# Supplementary material for: Targeting THOC2-Mediated mRNA Export Induces PARP Inhibitor Vulnerability in DNA Repair-Competent Hepatocellular Carcinoma
Source: Int J Biol Sci. 2026 Jun 10;22(11):6196–217. doi: 10.7150/ijbs.131002 (PMC13282891; doi:10.7150/ijbs.131002)
Supplement: Supplementary file 2 — Supplementary table 1. [file ijbsv22p6196s2.xlsx]

## Sheet: S1-1
Supplementary Table S1-1: GSEA analysis results of DNA repair-related pathways in pan-cancer tumor-adjacent differential analysis results.
Pathway	GC_NC_Ge_NES	GC_NC_Ge_p.adjust	ccRCC_Cell_Clark_NES	ccRCC_Cell_Clark_p.adjust	CRC_Cell_Vasaikar_NES	CRC_Cell_Vasaikar_p.adjust	HCC_Cell_Gao_NES	HCC_Cell_Gao_p.adjust	HCC_Nature_Jiang_NES	HCC_Nature_Jiang_p.adjust	GC_NC_Ni_NES	GC_NC_Ni_p.adjust	EC_Cell_Dou_NES	EC_Cell_Dou_p.adjust	LUAD_Cell_Gillette_NES	LUAD_Cell_Gillette_p.adjust	LUAD_Cell_Xu_NES	LUAD_Cell_Xu_p.adjust	LUAD_Cell_Chen_NES	LUAD_Cell_Chen_p.adjust	HGSC_Cell Rep_Hu_NES	HGSC_Cell Rep_Hu_p.adjust	HGSC_CRM_McDermott_NES	HGSC_CRM_McDermott_p.adjust	GBM_Cancer Cell_Wang_NES	GBM_Cancer Cell_Wang_p.adjust	HNSCC_Cancer Cell_Huang_NES	HNSCC_Cancer Cell_Huang_p.adjust	LSCC_Cell_Satpathy_NES	LSCC_Cell_Satpathy_p.adjust	PDAC_Cell_Cao_NES	PDAC_Cell_Cao_p.adjust	EC_NC_Liu_NES	EC_NC_Liu_p.adjust	BRCA_Cell Rep_Gong_NES	BRCA_Cell Rep_Gong_p.adjust	ccRCC_NC_Qu_NES	ccRCC_NC_Qu_p.adjust	ccRCC_Cancer Cell_Li_NES	ccRCC_Cancer Cell_Li_p.adjust	HCC_CRM_Xing_NES	HCC_CRM_Xing_p.adjust	iCC_Gastro_Cho_NES	iCC_Gastro_Cho_p.adjust	SCLC_Cell_Liu_NES	SCLC_Cell_Liu_p.adjust	LUAD_CRM_Zhang_NES	LUAD_CRM_Zhang_p.adjust
GOBP_RECOMBINATIONAL_REPAIR	1.71427	0.0116518			2.0203	0.000586551	2.38008	5.27349e-07	1.59879	0.0176162	1.72021	0.006621									1.73745	0.00125471	1.78173	0.000361667	2.45974	2.65235e-08	1.69537	0.0121484	1.63161	0.0087564			2.33884	3.34555e-08					1.93301	0.00139829			1.84708	0.00274885	2.78614	3.08338e-09
KEGG_NUCLEOTIDE_EXCISION_REPAIR	1.64115	0.0399873			1.77948	0.0306183	2.14587	0.000555696	1.73498	0.007249							1.66642	0.0233294							1.99961	0.00263701			1.66753	0.0333758			1.79955	0.00576463							1.74998	0.0370552			2.2756	1.03522e-05
REACTOME_BASE_EXCISION_REPAIR	1.64467	0.0399873			1.98901	0.00499688	2.37986	2.28781e-05	1.98143	4.964e-05							1.73368	0.0148426			1.75177	0.0168458	1.68246	0.0243793	2.28698	3.908e-05			1.80759	0.00903092			2.11696	0.000137305							1.81039	0.0104839	1.70947	0.023449	2.54165	7.70302e-08
REACTOME_DNA_DOUBLE_STRAND_BREAK_REPAIR	1.7753	0.00802033			1.94974	0.00192366	2.44171	1.37833e-07	1.70951	0.00110484	1.78129	0.00656748			1.61234	0.0279368	1.73966	0.00499798					1.56121	0.0062927	2.16217	3.19209e-06	1.82803	0.00258703	1.86054	0.000458713			2.36012	1.05255e-08									2.02961	0.000156565	2.94428	3.08338e-09
REACTOME_HOMOLOGY_DIRECTED_REPAIR	1.6869	0.0331566			1.70726	0.0248822	2.37522	1.57006e-06	1.6971	0.00427194	1.66011	0.0398455					1.73314	0.00862806			1.62871	0.0256082			2.26346	6.90381e-06			1.75199	0.00796709			2.26637	2.13153e-06							1.60371	0.0487682	1.88209	0.00277984	2.75603	3.08338e-09
WP_DNA_MISMATCH_REPAIR	1.82256	0.0167023			1.82769	0.0213903	2.31075	4.34529e-05	1.98271	0.00099792	1.79894	0.0141523					1.74379	0.0357037							2.32646	7.24366e-05			1.739	0.0210098			2.09796	0.000280569							1.77006	0.03284			2.40762	9.38646e-06

## Sheet: S1-2
Supplementary Table S1-2: Pathway enrichment analysis of proteins within each module identified by WGCNA in Jiang et al.'s cohort, where the percentage represents the ratio of module proteins to the total proteins in the pathway.
Description	ME1_Log.q.value.	ME1_percentage	ME2_Log.q.value.	ME2_percentage	ME3_Log.q.value.	ME3_percentage	ME4_Log.q.value.	ME4_percentage
Transport of Mature Transcript to Cytoplasm	-52	0.797619
Cell Cycle	-49	0.281385
DNA repair	-38	0.287379
double-strand break repair	-13	0.270642
Homology Directed Repair	-5.3	0.228571
carboxylic acid metabolic process			-96	0.112374
amino acid catabolic process			-33	0.238532
fatty acid metabolic process			-31	0.104938
purine-containing compound metabolic process			-16	0.0526316
NABA CORE MATRISOME					-6.9	0.0472727
NABA ECM GLYCOPROTEINS					-6.2	0.0561224
regulation of phagocytosis					-5.2	0.0784314
Complement cascade							-4	0.172414
autophagosome maturation							-3.6	0.176471
Respiratory electron transport							-3.6	0.0949367

## Sheet: S1-3
Supplementary Table S1-3: Pathway enrichment analysis of proteins within each module identified by WGCNA in Gao et al.'s cohort, where the percentage represents the ratio of module proteins to the total proteins in the pathway.
Description	ME1_Log.q.value.	ME1_percentage	ME2_Log.q.value.	ME2_percentage	ME3_Log.q.value.	ME3_percentage	ME4_Log.q.value.	ME4_percentage	ME5_Log.q.value.	ME5_percentage	ME6_Log.q.value.	ME6_percentage
Transport of Mature Transcript to Cytoplasm	-61	0.738095
Cell Cycle	-61	0.227994
DNA repair	-44	0.225243
Double-strand break repair	-16	0.215596
Homology Directed Repair	-7.2	0.185714
Purine nucleotide metabolic process			-97	0.387097
Amino acid metabolic process			-94	0.477509
Fatty acid metabolic process			-78	0.404321
Nucleotide biosynthetic process			-60	0.395437
Carbon metabolism			-53	0.586207
rRNA modification in the nucleus and cytosol					-86	0.819672
Ribosomal small subunit biogenesis					-84	0.54717
Maturation of LSU-rRNA					-21	0.625
Mitochondrial translation							-97	0.706422
55S ribosome, mitochondrial							-97	0.831169
Mitochondrial gene expression							-97	0.594406
Leukocyte activation									-15	0.0529801
Immune effector process									-13	0.0583153
T cell activation									-8.2	0.0559006
Inflammatory response									-6.8	0.0362694
Muscle structure development											-12	0.0477099
Cell-substrate adhesion											-11	0.0864865
Extracellular matrix organization											-7.2	0.0545455
Integrin cell surface interactions											-7.2	0.117647
Muscle system process											-6.9	0.0508475

## Sheet: S1-4
Supplementary Table S1-4: Upregulated proteins in HR-active patients in the Jiang et al.'s cohort.
SYMBOL	pvalue	logFC	FDR
AAGAB	0.00210417	1.35917	0.0166679
AATF	0.00288911	1.50262	0.0208957
ABR	0.00303068	3.41625	0.0217001
ACIN1	6.48999e-07	1.37353	6.94616e-05
ACOT7	0.000689789	1.05357	0.00808863
ACP1	0.000216938	0.620836	0.00368392
ACTL6A	7.53203e-07	1.12617	7.58461e-05
ACTR3B	0.00866269	1.10735	0.043791
ADAM15	0.00135152	2.72169	0.0126372
ADAM9	0.00209111	1.58366	0.0165828
ADAR	3.36326e-06	0.983308	0.000191797
ADARB1	4.69763e-06	2.32233	0.000249504
ADPRS	0.00142796	0.656153	0.0129458
ADSS2	0.00254514	0.666708	0.0189245
AGPAT5	0.00618128	0.765898	0.0345463
AGRN	0.00158821	0.749206	0.0140308
AHCY	3.65755e-05	0.634981	0.00103819
AIP	0.00161104	0.661471	0.0141744
AKAP17A	0.00194716	2.80157	0.0159725
AKAP8L	0.00964852	1.30007	0.047401
AKAP9	0.00113803	1.59188	0.0113851
ALDOA	0.000370549	0.963169	0.00523836
ALKBH5	0.00853245	1.02484	0.0433778
ALYREF	0.00255655	0.868528	0.0189503
ANAPC1	0.00121028	1.02373	0.0118428
ANAPC10	1.46143e-05	3.83887	0.000555652
ANAPC4	0.000425705	1.08752	0.0058559
ANAPC5	0.00595641	1.146	0.0337876
ANKHD1	0.00199491	0.766205	0.0162081
ANKHD1-EIF4EBP3	0.00199491	0.766205	0.0162081
ANKZF1	0.0100162	1.06654	0.0485206
ANP32A	0.002692	0.548157	0.0196689
ANP32B	0.00653766	0.847003	0.0357796
AP2S1	0.000401758	0.573461	0.00556933
AP5Z1	0.00415292	1.41399	0.0268031
API5	9.97216e-07	0.801561	8.53954e-05
AQR	0.00212087	1.17277	0.0167328
ARF1	0.00238092	0.415111	0.0181573
ARFGAP1	0.000230283	0.835361	0.00378669
ARFGAP3	0.00602358	0.771072	0.0340255
ARHGAP18	0.00399203	1.71089	0.0261972
ARHGAP4	0.000314479	1.93126	0.00461903
ARHGEF18	0.00959576	0.329588	0.0472293
ARHGEF2	0.000972333	1.75137	0.0103039
ARID1A	0.00813794	1.16328	0.0419688
ARL6IP4	0.00105991	1.75601	0.0109245
ARPC1B	0.00306119	0.588426	0.0218462
ARPC2	0.00038946	0.615328	0.00545168
ARPC3	0.00137649	0.656609	0.0127464
ARPC5	0.00022476	0.798129	0.00373084
ASF1A	0.00639321	0.889807	0.0353109
ASRGL1	1.86775e-05	2.57965	0.000664677
ATAD3A	2.26977e-05	1.09632	0.000780561
ATAD3B	0.00397709	1.09301	0.0261232
ATP11A	0.00259032	2.18788	0.0191213
ATP12A	0.000223643	1.72918	0.00372895
ATP1A1	0.000135771	0.535841	0.00263905
ATP2A2	0.00606369	0.312472	0.0341256
ATP2B1	0.00402135	0.827171	0.0262932
ATP2C1	0.000516738	0.983275	0.00662406
ATP5MK	0.00220623	0.418229	0.0171348
ATP5PB	0.00249744	0.480338	0.0186669
ATP5PO	0.00450924	0.417179	0.0281704
ATP6V0A2	0.00118922	1.7871	0.0117493
ATP6V0D1	0.00839003	0.469955	0.0429899
AURKA	0.00827627	2.65769	0.0425594
BAK1	0.00245052	0.924914	0.0184665
BCAR1	0.00605375	3.2667	0.0340965
BCAS2	0.00425883	1.46537	0.0271752
BCLAF1	5.73738e-06	1.03119	0.000277294
BICD2	0.00220348	1.70702	0.0171321
BIRC6	0.00115694	0.625206	0.0115259
BLOC1S4	0.000860009	1.47132	0.00950795
BOD1L1	0.00974561	0.883681	0.0476164
BOP1	0.000735579	1.2164	0.00850258
BRD4	0.00899062	1.25223	0.0450665
BRD8	0.000118311	2.06254	0.00238917
BRIX1	0.000298532	1.24672	0.00441198
BSG	1.58363e-05	0.822301	0.000586704
BUB3	2.34416e-05	0.725489	0.000798466
BUD31	0.000831318	0.899947	0.00927678
C12orf29	0.00381661	1.5083	0.0253484
C2orf49	0.00414964	1.46842	0.0268031
C5orf22	0.000529463	2.09049	0.00676294
CAAP1	1.49891e-07	3.11603	2.23499e-05
CAB39	0.00264072	0.570571	0.0193947
CACYBP	5.10587e-06	0.948105	0.00026275
CAND1	0.000566974	0.440111	0.00712752
CAPRIN1	0.00182165	0.635255	0.0152301
CAPZA2	0.00670341	0.355675	0.0364081
CAPZB	0.00135788	0.49741	0.0126635
CASP2	0.00817626	3.6644	0.042136
CASP4	0.00553903	1.33628	0.0323699
CBX8	0.00302197	1.54252	0.0216812
CC2D1B	0.00509932	1.5616	0.0305234
CCAR1	7.09375e-06	0.840289	0.000318986
CCDC117	0.000924726	2.80575	0.00991772
CCDC43	0.00475235	1.78116	0.0292041
CCDC47	8.61011e-06	0.579463	0.000371013
CCDC6	0.00299475	0.719539	0.0215507
CCDC88A	0.00147772	1.08434	0.0132624
CCDC91	0.00138433	4.3786	0.0127605
CCNH	0.000684641	1.60233	0.0080501
CCT3	0.0032036	0.312731	0.022466
CCT4	2.70926e-06	0.614942	0.000167232
CCT5	2.90029e-06	0.64076	0.000175812
CCT6A	0.000172942	0.437875	0.00312353
CCT7	0.00443115	0.29419	0.0278524
CCT8	3.4306e-05	0.492903	0.00101281
CDC23	0.00478592	1.3169	0.0293348
CDC27	0.00904682	1.78625	0.0452847
CDC37	5.73755e-05	0.545296	0.00149783
CDK1	1.02346e-05	3.46378	0.000420736
CDK11A	0.00393067	0.705253	0.0259134
CDK17	9.28631e-05	2.77593	0.00202715
CDK2	5.83991e-05	2.09934	0.00150805
CDK4	0.00703047	1.33296	0.0377544
CDKN2AIPNL	0.00162156	1.61769	0.0141807
CEBPZ	0.00144068	1.06651	0.0129952
CELF1	0.000444297	1.11365	0.00604193
CEP131	3.30979e-06	4.11686	0.000190927
CERS6	0.000888851	2.23532	0.009692
CFAP298	0.000151686	1.88479	0.00285529
CGGBP1	0.00339625	2.01238	0.0234492
CHAMP1	0.00128846	0.718061	0.0122071
CHCHD2	0.00852353	0.854409	0.0433633
CHCHD3	0.00207021	0.980527	0.016527
CHCHD6	0.00609334	1.63143	0.0342655
CHD1L	0.00203174	1.31711	0.0163293
CHD4	0.000753109	0.853	0.00864685
CHEK2	0.000293281	2.56564	0.0043689
CHERP	0.000607908	1.07462	0.00748427
CHKA	0.0022953	2.60879	0.0177112
CHMP4B	8.68948e-05	0.962057	0.00197927
CHMP5	0.00325234	0.679374	0.0227187
CHMP6	0.00255928	0.562153	0.0189509
CHORDC1	0.00122422	0.891637	0.0118657
CHRAC1	0.00572529	1.20283	0.0330715
CHTF18	0.000339618	1.92659	0.00493757
CHTOP	0.00143551	1.11778	0.0129761
CHUK	0.00268588	1.01873	0.0196644
CIZ1	0.000144919	2.23091	0.00277168
CKAP5	1.06545e-06	1.00586	8.86181e-05
CLINT1	0.00524596	0.348163	0.031078
CLIP1	0.00450009	0.585866	0.0281674
CLTC	0.000175786	0.394235	0.00314865
CNIH4	0.00681826	0.983335	0.0368237
CNOT1	0.00237065	0.527304	0.0181361
CNOT2	0.000773365	1.0383	0.00878076
CNPY4	0.00156735	0.866121	0.0139617
COA7	0.00750063	0.744838	0.0395081
COL15A1	0.00294314	1.37141	0.0212221
COL4A1	0.00346021	0.922761	0.0236928
COL4A2	3.64334e-05	1.70104	0.00103819
COL4A3	0.00738974	1.35228	0.0392042
COL6A1	0.000171901	1.60831	0.00312004
COL6A2	0.000761999	1.63584	0.00872922
COL6A3	0.00027208	1.48747	0.00416075
COLGALT1	0.00182386	0.764239	0.0152301
COPB2	0.00857325	0.312734	0.0434925
COPS7B	0.00864	0.810888	0.0437071
CORO1C	0.00508453	0.460629	0.0304604
COX4I1	0.00407877	0.434967	0.026451
COX5A	0.00773935	0.745759	0.040379
COX5B	0.00105865	0.89818	0.0109245
COX6B1	0.00416046	0.911152	0.0268031
COX7A2	0.00242629	0.70916	0.018346
CPSF1	8.36615e-05	1.13952	0.00193653
CPSF2	8.61095e-05	1.13236	0.00197257
CPSF3	1.23713e-05	1.5417	0.000486218
CREB1	0.000129835	1.51205	0.00254442
CRNKL1	0.000234273	1.71732	0.00382592
CSE1L	4.53577e-05	0.786684	0.00123438
CSNK1A1	0.00546141	0.962769	0.0319946
CSNK2A1	4.2263e-05	0.646923	0.00116819
CSNK2B	0.00263763	0.534768	0.0193947
CST3	0.00823444	1.28841	0.0424053
CSTF1	6.77571e-06	1.05559	0.000310794
CSTF2	0.00406464	1.29172	0.026451
CSTF2T	0.000633213	1.16399	0.00771613
CTBP2	0.00684808	3.15524	0.0369414
CTNNBL1	5.31667e-05	1.03894	0.00140333
CUL2	0.00107188	0.720646	0.010953
CUL3	0.00360058	0.472344	0.02432
CUL4B	7.18817e-05	0.585718	0.00179153
CWC22	0.00182132	0.321392	0.0152301
CYCS	0.00199627	0.57126	0.0162081
CYHR1	0.000510152	1.93753	0.00658392
CYRIB	0.00530669	0.790319	0.0312418
DAP	0.00150966	1.39477	0.0135151
DAPK1	0.00371413	2.03115	0.0248292
DARS1	0.00796018	0.28075	0.0412902
DAZAP1	0.00139602	0.581392	0.0128517
DCAF7	0.00275847	1.35782	0.0200725
DCP1A	0.0079551	1.0089	0.0412902
DCUN1D5	0.00530282	5.41843	0.0312418
DDX1	0.000359192	0.446923	0.0051489
DDX17	7.98692e-06	0.723672	0.000348356
DDX18	0.000452654	0.921542	0.00610912
DDX20	0.00725624	0.496214	0.0387054
DDX21	0.00112856	1.46146	0.0113061
DDX23	7.89187e-07	1.30152	7.73295e-05
DDX24	0.000123248	1.49221	0.00244209
DDX27	9.58115e-06	1.62231	0.000403141
DDX39A	1.68302e-06	1.53307	0.00012807
DDX39B	3.50933e-05	0.563253	0.00101775
DDX3X	0.00084451	0.507529	0.0094003
DDX41	0.00076688	1.48579	0.0087488
DDX46	0.000314038	0.687624	0.00461903
DDX47	0.00416068	0.918264	0.0268031
DDX5	3.2394e-06	0.98884	0.000188385
DDX50	0.00125052	1.50795	0.0119996
DDX54	0.000253078	1.18639	0.00397861
DDX59	0.00976543	1.69484	0.0476806
DDX6	0.00235577	0.425692	0.0180803
DEK	1.50782e-07	1.11029	2.23499e-05
DHX15	1.48301e-08	0.938269	3.21453e-06
DHX34	0.0017355	1.71835	0.0148316
DHX35	0.00745159	1.6092	0.0393367
DHX8	4.84395e-07	2.33925	5.68137e-05
DHX9	0.00062655	0.606107	0.00768733
DIABLO	0.000892274	0.507848	0.00971452
DIDO1	0.00667527	0.991252	0.036338
DKC1	9.79061e-05	0.906534	0.00207196
DMAP1	0.00125146	1.57063	0.0119996
DNAJB6	0.00176065	1.46923	0.014975
DNAJC8	3.6605e-06	1.30541	0.000203411
DNM1L	0.000110766	0.545876	0.00226375
DOK2	0.00107284	2.22899	0.010953
DPF2	0.00125714	1.41683	0.0120218
DRAM2	0.00996736	1.27069	0.0484023
DRAP1	0.00109504	1.11409	0.0110817
DRG1	0.00368987	0.502289	0.0247381
DSC2	0.00214998	2.45774	0.0168443
DSG2	0.00159446	1.60738	0.0140458
DSN1	8.42085e-06	1.73978	0.000365057
DST	0.00220047	1.02	0.0171273
DTYMK	0.0019879	0.670016	0.0162081
DUT	0.0022459	0.596876	0.0173857
DYNC1H1	0.00586278	0.373126	0.0334744
DYNC1LI1	0.00133157	0.579474	0.0124996
EBNA1BP2	0.000168157	1.51754	0.00308418
EDC3	0.00028793	1.56007	0.00432237
EED	0.00137925	2.63705	0.0127464
EEF1D	0.0063935	0.388797	0.0353109
EEF1G	0.00419622	0.403394	0.0269198
EEF2	0.00105753	0.345408	0.0109245
EFHD2	0.000116461	1.01501	0.0023599
EFTUD2	6.87202e-07	0.87505	7.22876e-05
EHMT1	0.00333816	1.66343	0.0231824
EIF2B1	1.46817e-05	0.687378	0.000555652
EIF2S1	0.000720569	0.377343	0.00838562
EIF2S3	0.000222281	0.464234	0.0037236
EIF3A	0.00673034	0.326605	0.036499
EIF3B	0.000324614	0.459327	0.00474839
EIF3C	4.22987e-05	0.618579	0.00116819
EIF3D	0.00408342	0.409982	0.0264572
EIF3E	0.00134493	0.429334	0.012592
EIF3F	0.00326781	0.416771	0.0228045
EIF3G	0.00530526	0.448801	0.0312418
EIF3I	0.000236276	0.508006	0.00383424
EIF3K	0.00242431	0.476884	0.018346
EIF3L	0.000163703	0.510818	0.00302575
EIF4A1	0.00179222	0.39468	0.0152037
EIF4A2	0.00458835	0.42829	0.0284553
EIF4A3	7.64692e-11	1.2588	6.8373e-08
EIF4G2	9.49524e-05	0.601923	0.00204577
EIF4H	0.00901701	0.663873	0.0451671
EIF5B	0.00153074	0.439238	0.0136696
EIPR1	0.000601138	0.665792	0.00743935
ELAVL1	6.1112e-06	0.821416	0.000287588
ELOB	0.00122208	0.47208	0.0118657
ELOF1	0.00522622	0.958883	0.031078
ELOVL1	0.00384735	1.13335	0.025458
EMC1	0.000999742	0.553436	0.0105164
EMC2	0.0099894	0.46348	0.04847
EMC4	0.00431322	1.53	0.0274091
EMG1	0.00127954	1.71955	0.0121548
ENO1	8.74816e-06	0.701549	0.000372474
ENY2	0.000294539	1.61845	0.00437103
EPG5	0.00907115	1.63053	0.045303
EPPK1	3.89225e-06	3.43279	0.000214163
ERH	6.50626e-07	1.0947	6.94616e-05
ESPN	0.00265427	0.4893	0.0194529
ETNK1	7.13516e-06	2.44723	0.000318986
EXOG	0.000682985	0.571385	0.00804842
FABP5	0.00331752	1.0773	0.0231063
FADS1	0.00346135	1.44966	0.0236928
FAF1	0.00141974	0.654192	0.0129315
FAM118B	0.000874221	2.06987	0.00960569
FAM136A	0.0040759	1.33839	0.026451
FAM98B	0.00173965	0.786805	0.0148453
FARSB	0.0063916	0.39913	0.0353109
FBL	0.00451603	0.928594	0.0281704
FBN1	0.00452112	1.02806	0.0281704
FEN1	1.02818e-06	1.50854	8.6524e-05
FKBP1A	0.000272226	1.26264	0.00416075
FKBP4	0.00637082	0.394815	0.0352986
FLII	0.00453615	0.697858	0.0282301
FLYWCH2	4.9978e-05	3.84551	0.00133266
FN3KRP	9.60869e-05	0.932394	0.00205781
FNBP4	3.38292e-05	2.42636	0.00100407
FOXK1	0.00600862	1.16255	0.0340029
FTSJ1	0.0039168	1.91561	0.0258697
FUBP1	0.0011816	0.762697	0.0116902
FUBP3	8.00753e-05	0.79644	0.00191565
G3BP1	0.00483809	0.438463	0.0296038
G6PC1	0.00587611	0.259618	0.0334744
GAPDH	2.77925e-05	0.469155	0.00088765
GAR1	0.00342662	1.08651	0.023537
GCC2	0.00207557	0.961485	0.0165514
GDI2	6.00445e-05	0.478592	0.00153942
GEMIN2	9.64966e-08	3.58438	1.58543e-05
GEMIN4	0.000575594	1.30223	0.00719794
GEMIN6	0.000423981	1.85092	0.00584342
GIGYF2	0.00555046	0.597877	0.0324102
GLE1	0.00314356	0.513077	0.022273
GLYR1	0.0020841	0.965596	0.016564
GMFB	0.00488606	0.562641	0.0296863
GMPPB	0.00137038	0.531645	0.0127137
GMPS	0.000235795	0.754578	0.00383424
GNG10	0.00924615	1.02338	0.0459609
GNL2	0.00350642	1.43702	0.0237739
GNL3	0.00759813	1.28809	0.0399628
GOLGA3	0.00371266	0.620055	0.0248292
GPATCH1	0.000186338	1.56533	0.00329105
GPD2	0.00120353	1.04147	0.0118411
GPKOW	0.00767503	1.1263	0.0402784
GPR107	0.00860804	0.7731	0.0436071
GPS1	0.0006715	0.508508	0.00799208
GPT2	0.00720157	1.19212	0.0384424
GPX7	0.00417197	1.41416	0.0268364
GRB10	0.000447119	1.97359	0.00606877
GRB2	0.000350376	0.974602	0.00504273
GSK3B	0.0052463	0.660779	0.031078
GSPT1	0.000685379	0.450522	0.0080501
GSTCD	0.00046462	1.75751	0.00616792
GTF2B	0.0100766	0.636495	0.0487341
GTF2H2	0.00907119	1.38237	0.045303
GTF3C1	9.76182e-05	1.79502	0.00207196
GTF3C2	0.00017336	1.71875	0.00312353
GTPBP4	0.000881718	1.53434	0.00965744
GUK1	0.010239	0.833307	0.0492862
H2AC20	2.69616e-08	1.81296	5.51019e-06
H2BC10	3.27883e-12	1.92322	3.90892e-09
H2BC21	0.0018466	2.54164	0.0153411
H2BC4	3.27883e-12	1.92322	3.90892e-09
H2BC5	3.27883e-12	1.92322	3.90892e-09
H2BC6	3.27883e-12	1.92322	3.90892e-09
H2BC7	3.27883e-12	1.92322	3.90892e-09
H2BC8	3.27883e-12	1.92322	3.90892e-09
H3C1	2.32645e-06	2.30451	0.000148581
H3C10	2.32645e-06	2.30451	0.000148581
H3C11	2.32645e-06	2.30451	0.000148581
H3C12	2.32645e-06	2.30451	0.000148581
H3C2	2.32645e-06	2.30451	0.000148581
H3C3	2.32645e-06	2.30451	0.000148581
H3C4	2.32645e-06	2.30451	0.000148581
H3C6	2.32645e-06	2.30451	0.000148581
H3C7	2.32645e-06	2.30451	0.000148581
H3C8	2.32645e-06	2.30451	0.000148581
H4-16	1.60756e-09	2.36349	4.7912e-07
H4C1	1.60756e-09	2.36349	4.7912e-07
H4C11	1.60756e-09	2.36349	4.7912e-07
H4C12	1.60756e-09	2.36349	4.7912e-07
H4C13	1.60756e-09	2.36349	4.7912e-07
H4C14	1.60756e-09	2.36349	4.7912e-07
H4C15	1.60756e-09	2.36349	4.7912e-07
H4C2	1.60756e-09	2.36349	4.7912e-07
H4C3	1.60756e-09	2.36349	4.7912e-07
H4C4	1.60756e-09	2.36349	4.7912e-07
H4C5	1.60756e-09	2.36349	4.7912e-07
H4C6	1.60756e-09	2.36349	4.7912e-07
H4C8	1.60756e-09	2.36349	4.7912e-07
H4C9	1.60756e-09	2.36349	4.7912e-07
HAT1	2.37824e-05	1.63377	0.000806234
HAUS4	0.00636666	1.37484	0.0352986
HCFC1	0.000546137	0.628535	0.00693875
HDAC1	9.85801e-05	0.893195	0.00208007
HDAC2	0.000258968	1.1419	0.00401266
HDAC3	0.00605376	1.01102	0.0340965
HDAC8	6.77811e-06	3.04011	0.000310794
HEATR1	9.4773e-07	1.83714	8.53954e-05
HID1	0.00224826	1.89296	0.0173857
HIGD2A	0.00432258	1.10318	0.0274349
HIRIP3	0.00128469	3.34386	0.0121875
HK2	0.00487649	1.30384	0.0296863
HLTF	0.00159032	1.42259	0.0140308
HMG20A	0.0025741	1.73846	0.0190212
HMGB1	0.000122963	0.660503	0.00244209
HMGB2	0.000106102	0.930074	0.00218399
HNRNPA1	9.8462e-07	0.86752	8.53954e-05
HNRNPA2B1	2.86516e-05	0.621664	0.000904962
HNRNPA3	3.03059e-06	0.871927	0.000180649
HNRNPAB	2.01901e-09	1.11106	5.7768e-07
HNRNPC	2.36512e-06	0.916121	0.000149714
HNRNPD	7.00905e-05	0.734457	0.00176534
HNRNPDL	2.77972e-05	0.971607	0.00088765
HNRNPF	0.00613813	0.561035	0.0344902
HNRNPH1	2.80318e-06	0.719549	0.000171377
HNRNPH3	8.25473e-05	0.956693	0.00193653
HNRNPK	0.00752791	0.383262	0.0396226
HNRNPL	0.000244933	0.575421	0.00391072
HNRNPLL	0.00249616	0.656971	0.0186669
HNRNPM	2.49192e-05	1.01647	0.000821416
HNRNPR	4.30738e-08	0.904521	8.52365e-06
HNRNPU	4.53854e-05	0.628812	0.00123438
HNRNPUL2	2.4685e-05	0.824566	0.00082093
HP1BP3	0.000547816	0.833716	0.00694775
HPRT1	0.00394068	0.602273	0.0259555
HPS6	4.15735e-05	1.37819	0.0011571
HSD11B2	0.00247148	1.59037	0.0185699
HSP90AA1	0.000900953	0.381211	0.00977924
HSP90AB1	0.000521487	0.426471	0.00667298
HSPA14	0.00859239	0.716859	0.0435587
HSPA8	0.000598908	0.345937	0.00742459
HSPG2	0.000923245	0.802879	0.00991772
HSPH1	0.000463051	0.874415	0.00616792
HTATSF1	0.00377717	1.30217	0.02518
HUS1	0.000796101	1.97896	0.00895124
HUWE1	0.00244693	0.42844	0.018463
HYPK	0.00835113	1.26715	0.0428827
IARS1	0.00923344	0.346002	0.0459296
IDH3A	0.00575003	0.392444	0.0331426
IGF2BP1	0.000648779	0.784951	0.00784401
IGF2BP2	0.00842348	1.53817	0.0430799
IGF2BP3	0.00143675	2.4082	0.0129761
IKBIP	0.00421219	0.645995	0.0269946
ILF2	8.88713e-05	0.665989	0.00199278
ILF3	7.61991e-06	0.776653	0.000334388
IMMT	0.000743612	0.687541	0.00856531
IMPDH2	0.00956053	0.521867	0.0472207
ING1	0.00077676	1.18378	0.00880533
INHBE	0.0045386	1.30367	0.0282301
INPPL1	0.00958433	1.04743	0.0472293
INTS1	0.00140835	1.03717	0.0129017
INTS10	1.37187e-06	1.95654	0.000107835
INTS13	0.0013259	1.68815	0.0124792
INTS14	0.00550357	0.76344	0.0322146
INTS2	0.000201451	1.5189	0.00348302
INTS3	8.17877e-05	1.38404	0.00193653
INTS5	0.00161479	1.19999	0.0141807
INTS6	0.00130069	1.47069	0.0122742
INTS7	7.47719e-05	0.988718	0.00183165
INTS8	0.00523273	1.35396	0.031078
INTS9	0.000783896	1.86154	0.00887217
IPO13	0.000534695	1.26021	0.00680547
IPO5	0.00104605	0.80344	0.0108456
IPO7	0.000122852	0.618419	0.00244209
IPO9	1.8428e-05	0.977334	0.000659078
IREB2	0.0045601	1.09307	0.0283382
IRGQ	0.000168875	0.690005	0.00308943
ISCU	0.00569752	1.64754	0.0330552
ISY1	8.3799e-05	2.97921	0.00193653
ISY1-RAB43	8.3799e-05	2.97921	0.00193653
ITFG1	0.00556544	0.846709	0.0324224
IWS1	0.000223486	1.74218	0.00372895
JMJD6	0.000377896	1.48469	0.00530017
KAT7	5.38603e-05	1.87546	0.00141641
KDM1A	0.00189752	0.568552	0.0156551
KHDC4	5.05941e-07	2.8588	5.83709e-05
KHDRBS1	5.49239e-07	1.06682	6.12947e-05
KHSRP	1.83867e-06	0.864474	0.000134204
KIF15	0.00451695	2.73336	0.0281704
KIF16B	0.00572072	0.765809	0.0330715
KIF21A	0.00491787	0.699208	0.0298115
KIF2A	0.00175045	1.59386	0.0149059
KIF5B	0.00245256	0.548729	0.0184665
KIFC1	0.000730897	1.23946	0.00847343
KIN	0.00144519	1.54923	0.0130194
KLC2	0.00127792	2.26452	0.0121548
KPNA1	0.0033755	0.474921	0.0233284
KPNA2	0.000858646	2.09543	0.00950758
KPNB1	1.53061e-05	0.557742	0.000576233
LAMA5	0.00121431	1.27001	0.0118499
LAMB1	9.72485e-05	1.28186	0.00207029
LAMC1	8.3346e-05	1.081	0.00193653
LAS1L	1.37595e-05	2.32874	0.000532011
LEMD3	5.78907e-05	1.78582	0.00150033
LEO1	0.00238104	1.26949	0.0181573
LGALS1	0.00620448	0.83383	0.0346183
LIG1	2.53383e-07	3.25528	3.35638e-05
LIG3	0.000292425	3.18154	0.00436684
LLGL1	0.00392347	1.25082	0.0258898
LMNB1	5.83992e-06	1.32517	0.000280356
LNPEP	0.00264091	1.33252	0.0193947
LOC84773	0.000510152	1.93753	0.00658392
LOC84773-CYHR1	0.000510152	1.93753	0.00658392
LRP2	9.01377e-05	4.33668	0.00200361
LRRC20	0.00264538	2.42627	0.0194076
LRRC8A	0.000257266	1.38361	0.00401266
LRRC8C	0.00312905	3.13853	0.0222265
LRRFIP2	0.00105153	1.34636	0.0108851
LRWD1	0.00798749	0.263671	0.0413419
LSM2	0.000347429	0.86707	0.00503068
LSM3	0.00384355	1.0171	0.0254564
LSM8	3.62072e-05	0.832876	0.00103819
LUC7L3	0.000275607	0.906619	0.0041945
LYRM4	0.00503823	0.118707	0.0303099
LYSMD3	0.0074233	2.304	0.0392163
M6PR	0.00110178	0.795373	0.0111157
MACF1	0.00361264	0.614254	0.0243644
MACROH2A1	7.63445e-07	2.44845	7.58461e-05
MACROH2A2	3.21418e-05	4.59433	0.000972352
MAD1L1	0.00225822	0.725083	0.0174439
MADD	0.000594114	2.46579	0.00740167
MAEA	0.00129962	1.89874	0.0122742
MAGED2	0.0016338	0.922369	0.0142172
MAGOH	1.82417e-06	0.973931	0.000134204
MAK16	0.00046617	1.11748	0.00616792
MANF	0.0049798	0.564775	0.0300849
MAP2K7	0.00966216	2.63112	0.0474029
MAPK1	0.0012348	0.578302	0.0119109
MAPK13	0.00981004	0.204354	0.0478658
MAPK9	0.0100189	0.868211	0.0485206
MAPRE1	0.000648095	0.815502	0.00784401
MARCKS	0.00207817	0.0475405	0.0165536
MARK3	0.0090758	0.89745	0.045303
MATN2	0.00231609	2.73931	0.0178331
MATR3	8.86516e-05	0.731371	0.00199278
MCM2	9.85603e-07	2.17532	8.53954e-05
MCM3	1.57005e-06	1.9865	0.000122071
MCM4	1.6399e-05	2.13866	0.00060155
MCM5	3.19026e-06	2.36339	0.000187049
MCM6	4.05858e-06	2.24969	0.000221611
MCM7	3.6684e-06	2.25848	0.000203411
MCUR1	0.00556616	1.41703	0.0324224
MDC1	4.40899e-08	2.61697	8.52365e-06
MDH1	0.00141002	0.363019	0.0129017
ME2	0.00295014	0.81411	0.0212511
MED1	0.000247475	1.56192	0.00393376
MED12	7.6444e-05	1.72719	0.00186622
MED14	0.000218686	1.15495	0.00369334
MED17	0.000207833	1.99868	0.00356506
MED23	0.000805244	1.32025	0.00900876
MED27	0.00824446	2.41912	0.0424264
MED6	0.00558754	1.86106	0.0325205
MED9	3.48621e-05	4.80368	0.00101775
MELTF	0.00189402	3.92244	0.0156551
MEN1	0.00649766	1.81004	0.0356425
MEST	0.00302689	1.29541	0.0216948
METTL1	8.63156e-05	1.56807	0.00197257
METTL2B	0.000927283	1.40499	0.00991772
MFAP1	0.00117055	0.951166	0.011629
MFSD10	0.00786255	0.84355	0.0409024
MGME1	0.000902352	1.99362	0.00977958
MICU2	0.00636966	0.8611	0.0352986
MIER1	0.00343201	0.719895	0.023537
MIS12	0.000510577	0.727033	0.00658392
MKI67	0.000912736	2.76748	0.00987715
MKNK1	0.000259171	2.38197	0.00401266
MLLT1	9.31545e-05	2.36653	0.00202715
MNAT1	0.00671611	1.66603	0.0364494
MPHOSPH10	3.23528e-05	0.959416	0.000972352
MPRIP	0.00698132	1.18675	0.0375752
MRE11	0.00586755	0.973599	0.0334744
MRGBP	0.00740362	1.1036	0.0392163
MRPL10	0.00657087	0.878314	0.035879
MRTO4	0.000466496	1.78523	0.00616792
MSH2	2.92121e-05	1.33911	0.000912613
MSH3	0.00762996	0.661068	0.0400713
MSH6	9.97703e-05	1.69502	0.00209284
MTA1	0.0044192	1.18927	0.0278017
MTA2	0.00133545	0.733862	0.0125196
MTREX	5.6893e-06	1.09243	0.000277294
MYBBP1A	0.00120647	1.31705	0.0118411
MYH13	0.00234828	3.21036	0.0180422
MYH9	0.00571425	0.498486	0.0330696
MYL1	0.00417843	1.15	0.0268538
MYL6B	0.000221066	0.750793	0.00371193
MYO19	0.00064919	2.20229	0.00784401
MYO5A	0.00668345	1.06834	0.0363549
MYO5B	0.00999487	0.832669	0.04847
MYO6	0.00382467	1.11438	0.0253783
MZT2A	9.24973e-05	2.14705	0.00202715
NAA50	0.000349178	1.46423	0.00503562
NAE1	0.00332686	0.776385	0.0231263
NAP1L1	3.89948e-05	0.981783	0.00109384
NAP1L4	0.000316156	0.685217	0.00463414
NARS1	0.000616812	0.612793	0.00758085
NASP	2.57646e-06	1.2516	0.000161662
NAT10	2.92169e-05	1.32527	0.000912613
NBN	0.00963072	0.876945	0.0473461
NCAPD2	3.15149e-07	3.71719	3.95077e-05
NCAPG	0.00642636	2.49767	0.0353865
NCAPH	0.00182743	2.23586	0.015235
NCBP1	1.50603e-07	1.87831	2.23499e-05
NCBP2	0.00421869	1.89602	0.0269946
NCKAP1	0.00890917	0.336582	0.0448152
NCL	0.00603164	0.524645	0.0340255
NCOA5	0.00107682	1.56631	0.0109566
NDC1	1.77005e-06	2.31173	0.000132446
NDRG1	6.26552e-05	1.47018	0.00158927
NDRG3	0.000798391	0.948869	0.00895124
NEDD1	0.00240645	1.75621	0.0182538
NFATC2IP	0.00240066	1.98684	0.0182292
NFIX	0.00162761	1.7066	0.0141807
NGDN	5.94299e-05	2.81089	0.00152914
NID1	1.16577e-05	1.13985	0.000465854
NID2	0.000401462	1.07575	0.00556933
NIFK	0.00169158	1.39748	0.0145756
NIP7	0.00966112	1.1646	0.0474029
NMT1	0.00935631	0.348022	0.0464117
NOC2L	0.000792155	1.34616	0.00895124
NOC3L	0.00304619	1.39638	0.0217894
NOC4L	7.26291e-05	1.14803	0.00179737
NOL11	0.00340563	0.73106	0.0234913
NOL9	0.00141228	1.35971	0.0129017
NONO	2.45329e-05	0.799563	0.00082093
NOP14	0.00778048	1.55734	0.040564
NOP16	0.00617069	0.839867	0.0345375
NOP2	9.35216e-05	1.01465	0.00202715
NOP56	0.000120791	1.15834	0.00241821
NOP58	0.00669641	0.883006	0.0363977
NPC1	0.00202782	0.680066	0.0163271
NPEPPS	0.00811244	0.496429	0.0418674
NPLOC4	0.00347382	0.445704	0.0237102
NPM1	0.00968109	0.487416	0.0474307
NR2C2AP	0.00519443	1.39026	0.030967
NRDE2	0.00960036	1.81007	0.0472293
NRF1	0.00529141	2.89905	0.0312418
NSF	0.00364634	0.435249	0.0245134
NSFL1C	7.86536e-05	0.630746	0.00191364
NSL1	0.000262271	2.09207	0.00405189
NSMCE2	0.0043807	1.01565	0.0276568
NSUN5	0.000510522	1.29678	0.00658392
NUDC	5.72172e-06	0.828899	0.000277294
NUDT1	0.00584772	2.68265	0.0334744
NUDT15	0.000144347	3.63858	0.00276813
NUDT21	0.000111512	0.724627	0.00226809
NUMA1	5.98946e-06	1.29202	0.000285499
NUP107	0.000575313	0.993144	0.00719794
NUP133	0.00242616	0.864743	0.018346
NUP153	0.00142655	0.952798	0.0129458
NUP155	0.00432638	0.238984	0.0274349
NUP160	0.000482702	1.13972	0.00635868
NUP188	0.00376778	1.23498	0.0251408
NUP205	0.000176074	1.22463	0.00314865
NUP210	2.2069e-06	2.00272	0.000148581
NUP214	0.00108936	0.49592	0.0110685
NUP35	0.00161771	1.06875	0.0141807
NUP43	0.00489307	1.03734	0.0296863
NUP50	9.0279e-05	1.0844	0.00200361
NUP85	0.000258655	1.36373	0.00401266
NUP88	0.00141093	0.811454	0.0129017
NUP93	0.000172294	0.843414	0.00312004
NUP98	0.000680871	0.795715	0.00803831
NXF1	2.24036e-05	1.55714	0.000774168
OCRL	0.0028399	1.43252	0.0205904
ORC4	0.00137854	1.3578	0.0127464
ORC5	9.27571e-07	2.95411	8.53954e-05
OSBPL2	0.000723672	1.3642	0.00840329
OSBPL3	0.00210669	0.878059	0.0166694
P3H1	0.00104571	0.823333	0.0108456
PA2G4	4.88484e-06	0.651488	0.000256921
PABPN1	0.000136762	0.807018	0.00264734
PAF1	0.00142097	1.36387	0.0129315
PAFAH1B3	0.00479353	0.915775	0.0293563
PAIP1	0.000348684	0.576671	0.00503562
PAK1IP1	0.00212405	1.08054	0.0167328
PAPOLA	0.00995514	0.96311	0.0483757
PARG	0.00122114	1.42547	0.0118657
PAXIP1	0.00985684	2.2911	0.0480613
PBDC1	0.00868379	0.639498	0.0438357
PCBP2	0.000437136	0.480364	0.00597865
PCID2	0.00312417	0.988892	0.0222139
PCM1	0.0084878	1.02644	0.043243
PCNA	5.69893e-09	1.70086	1.50979e-06
PDAP1	0.00157225	0.542317	0.0139706
PDCD10	0.00911755	0.602695	0.045448
PDCD11	0.000451021	1.3037	0.00609859
PDCD5	0.000172053	0.923823	0.00312004
PDE6D	0.000589016	1.60348	0.00735294
PDS5B	3.47328e-07	1.41279	4.21091e-05
PELP1	2.87189e-05	1.40491	0.000904962
PES1	0.00800982	1.12422	0.0414275
PFDN1	0.00538675	1.22412	0.031635
PFDN5	4.70895e-06	1.42531	0.000249504
PFDN6	0.000364307	1.50597	0.00520138
PFKL	0.0068211	0.382738	0.0368237
PGK1	7.93124e-05	0.436117	0.00191565
PGP	1.34681e-05	0.875137	0.000526433
PGS1	0.00317464	1.23374	0.0223726
PHC3	0.00663162	1.74766	0.0361555
PHF3	0.00276135	2.7732	0.0200731
PHF5A	0.0011551	1.67882	0.0115236
PHRF1	0.000251834	1.15733	0.00397653
PIGG	0.00990407	1.65661	0.0482259
PIGS	0.00654546	1.5864	0.0357949
PIGT	0.00014388	1.42577	0.00276659
PIGU	1.2036e-05	2.1909	0.000475985
PIH1D1	0.00874129	1.18229	0.0440638
PIK3C2A	0.000971764	1.37673	0.0103039
PIN1	0.00728175	0.579665	0.0388125
PIP4P2	0.00987967	2.91493	0.0481399
PKM	0.00772064	1.12468	0.0403402
PKN1	0.00239285	1.44723	0.0182116
PLCB3	0.00378652	0.852195	0.0252154
PLEC	1.77754e-06	1.56252	0.000132446
PLEKHA2	0.00476811	1.81651	0.0292507
PLEKHA6	0.0044127	1.10994	0.0278017
PLOD1	0.000534607	1.04488	0.00680547
PLOD2	0.00619659	1.4442	0.0346013
PLRG1	0.001095	0.666563	0.0110817
PM20D2	6.45825e-05	1.92021	0.00163236
PMF1	5.68017e-06	1.96457	0.000277294
PMF1-BGLAP	5.68017e-06	1.96457	0.000277294
PML	7.28698e-05	1.29903	0.00179737
PNKP	0.00063051	1.96828	0.00771459
PNN	9.93782e-06	1.83132	0.000413286
POGLUT2	0.00742311	2.32705	0.0392163
POGZ	0.00484438	1.08394	0.0296169
POLD1	5.23549e-08	2.80909	9.85512e-06
POLD2	0.000372956	2.50206	0.00524116
POLD3	0.000400374	2.37599	0.00556933
POLE3	0.000200025	1.20255	0.00347277
POLR1A	0.00718938	0.780163	0.038406
POLR1B	4.97255e-05	2.08943	0.00133216
POLR1F	0.00114925	3.62222	0.0114813
POLR1G	0.0067957	1.11136	0.0367976
POLR2A	0.000469348	1.18209	0.00619418
POLR2B	0.000159791	0.97784	0.00297582
POLR2E	0.000118818	0.924224	0.00238917
POLR2G	8.20444e-08	2.09879	1.46716e-05
POLR3C	0.00762263	0.948385	0.0400622
POP1	0.000506786	0.930069	0.00658392
POU2F1	0.000559689	0.876202	0.00708576
PPIA	0.00012395	0.508296	0.00244922
PPIB	0.000422073	0.464338	0.00582835
PPIE	0.00350078	0.813353	0.0237739
PPIG	0.0005104	1.28073	0.00658392
PPIL1	0.00502672	0.523475	0.0302661
PPIL4	0.00106788	1.63502	0.010953
PPM1G	0.00024892	0.832432	0.00394795
PPP1CA	2.55715e-05	0.579378	0.000831422
PPP1R8	0.00593804	0.818351	0.033737
PPP4C	0.00394733	0.760918	0.0259754
PPP4R1	0.00252855	0.74087	0.0188599
PPP4R3A	0.000160169	1.34506	0.00297582
PQBP1	0.00768506	1.41107	0.0403015
PRAF2	2.46652e-05	2.74177	0.00082093
PRC1	0.0058778	1.66082	0.0334744
PRIM1	8.82362e-05	2.58975	0.00199278
PRIM2	0.000436243	2.04503	0.00597787
PRKDC	7.00771e-06	0.776186	0.000317254
PRMT1	0.00018758	0.86007	0.00330483
PRNP	0.00732217	0.957755	0.038912
PROX1	0.000370391	1.5623	0.00523836
PRPF19	1.32908e-08	0.907317	3.06674e-06
PRPF3	0.00231317	1.55548	0.0178299
PRPF31	0.010034	0.638334	0.0485612
PRPF38A	0.00213265	1.3482	0.016782
PRPF4	7.93504e-05	0.790205	0.00191565
PRPF40A	0.000595824	0.99371	0.00740167
PRPF4B	0.000156239	0.996305	0.00293327
PRPF6	0.00169789	0.626044	0.0145833
PRPF8	1.25957e-06	1.01853	0.000100876
PRPS1	0.00689861	0.479008	0.0371859
PRPS2	0.00362165	1.09288	0.0243861
PRRC2A	0.0013689	1.08345	0.0127137
PSEN1	0.00135764	1.4443	0.0126635
PSMA1	4.4869e-05	0.391348	0.00122969
PSMA3	7.30191e-06	0.462338	0.000324413
PSMA5	0.000857627	0.312758	0.00950758
PSMA6	0.00174125	0.358874	0.0148453
PSMB2	0.00586851	0.346574	0.0334744
PSMB3	0.00450095	0.30862	0.0281674
PSMC1	0.00163803	0.323921	0.0142367
PSMC2	0.000127746	0.378078	0.00251034
PSMC3	3.5144e-05	0.407857	0.00101775
PSMC5	0.000226523	0.405861	0.00374208
PSMC6	0.00741919	0.279281	0.0392163
PSMD1	0.000882981	0.343399	0.00965744
PSMD11	0.00110049	0.327393	0.0111157
PSMD12	0.00499771	0.337794	0.0301676
PSMD13	0.000456731	0.344281	0.00614096
PSMD2	0.000692308	0.320797	0.00809164
PSMD3	0.00451792	0.332858	0.0281704
PSMD6	2.86577e-07	0.545103	3.66051e-05
PSMD9	0.000370559	0.845511	0.00523836
PSME4	0.00681063	0.793795	0.0368227
PSMF1	0.00519101	0.451889	0.030967
PTGES3	0.00168703	0.478429	0.0145737
PTPMT1	0.00599961	0.828956	0.0339788
PTPN1	0.00211182	0.920096	0.0166915
PTPRG	0.00122201	2.50619	0.0118657
PUDP	0.00046457	2.78015	0.00616792
PUF60	7.98911e-05	0.682651	0.00191565
PUM1	0.00524846	2.0325	0.031078
PUS7	0.00560454	1.14041	0.0325929
PWP2	0.00349723	0.992831	0.0237739
QSOX2	0.000287258	1.88925	0.00432237
RAB11B	0.00200065	0.488656	0.0162253
RAB1B	2.42382e-05	0.558188	0.00081781
RAB2A	0.000900355	0.523758	0.00977924
RAB4A	0.0084706	0.845283	0.043217
RAB5C	3.22543e-05	0.469257	0.000972352
RAB6A	0.000465863	0.523263	0.00616792
RAB7A	0.00150749	0.386165	0.0135126
RACK1	0.00223206	0.324832	0.0172979
RAD21	3.37849e-06	1.43847	0.000191797
RAD50	0.00466773	0.722218	0.0288079
RAD9A	0.00279525	2.29993	0.0202989
RAE1	9.42132e-05	1.40748	0.00203597
RALB	0.00095766	0.478146	0.010198
RALY	4.21143e-06	1.26594	0.000228215
RAN	8.87135e-05	0.572181	0.00199278
RANBP2	0.00233731	0.338484	0.0179771
RANGAP1	0.00063237	0.65218	0.00771613
RASA4	3.63232e-05	2.75769	0.00103819
RASSF2	0.0030633	2.11276	0.0218462
RBBP5	0.0011085	1.03619	0.0111677
RBBP6	0.00506032	1.69145	0.0303619
RBBP7	9.77604e-07	1.18176	8.53954e-05
RBM10	0.00583202	0.847705	0.0334535
RBM12	0.000201589	0.875986	0.00348302
RBM14	0.000106253	0.968163	0.00218399
RBM14-RBM4	0.000106253	0.968163	0.00218399
RBM15	0.00524492	0.758136	0.031078
RBM15B	0.000196706	2.33977	0.00342345
RBM17	0.000566553	1.51407	0.00712752
RBM22	0.00734313	1.33859	0.0389944
RBM34	0.00591306	1.16455	0.0336217
RBM39	0.000100157	0.787413	0.00209481
RBM42	0.0077173	0.954891	0.0403402
RBM45	1.1147e-05	2.76295	0.000450475
RBM5	0.00316161	0.780172	0.0223268
RBM7	0.00429021	1.52021	0.0273267
RBM8A	0.000234032	1.04718	0.00382592
RBMX	5.24024e-07	1.35906	5.94975e-05
RBMXL1	1.55833e-05	3.01363	0.000580558
RBPJ	0.000806041	1.69675	0.00900876
RCC1	0.00015927	1.35135	0.00297456
RCC2	0.000293785	1.70304	0.0043689
RCL1	0.00025715	1.42348	0.00401266
RCOR1	4.56715e-05	1.39933	0.00123746
RCOR3	0.00400937	2.16415	0.0262628
RECQL	0.00334141	0.932382	0.0231824
REL	0.00167064	1.17881	0.0144674
RELCH	0.00550797	1.14542	0.0322146
REXO4	0.000763944	1.77902	0.00872922
RFC2	0.000174107	1.66951	0.00312912
RFC3	0.00401751	0.932864	0.0262921
RFC4	0.000121029	1.71434	0.00241821
RFC5	0.00138289	1.56308	0.0127605
RFX5	5.75951e-05	2.78375	0.0014981
RGS10	0.00436925	1.68187	0.0276089
RHOG	0.000508508	0.830265	0.00658392
RIN3	0.00581917	0.908796	0.0334535
RING1	0.00629854	0.736369	0.0350884
RIOX2	0.000288853	1.75224	0.00432252
RMND5A	0.00519509	1.13681	0.030967
RNASEH2A	0.000392402	2.17077	0.00548213
RNASEH2C	1.46135e-05	3.19073	0.000555652
RNF20	0.000561972	1.09757	0.00710209
RNF40	0.00369014	1.57972	0.0247381
RNFT1	0.00107341	3.38548	0.010953
RNMT	0.00203772	1.00489	0.016359
RNPS1	0.00929923	0.859854	0.0461926
RPA1	8.74208e-07	1.16264	8.22791e-05
RPA2	6.86132e-06	1.34667	0.000312605
RPA3	0.00784061	0.934842	0.040818
RPF2	0.00120862	1.06807	0.0118428
RPL10A	0.00066071	0.386162	0.00791634
RPL11	0.00101196	0.377495	0.0106293
RPL23A	0.00948349	0.410318	0.0469125
RPL30	0.00269172	0.419245	0.0196689
RPL7L1	0.00214599	1.19038	0.0168314
RPLP2	2.19576e-05	0.54656	0.000766159
RPP25L	0.01013	0.941829	0.0488934
RPP30	0.00214543	0.737741	0.0168314
RPRD1A	0.000166548	2.06539	0.00306252
RPRD1B	9.7524e-08	1.28182	1.58543e-05
RPRD2	0.00254868	1.53331	0.0189312
RPS12	2.13709e-06	0.771255	0.000148581
RPS14	0.00416305	0.397885	0.0268031
RPS15A	0.00372107	0.331644	0.0248523
RPS16	0.00847694	0.372357	0.0432185
RPS18	0.00487162	0.450115	0.029682
RPS21	0.000183889	1.11447	0.00326158
RPS24	0.00616818	0.472962	0.0345375
RPS27A	0.00589838	0.444717	0.0335649
RPS3	3.42355e-06	0.484311	0.000192824
RPS4X	2.7387e-05	0.455935	0.000886421
RPS4Y1	0.00324696	0.200296	0.0227033
RPS6	0.0031095	0.451902	0.0221316
RPS6KA3	0.0019372	0.673739	0.015909
RPS6KA5	0.00883644	3.02951	0.0444807
RPS9	2.04328e-05	0.482302	0.000719981
RPSA	0.00876158	0.273865	0.0441349
RRAGC	0.00213835	0.804976	0.0168084
RRM1	0.00501234	0.704736	0.0302304
RRM2	9.34011e-05	1.42891	0.00202715
RRP1B	0.00351866	1.27142	0.0238342
RRP9	8.66312e-06	1.75001	0.000371062
RRS1	0.00171281	0.962235	0.0146727
RSF1	0.000926861	2.0635	0.00991772
RSL1D1	2.54854e-05	1.12747	0.000831422
RTCB	0.000454929	0.445439	0.00612827
RTF1	0.00573792	1.16342	0.0330995
RTRAF	0.000651338	0.4258	0.00784443
RTTN	0.00125456	0.802977	0.0120132
RUFY1	0.00492571	0.58963	0.0298337
RUVBL1	0.000573653	0.585078	0.00719794
RUVBL2	3.14382e-05	0.808732	0.00096514
SAAL1	0.000148168	0.921808	0.0027983
SAE1	0.00199514	0.945406	0.0162081
SAFB	0.00027729	0.980082	0.00421116
SAFB2	3.18302e-05	1.76362	0.000968858
SAMM50	5.01168e-05	0.869127	0.00133266
SAP130	0.000737409	1.5109	0.00850756
SARS1	0.00867272	0.307262	0.0438107
SART1	0.00162647	0.790924	0.0141807
SART3	1.54973e-05	0.929731	0.000580378
SBNO1	0.000857446	1.17267	0.00950758
SCAF1	3.16951e-09	3.29388	8.71982e-07
SCAF11	0.00101799	1.80988	0.0106613
SCAMP3	0.000428127	0.773626	0.00587792
SCGN	0.00706887	4.75684	0.037848
SCYL2	1.26923e-06	1.03488	0.000100876
SDF2	0.00236958	0.684591	0.0181361
SEH1L	0.00050974	1.1549	0.00658392
SENP3	0.00284654	2.10244	0.0206086
SEPTIN6	0.000213397	0.773632	0.00364302
SEPTIN9	0.00556221	0.471465	0.0324224
SERPINH1	6.02689e-06	1.14113	0.000285499
SESTD1	0.00680568	1.78934	0.0368227
SETD1A	0.00400009	1.82938	0.0262261
SETMAR	0.00908647	1.94992	0.0453246
SF1	0.0065244	0.471207	0.0357617
SF3A1	1.53103e-07	0.907648	2.23499e-05
SF3A2	2.10246e-07	1.11583	2.8921e-05
SF3A3	3.35451e-10	1.17253	2.39948e-07
SF3B1	2.16826e-07	0.925515	2.92633e-05
SF3B2	1.07592e-05	0.846055	0.000437275
SF3B3	1.63959e-06	0.874861	0.000126107
SF3B4	0.00197903	1.13233	0.0161783
SF3B5	0.00169332	1.25667	0.0145756
SFPQ	0.000158073	0.568204	0.00295994
SFSWAP	0.00145814	1.77877	0.0131031
SH3BGRL3	0.000224979	1.66394	0.00373084
SIK2	0.00253719	2.17267	0.018885
SIN3A	0.000105423	1.27958	0.00218399
SKP1	0.000486435	0.63178	0.00639608
SLC15A4	3.77174e-05	2.3954	0.00106637
SLC1A5	0.00488545	3.98325	0.0296863
SLC25A24	0.00208689	1.82407	0.0165677
SLC25A40	9.0475e-05	1.93127	0.00200361
SLC25A5	1.93389e-05	1.00833	0.000684806
SLC25A6	0.00697265	0.564266	0.0375567
SLC26A6	0.0014056	5.49694	0.0129017
SLC2A1	0.00496358	1.89531	0.0300376
SLC30A5	0.00529225	1.82658	0.0312418
SLC30A6	7.22213e-05	2.18136	0.00179375
SLC3A2	0.00706677	1.5126	0.037848
SLC4A1AP	0.000209424	1.14701	0.00358375
SLC9A6	0.00347367	1.44879	0.0237102
SLIRP	0.00239325	0.582867	0.0182116
SLMAP	0.0024769	1.7124	0.0185716
SMAP1	4.0336e-05	1.51552	0.00112704
SMARCA1	0.000605783	1.13057	0.00747098
SMARCA4	0.00445392	0.806566	0.0279624
SMARCA5	7.42796e-07	1.5827	7.58461e-05
SMARCAL1	0.000118908	3.35901	0.00238917
SMARCB1	0.000717499	1.31314	0.00837238
SMARCC1	0.00441708	1.29347	0.0278017
SMARCC2	2.54493e-08	1.42891	5.35409e-06
SMARCD1	0.000630929	1.81448	0.00771459
SMARCE1	0.00157619	0.918435	0.0139771
SMC1A	9.75044e-08	1.53862	1.58543e-05
SMC2	8.74957e-08	2.91337	1.52648e-05
SMC3	2.97513e-11	1.66813	3.04016e-08
SMC4	1.12008e-07	2.89215	1.78043e-05
SMCHD1	6.22462e-05	1.59268	0.00158451
SMG5	0.000496005	4.27504	0.00650995
SMG8	0.000988682	0.990404	0.0104307
SMG9	0.000515133	1.05868	0.00661534
SMN1	0.00731335	1.68537	0.038894
SMN2	0.00731335	1.68537	0.038894
SMPD4	0.00014573	1.5555	0.0027767
SMTN	1.72899e-05	1.96571	0.00062779
SMU1	3.44069e-05	1.00672	0.00101281
SNF8	0.00938396	0.72235	0.0465166
SNRNP200	1.98846e-07	1.07802	2.8447e-05
SNRNP40	0.000217337	1.18625	0.00368392
SNRNP70	6.22137e-05	0.799678	0.00158451
SNRPA	6.29287e-06	0.908417	0.000294202
SNRPA1	3.05857e-06	0.789538	0.00018081
SNRPB	5.55093e-05	0.908243	0.00145442
SNRPB2	0.00164647	0.930827	0.0142927
SNRPD1	0.0013613	0.662255	0.0126788
SNRPD3	3.00219e-05	0.810588	0.000933682
SNRPF	0.0032238	1.48602	0.0225634
SNRPG	0.00995122	1.21199	0.0483757
SNU13	0.00239752	1.11251	0.0182247
SNW1	0.00731106	0.954856	0.038894
SNX7	0.00854293	1.52402	0.0434003
SON	5.07093e-06	1.79549	0.00026275
SPAG1	0.0025346	1.09378	0.018885
SPAG5	0.00245643	1.74896	0.0184761
SPAG9	0.000106728	0.675407	0.00218746
SPATS2L	0.009408	0.652204	0.0465808
SPTA1	0.0101154	1.22237	0.0488559
SPTB	0.00489266	1.33927	0.0296863
SRC	0.00186408	1.86317	0.0154684
SRI	0.00618192	1.28158	0.0345463
SRP9	2.13462e-06	1.28464	0.000148581
SRPK1	0.000596024	1.70416	0.00740167
SRPK2	0.00940993	0.742428	0.0465808
SRRM1	0.00426729	1.01932	0.0272049
SRRM2	0.00357	0.602346	0.0241363
SRRT	8.04121e-07	0.766729	7.77281e-05
SRSF1	0.00117923	0.538343	0.011684
SRSF10	0.00087122	0.99791	0.00958744
SRSF2	1.40863e-05	0.721489	0.000541716
SRSF4	0.00191873	0.826251	0.0157755
SRSF5	0.00952944	0.878721	0.0471072
SRSF7	7.09982e-08	0.943092	1.30218e-05
SRSF9	0.00126641	1.19031	0.0120876
SSB	0.00459072	0.560435	0.0284553
SSR1	0.00152623	0.436274	0.0136464
SSR4	0.00365039	0.417587	0.0245176
ST13	0.000797995	0.422375	0.00895124
STAG1	5.56991e-07	2.44799	6.12947e-05
STAG2	9.46203e-06	1.79808	0.000400485
STAM2	0.0015346	0.736406	0.013687
STIM2	0.00208102	3.19293	0.0165579
STIP1	0.000441599	0.517191	0.00602048
STK26	0.00103305	1.51469	0.0107768
STK3	0.00332167	1.5038	0.0231127
STK39	0.0031619	1.26867	0.0223268
STMN1	8.35968e-05	2.45129	0.00193653
STRAP	0.000184213	0.510408	0.00326158
STRN	8.71622e-05	1.30169	0.00197927
STT3B	0.0103326	0.409959	0.0496669
STX12	0.00139867	0.472616	0.0128595
STX6	0.00236201	0.911074	0.0181087
STXBP2	0.0103389	1.2156	0.0496669
SUB1	0.000564375	0.898526	0.00711988
SUGP1	0.00569789	1.3113	0.0330552
SUGP2	0.000927577	2.25564	0.00991772
SUN1	3.20348e-07	3.13738	3.95077e-05
SUPT5H	2.5077e-05	0.85725	0.000822825
SUPT6H	0.000215926	1.1788	0.00367743
SUPT7L	0.00212312	1.69202	0.0167328
SVIL	0.00306141	1.38672	0.0218462
SWAP70	0.0011151	0.964152	0.0112185
SYAP1	0.00745993	0.686166	0.0393517
SYMPK	5.27822e-05	1.25048	0.00139834
SYNCRIP	0.000192995	0.578999	0.00338356
SYNE3	0.00036884	2.04367	0.00523836
SYNRG	0.000882648	0.940034	0.00965744
TADA3	0.00564655	1.29388	0.0328105
TAF10	0.0061538	1.42856	0.0345068
TAF15	0.000220452	0.555024	0.00371035
TAF4	1.08393e-08	3.36323	2.58444e-06
TAF5	4.84501e-07	3.45779	5.68137e-05
TAF6	6.53806e-09	2.89349	1.67024e-06
TAF6L	0.00706748	1.20166	0.037848
TAF7	0.00407288	1.68279	0.026451
TAF9B	0.00182287	0.9687	0.0152301
TARBP1	0.00122319	1.18026	0.0118657
TARS3	0.00780148	1.4776	0.0406438
TBC1D22A	0.00202842	0.892261	0.0163271
TBCB	0.000288187	1.42576	0.00432237
TBL1XR1	0.00294019	0.784108	0.0212221
TBL3	0.000662436	0.662841	0.00792375
TCEA1	2.92516e-06	1.02135	0.000175829
TCERG1	0.00272926	0.723983	0.0199005
TCIRG1	0.0054282	1.74898	0.0318523
TCOF1	0.00129768	1.01495	0.0122742
TCP1	0.00347968	0.359039	0.0237275
TDRD7	0.00639772	1.29312	0.0353109
TEX10	0.000365112	2.10498	0.00520248
TEX264	0.00248559	0.893852	0.0186172
TFG	8.35191e-05	0.589543	0.00193653
THOC1	5.24409e-06	2.32508	0.000267769
THOC2	5.32167e-06	1.60384	0.000267769
THOC3	2.31489e-05	1.68028	0.00079227
THOC6	1.0416e-05	2.15325	0.000425745
THOC7	7.12628e-05	2.10289	0.00178857
THRAP3	4.81533e-05	0.768657	0.00129489
THSD4	0.000797598	1.63141	0.00895124
TIAL1	0.0040349	0.745847	0.0263503
TIMM17B	0.00635963	1.09163	0.0352986
TIMM21	0.000673464	0.994968	0.00800213
TIMM23	1.20706e-06	2.12439	9.81144e-05
TINAGL1	9.5469e-05	2.77116	0.00205072
TK1	0.00517318	3.5073	0.0309137
TLK1	0.00318651	1.75823	0.0224121
TM9SF2	0.00712886	0.506435	0.0381112
TMA16	0.00583176	0.694779	0.0334535
TMED3	0.000253072	1.55449	0.00397861
TMED9	0.00197361	0.383706	0.0161525
TMEM165	0.00661868	0.872083	0.0361124
TMEM209	2.85674e-07	1.5442	3.66051e-05
TMEM50A	0.000462082	2.08165	0.00616792
TMEM63A	0.0089462	2.95144	0.0449383
TMEM65	0.00749093	1.36156	0.0394861
TMOD3	2.47897e-05	0.877677	0.00082093
TMPO	2.03431e-07	1.16108	2.85322e-05
TMX1	0.00188574	0.553892	0.0156119
TOE1	0.00380701	1.07287	0.0253081
TOMM22	9.44137e-07	0.879239	8.53954e-05
TOMM34	0.000602618	1.62771	0.00744477
TOMM40	0.000258946	0.714257	0.00401266
TOMM6	1.36377e-05	1.38929	0.000530164
TOMM70	0.00176742	0.392425	0.0150147
TOP2A	0.00020542	1.67529	0.00353213
TOX4	0.00371341	1.30111	0.0248292
TP53BP1	2.71199e-06	2.01107	0.000167232
TPD52L2	0.00101599	0.589219	0.0106559
TPI1	0.000136938	0.336741	0.00264734
TPR	0.000146347	0.723334	0.0027767
TPT1	3.82855e-05	0.647375	0.00107817
TRA2B	0.0012674	0.699867	0.0120876
TRABD	0.00216728	1.52796	0.0169427
TRAF2	0.00187632	1.02123	0.0155519
TRIM14	0.00973473	2.53027	0.0475957
TRIM24	0.000659508	1.0288	0.0079152
TRIM26	0.0043389	1.16869	0.0274456
TRIM27	0.00026536	2.30958	0.00409078
TRIM28	0.000970907	0.883029	0.0103039
TRIM47	0.00182472	1.54753	0.0152301
TRIP12	0.00348343	1.06968	0.0237304
TRIP13	0.00136763	2.06071	0.0127137
TRMT2A	0.000958068	1.07194	0.010198
TRRAP	0.000720978	0.596417	0.00838562
TRUB1	4.408e-05	5.46344	0.00121271
TSNAX	0.00116997	0.561057	0.011629
TSR2	0.00906904	1.89715	0.045303
TTC17	0.00189681	1.39963	0.0156551
TTC33	0.000171977	1.08165	0.00312004
TUBA1B	0.000283476	0.57963	0.0042869
TUBG1	0.00582948	0.732483	0.0334535
TUBGCP2	0.00200568	1.36844	0.0162476
TUBGCP3	0.00347346	1.54313	0.0237102
TUBGCP6	7.58284e-06	2.736	0.000334388
TXLNG	0.000640522	1.64768	0.00779193
TXNDC12	0.000361223	0.92509	0.00516766
TYMS	2.8442e-10	4.52439	2.26051e-07
U2AF2	8.0582e-05	0.629897	0.00192134
U2SURP	0.00486508	0.770555	0.029682
UBA1	0.000225321	0.443268	0.00373084
UBA2	0.000664893	0.944987	0.00792663
UBA3	0.00237327	0.491387	0.0181367
UBE2E1	0.00656465	1.07477	0.0358724
UBE2M	4.80001e-05	0.784262	0.00129489
UBE2O	0.000510845	0.889885	0.00658392
UBE3A	0.00162748	0.576915	0.0141807
UBE3B	0.00456391	1.95833	0.0283382
UBE4A	0.00336563	0.661806	0.0232827
UBLCP1	0.0042192	0.75093	0.0269946
UBR4	0.000888624	0.47533	0.009692
UBR7	0.00415837	2.99838	0.0268031
UCK2	0.00739361	1.74175	0.0392042
UFD1	0.0010462	0.514259	0.0108456
UHRF1	0.000651418	3.58196	0.00784443
UHRF1BP1	0.00142693	1.84199	0.0129458
UPF1	0.00106404	0.609762	0.0109512
UPP1	0.000164854	2.66995	0.00303919
UPRT	0.00424253	1.32333	0.0270953
USP14	0.00431464	0.417184	0.0274091
USP15	0.00809366	0.504573	0.0418007
USP24	0.00469434	0.55098	0.0289221
USP28	1.75649e-05	2.90411	0.000634555
USP3	9.25541e-05	2.56505	0.00202715
USP39	1.20443e-05	1.10165	0.000475985
USP48	0.00330891	1.68409	0.0230688
USP7	0.00317073	0.613679	0.0223671
USP8	0.00842566	0.696296	0.0430799
UTP14A	0.000134322	0.683798	0.00261799
UTP18	2.75186e-05	1.65516	0.000886668
UTP23	0.00217723	2.20821	0.0170019
UTP4	3.57213e-05	0.974787	0.0010303
VAMP7	0.00957792	0.82136	0.0472293
VAPB	0.00342545	0.632723	0.023537
VBP1	0.00023639	0.935248	0.00383424
VDAC1	3.16357e-05	0.721841	0.000967052
VDAC2	1.77138e-05	0.802228	0.000636717
VIRMA	0.00274556	1.85274	0.0199989
VPS26A	0.00201208	0.610831	0.016281
VPS35	0.0020594	0.406434	0.0164775
VRK1	0.0102619	1.73055	0.0493636
VWA1	0.00107563	0.74294	0.0109566
WAPL	0.00314493	1.33911	0.022273
WASHC3	0.00206858	0.953223	0.016527
WBP11	0.000244793	1.77298	0.00391072
WDR12	0.000103143	1.96414	0.00214472
WDR18	9.04378e-05	1.60997	0.00200361
WDR26	0.00181325	0.77329	0.0152301
WDR3	2.86666e-05	1.22138	0.000904962
WDR4	0.000296887	1.12355	0.00439676
WDR43	0.000247169	0.888269	0.00393376
WDR45	0.000133518	4.00962	0.00260944
WDR45B	0.00418599	1.01282	0.0268783
WDR5	0.000139658	1.12717	0.00269264
WDR74	0.00130883	2.09038	0.0123347
WDR75	3.36127e-05	2.21346	0.00100181
WNK1	0.00893483	0.328035	0.0449127
WRAP53	0.00646235	1.46559	0.0355032
XPO1	9.70959e-05	0.656465	0.00207029
XPO5	8.39262e-05	1.4096	0.00193653
XPOT	0.00143647	0.662849	0.0129761
XRCC5	0.00181881	0.568828	0.0152301
XRCC6	2.22649e-05	0.617162	0.000773111
XRN2	0.000229622	0.924741	0.00378453
YIPF4	0.00571241	0.795889	0.0330696
YIPF6	0.000644584	0.997452	0.00782803
YKT6	0.00711764	0.677407	0.0380797
YME1L1	0.00103882	0.772668	0.0108161
YTHDC1	8.5978e-05	1.99924	0.00197257
YTHDF1	0.00144959	2.0274	0.0130427
YWHAQ	0.00202919	0.559907	0.0163271
ZC3H11A	0.00247451	1.82093	0.0185716
ZC3H13	0.000464079	3.36631	0.00616792
ZC3H14	7.97308e-05	1.57807	0.00191565
ZC3H7B	0.00598456	0.795103	0.0339204
ZCCHC3	0.0016983	1.80259	0.0145833
ZFAND6	0.000300059	2.68711	0.00442541
ZFR	7.15319e-05	0.821672	0.00178905
ZMAT2	0.000735789	2.82393	0.00850258
ZMYM2	0.000372819	1.35211	0.00524116
ZMYND8	5.35312e-06	1.98143	0.000267769
ZNF148	1.00283e-06	2.71589	8.53954e-05
ZNF207	0.00349249	0.551527	0.0237696
ZNF281	3.04451e-05	2.42875	0.000942743
ZNF326	0.00335154	1.56938	0.0232077
ZNF346	1.43089e-08	2.96442	3.19848e-06
ZNF384	0.000458743	1.89824	0.00615645
ZNF512	0.00809246	2.81392	0.0418007
ZNF512B	0.0043106	1.58195	0.0274091
ZNF687	3.47547e-05	2.73739	0.00101775
ZPR1	0.00615555	0.646937	0.0345068
ZWILCH	0.000196081	2.03922	0.0034209

## Sheet: S1-5
Supplementary Table S1-5: Upregulated proteins in HR-active patients in the Gao et al.'s cohort.
SYMBOL	pvalue	logFC	FDR
AAR2	0.000200955	0.203714	0.00150798
ABCF1	0.000159183	0.172378	0.00122577
ABI1	0.00807927	0.105862	0.0291809
ACBD6	0.000403665	0.253798	0.00267294
ACIN1	2.72e-08	0.190123	5.15e-07
ACTL6A	7.14e-19	0.429773	1.78e-16
ACTR5	0.000348903	0.172242	0.00239354
ACYP1	0.000164273	0.434364	0.00126046
ADAR	0.000329829	0.304973	0.00229428
ADNP	3.06e-10	0.427849	8.54e-09
ADSL	0.00034682	0.283944	0.00238177
AFF4	6.07e-10	0.337345	1.6e-08
AGO2	0.00118915	0.183981	0.00650416
AGT	0.00593846	0.333985	0.0226888
AHCTF1	1.52e-10	0.339945	4.56e-09
AIP	0.00192723	0.30089	0.00952727
AKAP10	0.00256393	0.161947	0.0119539
AKAP17A	9.62e-05	0.229727	0.000778854
AKAP8	2.95e-07	0.335226	4.44e-06
AKAP8L	0.000418053	0.278801	0.00274346
ALKBH5	2.2e-09	0.338972	5.27e-08
ALYREF	3.03e-11	0.397131	1.07e-09
ANAPC1	0.000276194	0.148316	0.00196769
ANAPC2	0.000267071	0.180116	0.00191872
ANAPC4	0.00150308	0.158864	0.00786266
ANAPC5	5.87e-05	0.153736	0.00051025
ANAPC7	9.36e-05	0.225731	0.000763767
ANK3	0.00521494	0.367572	0.020555
ANKLE2	0.00125769	0.180957	0.00681575
ANKRD54	5.88e-05	0.214364	0.00051025
ANKZF1	0.000742846	0.192733	0.00443727
ANP32A	1.43e-05	0.183466	0.0001465
ANP32B	2.96e-06	0.302352	3.55e-05
ANP32E	1.06e-08	0.59559	2.19e-07
ANXA11	0.0028696	0.210144	0.0130411
ANXA13	0.00876083	0.761542	0.0310481
APAF1	0.00268138	0.139193	0.0123768
APEX1	2.38e-05	0.366616	0.000232858
APH1A	0.000912797	0.280963	0.00523931
API5	2.1e-06	0.147237	2.61e-05
APTX	0.000538822	0.205685	0.00339437
AQR	1.19e-11	0.315356	4.93e-10
ARHGAP1	0.0144366	0.143001	0.0459191
ARHGEF1	3.6e-05	0.258908	0.000336128
ARHGEF11	0.00195712	0.209665	0.00963825
ARHGEF2	0.000663231	0.439381	0.00403673
ARID1A	9.03e-08	0.294969	1.51e-06
ARID1B	1.46e-09	0.320802	3.67e-08
ARID2	3.74e-10	0.307352	1.02e-08
ARID3A	0.000432474	1.18854	0.00280777
ARL14EP	1.98e-07	0.318315	3.09e-06
ARL2	0.00841783	0.217555	0.0300468
ARL3	0.00609133	0.228831	0.0231181
ARL6IP4	1.08e-05	0.240652	0.000114038
ARL6IP6	0.00656001	0.195094	0.0245564
ARNT	2.39e-06	0.389059	2.94e-05
ARPIN	0.000315357	0.274936	0.00220307
ASF1A	0.00878058	0.223784	0.0310897
ASH2L	6.6e-05	0.271508	0.000560439
ATAD2	1.45e-24	1.13055	4.68e-21
ATF1	5.26e-14	0.395829	3.59e-12
ATF2	9.25e-05	0.266428	0.000757304
ATP2B1	0.0113662	0.251151	0.0381584
ATP9A	0.00149869	0.253115	0.00784604
ATRX	8.56e-08	0.300746	1.44e-06
ATXN10	0.00154594	0.246975	0.00804041
ATXN3	0.0116731	0.181465	0.0389265
BAG5	0.00326078	0.167448	0.0143848
BANF1	0.000258638	0.309312	0.00186637
BAZ1A	1.43e-08	0.487471	2.87e-07
BAZ1B	1.21e-10	0.380458	3.72e-09
BAZ2A	0.00248344	0.243404	0.0116307
BCAM	0.00291245	0.518587	0.0131987
BCAS2	1.94e-09	0.246886	4.73e-08
BCLAF1	4.76e-12	0.382938	2.17e-10
BIRC6	0.00150743	0.152734	0.00787905
BMI1	0.000507836	0.224274	0.00323377
BMS1	0.00868164	0.150648	0.0308405
BOD1L1	4.71e-07	0.257781	6.73e-06
BPTF	3.11e-13	0.367828	1.72e-11
BRAT1	0.00427901	0.180406	0.0176503
BRD2	6.53e-05	0.255911	0.000555479
BRD3	9.46e-10	0.445382	2.43e-08
BRD4	8.29e-09	0.300607	1.74e-07
BRD8	6.51e-07	0.253342	9.11e-06
BROX	0.00437789	0.266903	0.0179666
BTAF1	3.7e-06	0.209138	4.35e-05
BUB3	1.45e-11	0.274062	5.78e-10
BUD31	5.05e-05	0.273553	0.000445526
C11orf58	0.00113361	0.264212	0.00626925
C17orf49	0.000373603	0.413678	0.00251241
C19orf53	0.00637473	0.31294	0.0240087
C1orf35	2.18e-09	0.478673	5.23e-08
C2	0.0114752	0.252089	0.0383815
C3orf38	0.00175321	0.125847	0.00883563
C7orf50	0.000769656	0.286487	0.00455602
C9orf64	2.98e-05	0.294667	0.00028695
C9orf78	0.000120489	0.257865	0.000957408
CAAP1	0.00314473	0.179037	0.0140257
CACYBP	8.63e-07	0.459337	1.17e-05
CAD	0.000108645	0.373661	0.000871857
CAND1	0.00100991	0.180351	0.00567486
CARMIL1	0.00414632	0.328197	0.0171795
CBFB	0.0135353	0.203414	0.0436963
CBX1	1.73e-14	0.50883	1.49e-12
CBX3	2.99e-08	0.477102	5.58e-07
CBX4	0.000299794	0.301469	0.0021195
CBX5	3.22e-07	0.562476	4.79e-06
CBX8	1.32e-05	0.341662	0.00013683
CCAR1	8.28e-08	0.268261	1.4e-06
CCAR2	0.00230655	0.184307	0.0110156
CCDC117	1.07e-06	0.381517	1.43e-05
CCDC12	4.92e-14	0.448915	3.39e-12
CCDC134	0.000139045	0.355636	0.00108489
CCDC137	0.012709	0.166051	0.0416728
CCDC43	0.00594694	0.218486	0.0227073
CCDC6	0.00260277	0.215868	0.0120828
CCDC9	0.000311845	0.186404	0.00218798
CCNH	0.000297011	0.260114	0.00210442
CCNK	0.00136786	0.142638	0.00730879
CCNL1	8.26e-05	0.284808	0.000684163
CCNYL1	2.66e-06	0.307115	3.21e-05
CD2AP	1.32e-07	0.419781	2.16e-06
CD2BP2	7.01e-08	0.421964	1.2e-06
CD9	0.000924044	0.429755	0.00529099
CDC16	0.000153233	0.177693	0.00118701
CDC23	0.0141802	0.15267	0.0452817
CDC26	0.00353195	0.137849	0.0152792
CDC27	0.00340144	0.206628	0.0148235
CDC40	4.87e-08	0.260295	8.61e-07
CDC42EP4	1.46e-05	0.378607	0.000149652
CDC5L	2.46e-13	0.320214	1.4e-11
CDC73	4.72e-16	0.434204	5.99e-14
CDK11B	0.000341643	0.177483	0.00235364
CDK12	5.6e-06	0.19394	6.32e-05
CDK17	0.00968055	0.0983957	0.0336043
CDK2	9.72e-10	0.46029	2.49e-08
CDK4	0.000464352	0.536838	0.00299218
CDK7	4.5e-05	0.201376	0.000407204
CDKAL1	2.26e-05	0.29482	0.000223866
CDKN2AIPNL	0.00012506	0.342814	0.000988875
CDYL	0.00507847	0.179981	0.0201644
CEBPA	1.96e-07	0.576948	3.08e-06
CELF1	0.000215748	0.154893	0.00160781
CENPB	2.42e-06	0.305725	2.96e-05
CENPV	1.91e-06	0.686289	2.41e-05
CEP170	0.00062064	0.227911	0.00383518
CETN2	0.000336221	0.231878	0.00232129
CFAP298	0.00378149	0.192799	0.0160373
CFDP1	2.28e-05	0.331555	0.000225
CGGBP1	7.63e-12	0.40818	3.38e-10
CHAMP1	1.99e-11	0.46623	7.58e-10
CHD1L	6.16e-05	0.452236	0.000530866
CHD2	6.51e-07	0.179227	9.11e-06
CHD4	9.37e-20	0.441183	3.26e-17
CHD8	2.47e-10	0.357412	7.1e-09
CHERP	1.34e-05	0.261412	0.000138142
CHKA	0.000745718	0.503745	0.00444275
CHMP1B	0.00143272	0.18978	0.00757227
CHMP4B	0.00388839	0.153675	0.016394
CHST14	0.000946836	0.194689	0.00538814
CHTOP	9.46e-08	0.227293	1.57e-06
CKAP5	0.000773066	0.158174	0.00457203
CLDN1	0.0044799	0.409951	0.0182579
CLIC1	0.000371678	0.334305	0.00250728
CLP1	8.39e-07	0.213245	1.14e-05
CMSS1	0.000332158	0.313444	0.00230319
CMTR1	8.36e-06	0.274053	9.03e-05
CNNM3	0.0142195	0.175924	0.0453845
CNPY3	0.00258463	0.320832	0.0120226
CNPY4	0.00813457	0.214994	0.0293335
COIL	0.000200294	0.301786	0.00150476
COL5A2	0.00832005	0.411743	0.0298177
COMMD3-BMI1	0.000507836	0.224274	0.00323377
CORO2A	0.00298914	0.36983	0.0134242
CPNE1	2.41e-07	0.491645	3.71e-06
CPSF1	1.95e-09	0.227992	4.75e-08
CPSF2	6.18e-08	0.233523	1.06e-06
CPSF3	2.3e-06	0.212368	2.83e-05
CPSF4	2.81e-07	0.310439	4.26e-06
CPSF6	7.9e-11	0.286995	2.53e-09
CPSF7	4.53e-05	0.197935	0.000408715
CREBBP	2.37e-11	0.329942	8.62e-10
CRKL	0.00854136	0.14419	0.0304089
CRNKL1	1.05e-13	0.472181	6.63e-12
CRTC2	0.000287784	0.286941	0.00204352
CSE1L	1.38e-07	0.308242	2.23e-06
CSNK2A1	4.41e-05	0.137568	0.000400935
CSNK2B	0.00366346	0.190454	0.0156522
CSTF1	6.29e-06	0.238138	6.98e-05
CSTF2	5.29e-08	0.215238	9.16e-07
CSTF2T	1.82e-07	0.373094	2.9e-06
CSTF3	2.62e-07	0.246944	3.99e-06
CTCF	3.36e-12	0.259943	1.57e-10
CTDSPL2	5.19e-06	0.363706	5.91e-05
CTNNAL1	0.0056841	0.247688	0.0219239
CTNNBL1	6.26e-18	0.375332	1.45e-15
CTPS2	4e-05	0.296651	0.000369922
CTR9	9.31e-14	0.32575	6.03e-12
CUL4B	2.86e-06	0.261913	3.45e-05
CWC15	0.000123642	0.246421	0.000981108
CWC22	1.55e-08	0.311711	3.11e-07
CWC27	7.06e-08	0.315091	1.21e-06
CWF19L1	2.56e-09	0.409695	6.08e-08
CXADR	0.00845848	0.270901	0.030155
CXXC1	0.000743427	0.155714	0.00443727
DAB2IP	0.00206283	0.221747	0.010067
DAXX	1.44e-07	0.336008	2.33e-06
DAZAP1	0.0128201	0.112916	0.0419196
DBR1	6.35e-10	0.290211	1.67e-08
DCAF7	0.000259091	0.170235	0.00186637
DCK	3.24e-06	0.362078	3.86e-05
DCP1A	4.19e-05	0.209187	0.000383044
DCPS	4.22e-05	0.219055	0.000385173
DCTPP1	0.0105698	0.399733	0.03598
DCUN1D5	3.34e-05	0.35858	0.000314984
DDAH2	0.00665013	0.229822	0.0248364
DDX10	0.00889401	0.179847	0.0314397
DDX17	1.2e-11	0.332746	4.93e-10
DDX18	0.00293517	0.240941	0.0132738
DDX20	6.21e-06	0.270571	6.89e-05
DDX23	1.66e-16	0.336923	2.44e-14
DDX39A	2.91e-05	0.482387	0.000280751
DDX39B	1.38e-09	0.300391	3.5e-08
DDX41	7.97e-05	0.217118	0.000663928
DDX42	4.12e-05	0.177785	0.000377065
DDX46	7.08e-11	0.291547	2.29e-09
DDX47	5.36e-06	0.34514	6.08e-05
DDX49	5.38e-05	0.289807	0.000471806
DDX5	7.24e-05	0.23285	0.000609482
DDX50	2.6e-06	0.305989	3.15e-05
DDX52	0.00189705	0.233312	0.00940849
DDX55	0.0010171	0.240526	0.00570777
DDX59	1.94e-11	0.451013	7.44e-10
DDX6	0.000422907	0.120599	0.00275805
DEK	1.25e-16	0.565244	1.99e-14
DHFR	0.0101955	0.247857	0.0349713
DHX15	9.26e-06	0.214911	9.88e-05
DHX16	7.94e-09	0.268252	1.68e-07
DHX30	0.00736783	0.134277	0.0271103
DHX35	3.7e-05	0.215766	0.000343864
DHX8	8.43e-07	0.281409	1.14e-05
DHX9	2.01e-17	0.392003	4.07e-15
DIDO1	1.2e-11	0.345077	4.93e-10
DIS3	0.0109257	0.144425	0.0369671
DMAP1	7.46e-13	0.288953	3.86e-11
DNAJC17	0.001278	0.232365	0.00689696
DNAJC2	0.00639707	0.161657	0.0240717
DNAJC8	0.000404546	0.214133	0.00267603
DNAJC9	2.19e-20	0.950232	1.77e-17
DNMT1	8.14e-12	0.534922	3.54e-10
DNTTIP1	2.49e-07	0.284639	3.82e-06
DNTTIP2	0.0092111	0.129018	0.0323568
DOP1B	1.2e-06	0.448629	1.58e-05
DPF2	1.59e-11	0.380236	6.23e-10
DPY30	0.000150069	0.278835	0.00116388
DR1	6.01e-05	0.273186	0.000518896
DRAP1	8.55e-05	0.222706	0.000704835
DSG2	0.000767051	0.378167	0.00454892
DSN1	1.19e-14	0.582587	1.09e-12
DST	0.00119089	0.178327	0.00650819
DUSP12	0.00186141	0.306432	0.00926558
DVL2	0.000358683	0.213449	0.00244035
DYRK1A	0.00704513	0.136362	0.0260854
ECE1	1.72e-05	0.338275	0.000174011
EDC3	3.24e-07	0.279632	4.82e-06
EDC4	0.0159244	0.125872	0.0497233
EDEM3	0.00379921	0.152597	0.0161019
EEA1	0.000372268	0.271905	0.00250864
EED	4.22e-09	0.368299	9.48e-08
EFTUD2	1.76e-15	0.322436	1.87e-13
EHMT2	7.99e-12	0.389833	3.52e-10
EIF1AD	0.00431133	0.153186	0.0177609
EIF1B	0.00531144	0.237556	0.0207962
EIF4A3	1.4e-14	0.324057	1.26e-12
ELAVL1	1.07e-05	0.21179	0.000112926
EMG1	0.000182134	0.251935	0.00138114
ENSA	0.00964342	0.25192	0.0335037
EP300	2.04e-09	0.2959	4.96e-08
EP400	3.95e-07	0.237957	5.78e-06
EPB41L2	0.00372415	0.248128	0.0158148
ERBB3	0.00763793	0.273312	0.0279295
ERCC2	1.65e-09	0.264372	4.11e-08
ERCC3	3.25e-09	0.329252	7.5e-08
ERH	3.65e-08	0.292109	6.62e-07
ESF1	0.000228824	0.334652	0.00169162
EWSR1	0.00247946	0.150929	0.0116307
F5	3.05e-06	0.494781	3.65e-05
FAM32A	0.000243825	0.260989	0.00177917
FAM50A	0.00230869	0.284861	0.0110178
FBXO21	3.71e-06	0.36404	4.36e-05
FBXO22	0.00846073	0.213208	0.030155
FEN1	1.29e-16	0.900548	1.99e-14
FIBP	0.00771378	0.119567	0.0280959
FIP1L1	2.02e-05	0.234037	0.00020145
FKBP10	0.000342361	0.778812	0.00235364
FKBP9	0.00703552	0.215497	0.0260802
FMR1	0.00172652	0.234866	0.00873513
FN3KRP	0.00175577	0.299595	0.00884166
FNBP4	2.76e-10	0.340039	7.76e-09
FOXK1	7.25e-08	0.285526	1.23e-06
FOXO1	0.00199792	0.185563	0.00980934
FUBP1	3.27e-06	0.318343	3.88e-05
FUBP3	0.0129474	0.127043	0.0422428
FUS	6.3e-16	0.659678	7.56e-14
FXR1	0.00138275	0.219386	0.00736082
GABPA	9.68e-14	0.325273	6.21e-12
GABPB1	1.53e-20	0.425896	1.42e-17
GALC	0.00122669	0.431889	0.00667568
GATAD2A	1.74e-05	0.178827	0.000175846
GATAD2B	8.19e-09	0.352603	1.72e-07
GEMIN4	0.00510016	0.188966	0.0202055
GID8	0.0102736	0.105419	0.0351833
GMPS	2.58e-14	0.526317	2.06e-12
GNL1	0.00580071	0.126468	0.022294
GPATCH1	3.35e-09	0.367722	7.67e-08
GPATCH8	1.66e-10	0.253432	4.94e-09
GPD2	0.000578049	0.309473	0.00359947
GPKOW	1.8e-09	0.303565	4.45e-08
GPN1	0.00890593	0.129338	0.0314647
GTF2A2	2.09e-09	0.313892	5.06e-08
GTF2B	0.00697719	0.144034	0.0258788
GTF2E2	0.0090578	0.166358	0.0319115
GTF2H1	2.39e-05	0.231734	0.000233286
GTF2H2C	6.38e-05	0.239775	0.000546721
GTF2H2C_2	6.38e-05	0.239775	0.000546721
GTF2H3	1.92e-05	0.247602	0.000192622
GTF2H4	5.92e-05	0.251496	0.000512946
GTF2I	1.97e-06	0.36278	2.47e-05
GTF3C1	6.3e-09	0.286629	1.36e-07
GTF3C2	9.3e-12	0.36035	3.95e-10
GTF3C3	5.29e-08	0.313374	9.16e-07
GTF3C4	2.15e-11	0.373434	8.06e-10
GTF3C5	2.62e-09	0.305285	6.16e-08
GTPBP1	0.00832856	0.134728	0.0298317
H1-0	8.66e-06	0.454964	9.25e-05
H1-1	3.16e-05	0.864982	0.000300916
H1-10	7.69e-15	0.59851	7.43e-13
H1-2	2.04e-12	0.675784	1e-10
H1-3	0.00645309	0.410361	0.0242262
H1-4	6.54e-14	0.522862	4.41e-12
H1-5	7.3e-18	0.77272	1.63e-15
H2AX	8.76e-13	0.56791	4.47e-11
H2AZ2	4.12e-11	0.487282	1.41e-09
H3-3A	2.62e-16	0.459704	3.62e-14
H3-3B	2.62e-16	0.459704	3.62e-14
H4-16	1.16e-19	0.461744	3.26e-17
H4C1	1.16e-19	0.461744	3.26e-17
H4C11	1.16e-19	0.461744	3.26e-17
H4C12	1.16e-19	0.461744	3.26e-17
H4C13	1.16e-19	0.461744	3.26e-17
H4C14	1.16e-19	0.461744	3.26e-17
H4C15	1.16e-19	0.461744	3.26e-17
H4C2	1.16e-19	0.461744	3.26e-17
H4C3	1.16e-19	0.461744	3.26e-17
H4C4	1.16e-19	0.461744	3.26e-17
H4C5	1.16e-19	0.461744	3.26e-17
H4C6	1.16e-19	0.461744	3.26e-17
H4C8	1.16e-19	0.461744	3.26e-17
H4C9	1.16e-19	0.461744	3.26e-17
HAT1	1.11e-06	0.552132	1.48e-05
HAUS4	6.47e-09	0.348612	1.38e-07
HCFC1	6.73e-19	0.341969	1.74e-16
HDAC1	1.53e-14	0.304741	1.34e-12
HDAC2	3.54e-13	0.459363	1.95e-11
HDAC3	2.13e-08	0.3543	4.14e-07
HDAC4	0.00837849	0.147474	0.0299774
HDDC2	0.00052294	0.328082	0.00332342
HDGF	4.92e-05	0.323674	0.000435295
HDGFL2	4.29e-06	0.25122	4.96e-05
HELZ	0.00242882	0.140158	0.0114727
HIF1AN	5.07e-06	0.295147	5.8e-05
HIRA	1.11e-05	0.220313	0.000116582
HIRIP3	1.93e-07	0.51752	3.04e-06
HLTF	0.00149823	0.300123	0.00784604
HMCES	1.13e-05	0.328677	0.000119176
HMG20A	1.38e-06	0.189759	1.79e-05
HMGA1	0.000455855	0.38452	0.00294036
HMGB1	1.07e-06	0.436876	1.43e-05
HMGB2	8.97e-14	0.675456	5.93e-12
HMGN1	9.41e-06	0.437385	0.000100229
HMGN3	0.00113255	0.322313	0.00626874
HMGN4	0.00174945	0.30985	0.00882356
HNF1A	0.00263534	0.230301	0.0122165
HNF4A	0.00557576	0.210852	0.0216479
HNRNPA0	5.62e-07	0.272535	7.95e-06
HNRNPA1	4.11e-10	0.383505	1.11e-08
HNRNPA2B1	1.01e-05	0.187692	0.000106987
HNRNPA3	8.08e-05	0.239237	0.000671585
HNRNPC	9.12e-12	0.288269	3.91e-10
HNRNPD	4.59e-05	0.225041	0.000412526
HNRNPDL	3.41e-10	0.436565	9.42e-09
HNRNPF	8.44e-06	0.259304	9.09e-05
HNRNPH1	8.11e-09	0.301162	1.71e-07
HNRNPH3	6.37e-09	0.33246	1.37e-07
HNRNPK	2.42e-07	0.237186	3.71e-06
HNRNPL	1.5e-09	0.284602	3.76e-08
HNRNPLL	3.04e-09	0.35563	7.11e-08
HNRNPM	2.57e-11	0.256131	9.19e-10
HNRNPR	4.85e-10	0.333401	1.29e-08
HNRNPU	1.19e-13	0.44596	7.38e-12
HNRNPUL1	1.15e-08	0.376015	2.36e-07
HNRNPUL2	2.33e-06	0.256481	2.86e-05
HP1BP3	0.00154425	0.215022	0.00803905
HPRT1	5.83e-05	0.487155	0.000508162
HPS3	5.52e-06	0.308139	6.24e-05
HSF1	0.0123928	0.294586	0.040801
HSP90AA1	0.000601728	0.131952	0.00373256
HSPA14	0.000556611	0.197025	0.00349623
HSPA1A	0.0111279	0.390099	0.0375917
HSPA1B	0.0111279	0.390099	0.0375917
HSPA2	0.00248382	0.377999	0.0116307
HTATSF1	0.000717295	0.26399	0.00431309
HUWE1	5.98e-05	0.170939	0.000516822
IGF2BP1	2.68e-05	1.53847	0.000260896
IGF2BP2	0.000188105	1.16248	0.0014231
IGF2BP3	0.0146127	0.658574	0.0463883
IGHMBP2	0.000154671	0.445871	0.00119671
IK	3.43e-11	0.283891	1.2e-09
IL1RAP	0.000838562	0.581307	0.00488357
ILF2	5.15e-06	0.251268	5.87e-05
ILKAP	1.06e-08	0.297419	2.19e-07
IMPDH2	1.26e-05	0.373137	0.000132005
ING1	0.000385465	0.21845	0.00258146
INTS1	0.000719353	0.134794	0.00432146
INTS10	0.0128017	0.120433	0.0418917
INTS11	0.0018996	0.14321	0.00941226
INTS12	0.00307168	0.168376	0.0137238
INTS13	0.00142404	0.124151	0.00754056
INTS14	0.000325866	0.168942	0.00227159
INTS2	5.68e-06	0.191708	6.38e-05
INTS3	1.14e-06	0.227098	1.51e-05
INTS4	0.000243963	0.157262	0.00177917
INTS7	2.49e-08	0.264642	4.75e-07
INTS8	0.00160552	0.132808	0.00825843
IP6K1	0.0012635	0.208439	0.00683576
IPO5	0.00621498	0.270781	0.023482
IPO7	0.000236213	0.21759	0.0017324
IPO8	0.00356325	0.191985	0.0153876
IPO9	6.28e-09	0.494811	1.36e-07
IRF2BP1	1.89e-07	0.473135	2.97e-06
IRF2BP2	1.89e-08	0.588762	3.7e-07
IRF2BPL	0.000242751	0.271549	0.00177633
ISG20L2	0.000487864	0.267216	0.00312813
ISY1	2.26e-11	0.294927	8.31e-10
ISY1-RAB43	2.26e-11	0.294927	8.31e-10
IWS1	2.72e-10	0.292821	7.69e-09
JMJD6	0.0093561	0.298527	0.0327086
JPT1	0.000645142	0.375838	0.0039489
JUP	0.0131713	0.20097	0.0427997
KAT7	2.13e-06	0.392221	2.63e-05
KAT8	1.41e-06	0.321058	1.82e-05
KDM1A	1.72e-17	0.401749	3.6e-15
KDM2A	3.51e-06	0.301295	4.15e-05
KDM3B	1.08e-06	0.309533	1.44e-05
KHDC4	1.7e-05	0.315367	0.000172725
KHDRBS1	4.85e-06	0.207081	5.55e-05
KHSRP	2.13e-06	0.283676	2.63e-05
KIAA1143	5.56e-05	0.399045	0.000485621
KIF2A	1.65e-05	0.297968	0.000167994
KIF4A	3.94e-09	0.811706	8.9e-08
KIF5B	0.000387676	0.179673	0.00259359
KIFBP	0.00168295	0.185708	0.0085548
KIN	7.23e-12	0.439587	3.23e-10
KLC1	0.000818745	0.231798	0.00479403
KMT2B	0.00118534	0.274201	0.00648882
KMT2D	9.62e-07	0.314006	1.3e-05
KNTC1	1.84e-11	0.771364	7.1e-10
KPNA2	0.00341928	0.486618	0.0148812
KPNA4	0.00828523	0.167177	0.0297753
KPNB1	0.0140309	0.156535	0.0448935
LARP4B	0.0128001	0.158608	0.0418917
LAS1L	1.33e-05	0.270162	0.000138142
LBR	1.19e-09	0.583492	3.02e-08
LEMD2	1.39e-06	0.347161	1.79e-05
LEMD3	7.17e-07	0.321023	9.97e-06
LENG8	0.000248545	0.194456	0.00180648
LEO1	1.27e-11	0.391496	5.17e-10
LIG1	2.29e-10	0.718161	6.66e-09
LIG3	2.68e-10	0.424581	7.65e-09
LIX1L	0.00134414	0.257978	0.00719395
LLGL1	0.00320282	0.187398	0.0142162
LMNA	0.000227707	0.331206	0.00168529
LMNB1	1.83e-11	0.447497	7.1e-10
LOC102724594	6.4e-09	0.328852	1.37e-07
LRRC1	5.95e-05	0.586445	0.000514883
LRRC57	0.0039875	0.183501	0.0166562
LRWD1	9.4e-05	0.295491	0.000764995
LSM14A	8.39e-05	0.230562	0.000691741
LSM14B	0.00542588	0.212686	0.0211293
LSM2	0.000749568	0.190825	0.00446158
LSM3	2.04e-05	0.195089	0.000202834
LSM4	2.07e-06	0.210024	2.57e-05
LUC7L	3.08e-05	0.416348	0.000294103
LUC7L2	5.49e-08	0.231592	9.46e-07
LUC7L3	1.5e-13	0.334609	9.16e-12
MACROH2A1	1.22e-06	0.328381	1.59e-05
MACROH2A2	0.000301473	0.642041	0.00212905
MAD1L1	0.00033176	0.181047	0.00230319
MAD2L1	3.17e-07	0.509765	4.73e-06
MAGED1	0.00330651	0.383411	0.0145567
MAGED2	1.28e-06	0.474113	1.67e-05
MALT1	0.00397625	0.266033	0.0166392
MAN2A2	0.00923247	0.197239	0.0324062
MAP2K6	0.000132919	0.47786	0.00104464
MAP3K4	1.33e-11	0.375322	5.38e-10
MAP4K3	0.000245251	0.20134	0.00178655
MAP4K4	0.001551	0.210068	0.00804831
MAPK1	3.35e-08	0.297297	6.18e-07
MAPK3	0.00278575	0.192386	0.0127225
MAPRE1	4.16e-07	0.328177	6.03e-06
MARCKS	0.000728251	0.434369	0.00435874
MARCKSL1	0.000445557	0.412416	0.00287967
MARK2	0.00613855	0.113494	0.0232475
MATR3	4.2e-08	0.236136	7.51e-07
MAZ	2.17e-09	0.433572	5.22e-08
MBD1	0.000178326	0.20374	0.00135545
MBD2	1.83e-05	0.1749	0.000184421
MBD3	5.5e-09	0.449017	1.21e-07
MCM2	5.39e-16	1.13536	6.71e-14
MCM3	3.7e-14	1.03573	2.66e-12
MCM3AP	1.85e-06	0.189743	2.34e-05
MCM4	6.64e-15	1.17447	6.62e-13
MCM5	9.43e-16	1.11636	1.11e-13
MCM6	1.93e-15	1.14239	2.02e-13
MCM7	2.04e-15	1.10939	2.1e-13
MCMBP	3.87e-07	0.37005	5.69e-06
MCRIP1	0.000192829	0.312243	0.00145543
MDC1	4.57e-14	0.584835	3.22e-12
MDN1	4.92e-08	0.374496	8.65e-07
MEAF6	2.27e-11	0.350269	8.31e-10
MED1	7.23e-07	0.223145	1e-05
MED10	2.95e-07	0.231869	4.44e-06
MED12	2.89e-08	0.251944	5.44e-07
MED14	2e-06	0.199207	2.51e-05
MED17	7.84e-08	0.322803	1.33e-06
MED20	4.77e-05	0.248806	0.00042472
MED22	0.000574425	0.182424	0.00358379
MED23	6.18e-09	0.255389	1.35e-07
MED24	4.93e-07	0.250173	7.01e-06
MED4	0.0013354	0.130621	0.00715305
MEF2D	0.000652108	0.266617	0.00398026
MEN1	4.22e-12	0.371934	1.94e-10
MEPCE	0.0103992	0.181637	0.0355196
METTL13	0.000400776	0.162196	0.00266471
METTL14	0.000503856	0.206875	0.00321475
METTL16	0.000220528	0.20127	0.00163965
METTL3	0.00205875	0.171887	0.0100547
MFAP1	2.58e-09	0.261383	6.1e-08
MGME1	0.00767832	0.27561	0.0280189
MIDEAS	5.04e-08	0.317606	8.83e-07
MIS12	4.1e-11	0.448455	1.4e-09
MKI67	1.3e-08	0.848383	2.64e-07
MLH1	2.73e-05	0.187196	0.000265144
MLLT1	6.8e-09	0.296568	1.44e-07
MMP14	0.0105082	0.327785	0.0358163
MNAT1	1.24e-06	0.287388	1.62e-05
MORC2	5.17e-09	0.379887	1.14e-07
MORC3	3.34e-05	0.22472	0.000314984
MORF4L1	4.04e-16	0.479332	5.23e-14
MORF4L2	7.3e-07	0.357146	1.01e-05
MOSPD2	0.0149342	0.170554	0.0472237
MPHOSPH8	2.8e-14	0.35151	2.19e-12
MRE11	1.19e-08	0.265775	2.43e-07
MRTO4	0.0113402	0.203734	0.038091
MSH2	2.93e-14	0.617706	2.26e-12
MSH3	1.88e-07	0.344481	2.97e-06
MSH6	2.47e-13	0.707435	1.4e-11
MSI1	0.0137921	0.510524	0.0442861
MTA1	1.54e-07	0.302032	2.49e-06
MTA2	1.64e-08	0.24398	3.28e-07
MTA3	1.78e-06	0.389082	2.26e-05
MTREX	8.91e-11	0.275352	2.81e-09
MYO1D	0.00463755	0.271941	0.0187353
MYO5C	1.69e-06	0.393153	2.16e-05
NAA16	0.000159452	0.270654	0.00122638
NAP1L1	5.5e-05	0.480651	0.000481713
NAP1L4	0.000332177	0.247052	0.00230319
NASP	1.88e-07	0.69901	2.97e-06
NBN	8.32e-05	0.18964	0.000687929
NCAPG	4.03e-08	0.790298	7.26e-07
NCBP1	9.49e-11	0.381891	2.95e-09
NCBP3	2.26e-08	0.251059	4.35e-07
NCKAP1	0.013599	0.0939082	0.0438362
NCL	0.000930502	0.25021	0.00532326
NCOA2	0.00359775	0.173142	0.0154811
NCOA5	1.22e-15	0.448271	1.39e-13
NCOR1	4.05e-11	0.307134	1.4e-09
NCOR2	0.00124503	0.176602	0.00676507
NDC1	0.00022916	0.18951	0.00169218
NDE1	7.77e-05	0.235489	0.000649231
NEDD1	3.65e-05	0.310708	0.000340135
NEK7	0.00337654	0.185884	0.0147946
NELFA	1.78e-07	0.394969	2.84e-06
NELFB	2.29e-10	0.348247	6.66e-09
NELFCD	9.91e-11	0.391863	3.07e-09
NELFE	2.74e-12	0.501469	1.31e-10
NEO1	0.00510493	0.15882	0.0202075
NFATC2	0.00112201	0.259484	0.00621569
NFATC2IP	0.0059246	0.240412	0.0226626
NFRKB	0.00759573	0.142601	0.0277909
NFYC	4.8e-09	0.266261	1.07e-07
NGDN	0.00879104	0.177514	0.0311097
NIPBL	7.34e-21	0.430904	7.92e-18
NKIRAS2	0.00155633	0.157181	0.00804994
NOL10	0.000313778	0.254287	0.00219442
NOL11	0.00601214	0.177421	0.0228892
NOL9	0.000255342	0.219585	0.00184759
NOLC1	0.00696706	0.256873	0.025856
NONO	1.84e-13	0.331595	1.09e-11
NOP9	0.0124656	0.227115	0.0409783
NOSIP	0.000114351	0.254839	0.000913114
NPC1	0.00300263	0.386677	0.0134661
NR2F2	0.00192008	0.197532	0.00949922
NR2F6	0.00938214	0.177507	0.0327717
NRDE2	0.000490384	0.224027	0.00314117
NRM	3.56e-08	0.468134	6.49e-07
NSL1	6.06e-13	0.527718	3.16e-11
NSMCE1	2.36e-05	0.2266	0.000231967
NSMCE2	4.43e-05	0.280025	0.000402068
NSMCE3	4.11e-08	0.3067	7.38e-07
NSMCE4A	4.38e-06	0.288516	5.05e-05
NSUN2	0.000360644	0.244213	0.00244814
NSUN5	0.00225904	0.177066	0.0108207
NT5DC2	2.88e-05	0.554365	0.000277889
NT5E	0.00167482	0.462593	0.00853354
NTHL1	0.000369499	0.37675	0.00249518
NUCKS1	2.04e-06	0.438488	2.54e-05
NUDCD1	0.0125283	0.236745	0.0411425
NUDT1	6.82e-06	0.377857	7.5e-05
NUDT21	9.28e-11	0.21752	2.9e-09
NUDT4	2.27e-05	0.406238	0.000224141
NUMA1	2.21e-11	0.42965	8.21e-10
NUP107	1.76e-06	0.19743	2.25e-05
NUP133	2.42e-07	0.210839	3.71e-06
NUP153	2.57e-06	0.347669	3.13e-05
NUP155	3.28e-05	0.19785	0.000310073
NUP160	2.78e-07	0.248809	4.23e-06
NUP188	0.00444244	0.131997	0.0181492
NUP205	1.29e-05	0.183751	0.000134741
NUP210	9.47e-05	0.276525	0.000768683
NUP214	9.43e-05	0.163967	0.000766235
NUP35	2e-05	0.219496	0.000200284
NUP37	2.35e-07	0.256279	3.63e-06
NUP43	1.39e-08	0.223241	2.81e-07
NUP50	0.000274618	0.250272	0.00196078
NUP54	0.00217842	0.124416	0.0105416
NUP58	0.00831334	0.138163	0.0298177
NUP62	0.0117759	0.131517	0.0392488
NUP85	7.67e-07	0.257997	1.06e-05
NUP88	0.000205775	0.166483	0.0015388
NUP93	5.96e-06	0.185139	6.64e-05
NUP98	4.3e-06	0.208215	4.97e-05
NVL	4.66e-05	0.270447	0.00041694
NXF1	1.62e-17	0.355626	3.51e-15
OGT	0.000562079	0.137818	0.00352374
ORC3	0.000125428	0.350063	0.000989366
ORC4	5.35e-05	0.31575	0.000469615
ORC5	1.7e-08	0.451594	3.35e-07
OTUD7B	0.00156387	0.232495	0.00806982
PA2G4	0.000191219	0.211403	0.00144496
PABPN1	7.25e-11	0.275892	2.33e-09
PACSIN3	0.0118707	0.348704	0.0395016
PAF1	3.41e-14	0.40134	2.54e-12
PAFAH1B3	0.00977123	0.316755	0.0338207
PAGR1	2.1e-08	0.366564	4.1e-07
PAK1	0.00517426	0.261138	0.0204445
PAK4	0.00411465	0.246206	0.0170701
PAPOLA	3.24e-08	0.32323	6.02e-07
PAPSS1	0.00554266	0.206512	0.0215323
PARG	6.27e-05	0.268003	0.000539464
PARP1	9.52e-05	0.415141	0.000771312
PARP2	3.67e-10	0.506575	1.01e-08
PBRM1	7.09e-11	0.387523	2.29e-09
PCF11	0.0064779	0.10621	0.0242912
PCID2	3.02e-07	0.317842	4.54e-06
PCIF1	5.05e-09	0.310306	1.12e-07
PCNA	2.05e-13	0.972945	1.2e-11
PCNP	9.67e-05	0.306831	0.000780546
PDCD4	0.000148479	0.419874	0.00115294
PDS5A	9.57e-15	0.440245	8.85e-13
PDS5B	8.11e-15	0.383098	7.61e-13
PEA15	0.000993011	0.289264	0.00559681
PELP1	0.000291838	0.252578	0.00207003
PFAS	0.0157628	0.160181	0.0493139
PFDN2	0.000834303	0.250597	0.00486314
PFDN4	0.000411651	0.26006	0.00271472
PFDN5	0.00191183	0.228215	0.00946562
PFDN6	0.000625244	0.239647	0.00385626
PGP	0.000598571	0.305782	0.00371654
PHAX	0.000255316	0.215692	0.00184759
PHC2	4.8e-06	0.309739	5.51e-05
PHF14	4.23e-08	0.304968	7.54e-07
PHF2	1.06e-09	0.301228	2.71e-08
PHF3	6e-13	0.424766	3.16e-11
PHF5A	1.81e-07	0.296656	2.89e-06
PHF6	4.61e-05	0.309264	0.000413351
PHIP	1.6e-13	0.508633	9.68e-12
PHPT1	0.000940133	0.272304	0.00535471
PIGK	0.00145452	0.207916	0.00766434
PIGS	0.000196116	0.246719	0.00147509
PIGT	0.00238815	0.19756	0.0113136
PIGU	0.000311109	0.278534	0.00218519
PKN1	0.0133059	0.177676	0.0430845
PLEKHA5	0.0120793	0.177644	0.0400336
PLEKHF2	0.00840838	0.184248	0.0300346
PLRG1	1.88e-08	0.232998	3.69e-07
PM20D2	4.9e-05	0.717093	0.00043389
PMF1	3.73e-17	0.64577	6.71e-15
PMF1-BGLAP	3.73e-17	0.64577	6.71e-15
PMVK	0.0143498	0.215891	0.0457104
PNISR	5.43e-08	0.32065	9.37e-07
PNKP	0.00587607	0.196594	0.0225173
PNN	7.16e-10	0.260563	1.88e-08
POGLUT2	7.75e-06	0.493126	8.43e-05
POGZ	3.39e-14	0.503363	2.54e-12
POLB	0.00204956	0.215821	0.0100249
POLD1	1.93e-10	0.510493	5.68e-09
POLDIP3	4.8e-06	0.27678	5.51e-05
POLE3	7.31e-10	0.519184	1.91e-08
POLE4	3.04e-07	0.562587	4.56e-06
POLR1A	0.00529698	0.200515	0.0207647
POLR1B	0.000615877	0.233353	0.00381302
POLR1C	0.00269051	0.15371	0.0123924
POLR1E	0.00242051	0.232961	0.0114418
POLR2A	1.23e-10	0.240524	3.74e-09
POLR2B	3.79e-10	0.202932	1.03e-08
POLR2C	2.37e-08	0.210363	4.55e-07
POLR2D	1.52e-07	0.232447	2.45e-06
POLR2E	8.99e-05	0.153297	0.00073842
POLR2G	0.000303442	0.183202	0.00213597
POLR2H	4.74e-07	0.261702	6.76e-06
POLR2J	0.00365952	0.137168	0.0156522
POLR2L	7.05e-06	0.194313	7.71e-05
POLR3C	7.99e-05	0.245568	0.000664831
POLR3F	7.17e-05	0.298033	0.000604381
PPHLN1	6.47e-11	0.326106	2.11e-09
PPIG	0.000164558	0.229231	0.00126116
PPIH	8.75e-08	0.24121	1.47e-06
PPIL1	0.000811341	0.17062	0.00475497
PPIL2	1.19e-06	0.253885	1.57e-05
PPIL4	3.12e-06	0.266899	3.72e-05
PPM1G	1.31e-08	0.388158	2.66e-07
PPME1	0.0156905	0.123439	0.049159
PPP1CA	0.00481401	0.143834	0.0193696
PPP1CC	0.000575614	0.187695	0.00358776
PPP1R10	8.77e-08	0.261469	1.47e-06
PPP1R12A	0.00950451	0.118534	0.0331098
PPP1R3G	0.00356255	0.607698	0.0153876
PPP1R8	1.33e-07	0.201267	2.16e-06
PPP2R5D	8.75e-05	0.235095	0.00071965
PPP4C	6.93e-06	0.202295	7.61e-05
PPP4R1	0.00120439	0.196112	0.00657644
PPP4R2	9.29e-08	0.317188	1.55e-06
PPP4R3A	4.09e-11	0.363399	1.4e-09
PPP6R3	0.000358743	0.257337	0.00244035
PPWD1	4.04e-11	0.295953	1.4e-09
PQBP1	3.24e-12	0.317908	1.53e-10
PRC1	8.89e-09	0.538605	1.86e-07
PRCC	2.27e-09	0.487352	5.4e-08
PRKD2	0.00161086	0.137358	0.00827275
PRKDC	1.15e-06	0.325496	1.53e-05
PRKRIP1	0.000259002	0.227185	0.00186637
PRMT3	0.00360769	0.273161	0.0155135
PROX1	1.66e-08	0.404829	3.28e-07
PRPF19	2.2e-16	0.310321	3.16e-14
PRPF3	7.94e-11	0.369181	2.53e-09
PRPF31	3.17e-07	0.247479	4.73e-06
PRPF38A	2.09e-10	0.288177	6.13e-09
PRPF38B	0.0031809	0.142799	0.0141286
PRPF39	3.67e-05	0.153293	0.000341267
PRPF4	2.22e-12	0.347801	1.08e-10
PRPF40A	3.77e-09	0.236737	8.57e-08
PRPF4B	4.89e-14	0.350317	3.39e-12
PRPF6	2.39e-15	0.352564	2.42e-13
PRPF8	3.05e-17	0.305939	5.81e-15
PRPS2	0.000301947	0.375784	0.00213007
PRRC2A	1.23e-05	0.202968	0.000129233
PRRC2C	1.58e-06	0.243903	2.03e-05
PSIP1	2.42e-08	0.557077	4.64e-07
PSME3	0.00430047	0.168302	0.0177275
PSPC1	0.000109472	0.340195	0.000876015
PSPH	0.00444426	0.495427	0.0181492
PTBP1	4.24e-07	0.226415	6.12e-06
PTBP3	0.0014414	0.206274	0.00760758
PTGES3	0.000115103	0.208082	0.00091799
PTMA	2.91e-07	0.475269	4.41e-06
PTPRA	0.00519096	0.126914	0.0204903
PTPRK	0.000402005	0.247184	0.0026674
PUF60	0.000399944	0.201575	0.00266191
PUM1	0.00138018	0.151719	0.00735644
PUM2	2.71e-05	0.20743	0.00026327
PUS7	4.23e-06	0.388295	4.91e-05
QRICH1	3.41e-06	0.190259	4.04e-05
RAB11FIP1	0.00265101	0.246282	0.0122716
RAB23	0.00225586	0.227409	0.0108207
RABGAP1	0.000419745	0.165175	0.00274573
RAD1	2.26e-07	0.34839	3.51e-06
RAD21	3.29e-22	0.474594	5.32e-19
RAD50	4.2e-06	0.252962	4.89e-05
RAE1	0.000260214	0.213916	0.00187238
RALGAPB	0.00402957	0.121454	0.0167601
RALGPS2	0.000710165	0.342484	0.00427816
RALY	2.53e-10	0.407231	7.26e-09
RAN	0.000383021	0.209424	0.00256775
RANBP1	1.75e-07	0.375711	2.8e-06
RANBP2	0.00540539	0.133659	0.0210748
RANBP9	0.00488506	0.164952	0.019607
RAVER1	0.00357146	0.19867	0.0154089
RBBP4	2.37e-10	0.342163	6.86e-09
RBBP5	3.77e-08	0.311174	6.8e-07
RBBP6	2.61e-07	0.283633	3.98e-06
RBBP7	2.14e-11	0.4646	8.06e-10
RBFOX2	0.00536716	0.115974	0.020951
RBM10	6.8e-09	0.230791	1.44e-07
RBM12	3.89e-16	0.299305	5.15e-14
RBM12B	2.12e-07	0.247176	3.3e-06
RBM14	3.11e-09	0.226146	7.21e-08
RBM14-RBM4	3.11e-09	0.226146	7.21e-08
RBM15	0.00200691	0.122682	0.00984602
RBM15B	0.000514744	0.191419	0.00327454
RBM17	1.68e-06	0.23007	2.15e-05
RBM22	4.76e-11	0.275155	1.59e-09
RBM25	1.09e-12	0.274	5.45e-11
RBM26	0.00669212	0.144361	0.0249644
RBM27	0.00209992	0.147325	0.0102124
RBM3	0.000137848	0.384825	0.00107684
RBM33	5.45e-06	0.187375	6.17e-05
RBM39	7.99e-15	0.334974	7.61e-13
RBM4	0.000208877	0.204456	0.00156019
RBM42	8.56e-06	0.282668	9.18e-05
RBM45	1.04e-05	0.166676	0.000110174
RBM5	0.00472648	0.104775	0.0190709
RBM6	3.99e-07	0.23657	5.82e-06
RBM7	7.47e-05	0.174409	0.000627201
RBM8A	1.77e-12	0.427306	8.75e-11
RBMX	8.95e-11	0.297399	2.81e-09
RCC2	4.3e-08	0.581513	7.65e-07
RCN2	0.00169961	0.296616	0.00862317
RCOR1	1.03e-13	0.358013	6.54e-12
RCOR3	1.37e-13	0.590844	8.46e-12
RECQL	0.000100371	0.227031	0.000807457
RECQL5	0.000629517	0.187966	0.00387524
REL	0.000245692	0.207275	0.00178776
RFC1	8.47e-12	0.552932	3.66e-10
RFC2	1.86e-14	0.618748	1.54e-12
RFC3	1.37e-15	0.567778	1.53e-13
RFC4	2.38e-12	0.635009	1.15e-10
RFC5	2.43e-13	0.573572	1.4e-11
RFX1	1.2e-06	0.235808	1.58e-05
RIC8A	0.00535091	0.137579	0.0209128
RIF1	5.97e-09	0.416899	1.31e-07
RING1	2.39e-05	0.243202	0.000233286
RNASEH2A	1.03e-12	0.568924	5.23e-11
RNF113A	0.000858353	0.229946	0.00496312
RNF20	1.26e-16	0.388602	1.99e-14
RNF214	0.00491895	0.138199	0.0196515
RNF40	4.18e-13	0.316699	2.26e-11
RNGTT	0.00176937	0.225317	0.00888941
RNMT	5.63e-06	0.303176	6.34e-05
RNPS1	5.76e-06	0.206236	6.45e-05
RO60	0.00327728	0.159065	0.0144379
ROCK2	0.0113785	0.1809	0.0381798
RPA1	1.63e-09	0.372467	4.07e-08
RPA2	8.32e-06	0.294196	9e-05
RPA3	4.05e-06	0.283756	4.72e-05
RPAP1	0.0122665	0.140009	0.0404265
RPAP3	0.00114723	0.145597	0.00632567
RPRD1A	6.95e-06	0.35927	7.62e-05
RPRD1B	1.81e-07	0.318256	2.89e-06
RPRD2	1.79e-09	0.427248	4.44e-08
RPS6KA3	8.09e-05	0.338676	0.000671671
RPS6KA4	0.0149897	0.153332	0.047353
RREB1	0.00307432	0.208134	0.0137238
RRM1	2.33e-06	0.602248	2.87e-05
RRM2	6.75e-06	0.623364	7.43e-05
RRP9	0.00874256	0.232694	0.0310059
RSF1	1.42e-11	0.339225	5.72e-10
RSRC2	1.31e-05	0.224151	0.000136109
RTF1	1.76e-13	0.3432	1.06e-11
RTF2	2.02e-05	0.300999	0.00020159
RUVBL1	0.00237196	0.192424	0.0112616
RUVBL2	0.000824881	0.179863	0.00482124
RXRA	0.00493402	0.17329	0.0196996
RXRB	4.52e-05	0.27571	0.00040827
SAAL1	7.39e-06	0.489315	8.06e-05
SAE1	1.57e-07	0.442923	2.53e-06
SAFB	2.24e-08	0.249672	4.34e-07
SAFB2	3.27e-06	0.213704	3.88e-05
SAP130	4.72e-11	0.272174	1.58e-09
SAP18	3.22e-11	0.276402	1.13e-09
SAP30BP	4.89e-11	0.279295	1.62e-09
SAP30L	1e-05	0.286646	0.000106791
SARNP	1.85e-05	0.204516	0.000186188
SART1	6.76e-15	0.31782	6.63e-13
SART3	3.62e-08	0.270654	6.58e-07
SBNO1	0.000341744	0.175784	0.00235364
SCAF1	8.22e-07	0.245063	1.12e-05
SCAF11	4.88e-08	0.26557	8.61e-07
SCAF4	2.03e-06	0.312197	2.53e-05
SCAF8	1.3e-10	0.283822	3.93e-09
SDE2	2.92e-06	0.275964	3.51e-05
SDF2	0.00460259	0.316498	0.0186208
SELENOH	0.000972788	0.377995	0.00551162
SENP3	0.00142264	0.255841	0.00753929
SEPHS1	0.0012975	0.176084	0.00697891
SEPTIN2	0.00876404	0.158145	0.0310481
SERF2	8.09e-06	0.330053	8.79e-05
SERPINE2	0.000671732	0.696602	0.00407698
SERPINH1	0.000955051	0.408468	0.00542536
SESTD1	0.0142498	0.223813	0.045459
SET	4.57e-05	0.296603	0.000410813
SETD1A	4.28e-07	0.289571	6.15e-06
SETDB1	7.97e-10	0.342451	2.07e-08
SETX	0.000651368	0.167069	0.00397949
SF1	3.52e-08	0.245686	6.45e-07
SF3A1	2.61e-13	0.267815	1.47e-11
SF3A2	6.89e-07	0.260385	9.6e-06
SF3A3	3.55e-14	0.308917	2.61e-12
SF3B1	2.76e-08	0.298392	5.2e-07
SF3B2	1.92e-13	0.305186	1.13e-11
SF3B3	7.24e-17	0.281162	1.23e-14
SF3B4	3.49e-07	0.377725	5.16e-06
SF3B5	9.29e-05	0.242496	0.000759289
SF3B6	3.84e-13	0.29876	2.09e-11
SFPQ	8.21e-13	0.282089	4.22e-11
SFSWAP	9.3e-14	0.400151	6.03e-12
SFT2D2	0.0132361	0.193507	0.0429443
SH3BP1	0.00454201	0.291592	0.0184298
SH3GLB2	0.0151251	0.136115	0.047712
SH3PXD2B	0.00173976	0.223212	0.00878153
SIN3A	6.16e-16	0.375099	7.53e-14
SLC1A4	0.00193228	0.342682	0.00954495
SLC27A3	2.97e-06	0.591409	3.56e-05
SLC4A1AP	5.79e-07	0.253196	8.15e-06
SLTM	6.52e-06	0.155343	7.21e-05
SLU7	4.6e-05	0.218261	0.000412526
SMAD2	0.0100427	0.206367	0.0345387
SMAD4	0.00114163	0.236357	0.00630816
SMARCA1	3.88e-07	0.448611	5.69e-06
SMARCA4	2e-14	0.47703	1.64e-12
SMARCA5	5.45e-12	0.36716	2.45e-10
SMARCAL1	0.0011097	0.201773	0.00615803
SMARCB1	1.77e-14	0.42595	1.5e-12
SMARCC1	2.58e-06	0.429554	3.13e-05
SMARCC2	7.55e-17	0.399403	1.25e-14
SMARCD1	0.000637646	0.262449	0.00391412
SMARCD2	1.7e-15	0.355525	1.83e-13
SMARCE1	4.51e-17	0.462193	7.89e-15
SMC1A	6.98e-24	0.505306	1.51e-20
SMC2	1.47e-11	0.762395	5.82e-10
SMC3	9.1e-27	0.544329	5.89e-23
SMC4	1.07e-11	0.814449	4.46e-10
SMC5	2.71e-10	0.337229	7.69e-09
SMC6	4.09e-05	0.24702	0.000376197
SMCHD1	1.65e-08	0.41382	3.28e-07
SMG1	0.000554203	0.139993	0.00348449
SMG5	0.000405326	0.181977	0.00267846
SMG7	0.0136584	0.144821	0.0439839
SMN1	4.02e-07	0.489576	5.84e-06
SMN2	4.02e-07	0.489576	5.84e-06
SMNDC1	3.51e-07	0.333485	5.18e-06
SMPD4	1.7e-05	0.206324	0.000172826
SMU1	3.3e-10	0.261517	9.17e-09
SMYD3	0.0119366	0.203571	0.0396417
SNIP1	0.000124484	0.210338	0.000985527
SNRNP200	2.21e-17	0.335753	4.34e-15
SNRNP40	3e-09	0.240886	7.03e-08
SNRNP70	5.25e-08	0.176842	9.14e-07
SNRPA	2.55e-11	0.233618	9.16e-10
SNRPA1	1.64e-11	0.250185	6.41e-10
SNRPB	1.63e-06	0.281752	2.09e-05
SNRPB2	2.74e-14	0.285025	2.17e-12
SNRPC	6.51e-05	0.245701	0.000554565
SNRPD2	1.12e-10	0.289732	3.47e-09
SNRPD3	3.63e-05	0.228917	0.000338575
SNRPF	1.6e-06	0.26301	2.06e-05
SNRPG	8.35e-05	0.153732	0.00068965
SNW1	3.37e-12	0.272167	1.57e-10
SNX27	0.0133507	0.135556	0.0431434
SON	1.37e-07	0.225093	2.23e-06
SP3	1.18e-07	0.427117	1.93e-06
SPEN	3.23e-08	0.232482	6.01e-07
SPIN1	1.73e-10	0.555461	5.11e-09
SPOUT1	0.0052242	0.237422	0.020579
SPTLC1	0.00235462	0.170548	0.0111957
SREK1	4.31e-07	0.314041	6.19e-06
SRGAP2	0.000125357	0.25585	0.000989366
SRP14	1.12e-08	0.3456	2.31e-07
SRP9	0.000637334	0.33226	0.00391412
SRPK1	0.0043283	0.194333	0.0178082
SRRM1	0.00149308	0.155926	0.00782929
SRRM2	0.000327715	0.146986	0.00228203
SRRT	3.62e-16	0.357154	4.88e-14
SRSF1	1.84e-14	0.258821	1.54e-12
SRSF10	1.16e-06	0.209901	1.53e-05
SRSF11	5.05e-07	0.261036	7.17e-06
SRSF2	9.44e-09	0.227657	1.96e-07
SRSF3	2.18e-08	0.321063	4.22e-07
SRSF4	0.000607331	0.180617	0.00376371
SRSF5	7.3e-06	0.182583	7.98e-05
SRSF6	3.69e-18	0.421266	8.85e-16
SRSF7	4.77e-10	0.235811	1.28e-08
SRSF9	1.84e-09	0.415545	4.52e-08
SSB	1.06e-06	0.302217	1.42e-05
SSRP1	3.63e-14	0.524326	2.64e-12
SSU72	0.000137402	0.213723	0.00107465
STAG1	3.58e-21	0.441885	4.64e-18
STAG2	4.17e-19	0.440624	1.13e-16
STAM	0.008962	0.129577	0.0316283
STEEP1	0.00456563	0.176633	0.0185141
STIP1	0.0057809	0.23279	0.0222575
STK24	4.28e-06	0.244638	4.96e-05
STK4	0.00366635	0.193022	0.0156522
STMN1	3.3e-08	0.674462	6.11e-07
STRBP	3.72e-06	0.323645	4.36e-05
STRN	0.00704247	0.084962	0.0260854
SUB1	0.00424967	0.325809	0.0175404
SUDS3	1.28e-10	0.337165	3.9e-09
SUGP1	2.59e-08	0.242234	4.92e-07
SUGP2	2.93e-05	0.340773	0.000281889
SUN1	3.28e-07	0.312991	4.85e-06
SUN2	0.000939715	0.249848	0.00535471
SUPT16H	1.11e-12	0.497206	5.52e-11
SUPT5H	4.72e-10	0.334765	1.27e-08
SUPT6H	8.04e-12	0.334108	3.52e-10
SYF2	8.16e-06	0.197705	8.85e-05
SYMPK	2.68e-13	0.296938	1.5e-11
SYNCRIP	0.000727296	0.180932	0.00435705
SYNJ2	0.000275576	0.260029	0.00196546
TAF1	9.16e-10	0.257854	2.36e-08
TAF10	0.000219724	0.178196	0.00163555
TAF15	6.7e-06	0.237355	7.39e-05
TAF2	0.0003521	0.178542	0.00241291
TAF4	5.67e-13	0.3107	3.01e-11
TAF5	4.96e-11	0.354821	1.64e-09
TAF6	1.12e-15	0.312675	1.3e-13
TAF6L	1.02e-07	0.20397	1.69e-06
TAF7	3.68e-08	0.299059	6.65e-07
TAF9	2.83e-05	0.176346	0.000274354
TARBP1	1.24e-05	0.417727	0.000129648
TARDBP	1.03e-07	0.208216	1.7e-06
TASOR	2.06e-11	0.290031	7.79e-10
TBCC	3.83e-06	0.234036	4.47e-05
TBCD	0.0018315	0.249551	0.00915889
TBL1XR1	2.59e-05	0.263366	0.00025212
TBP	1.62e-16	0.448558	2.44e-14
TCEA1	3.27e-05	0.271322	0.000309157
TCEA3	0.000162884	0.407434	0.00125129
TCEAL4	0.000568668	0.260959	0.00355816
TCERG1	5.38e-13	0.3023	2.88e-11
TCF20	1.08e-06	0.27695	1.44e-05
TCOF1	3.55e-05	0.322151	0.000334057
TDP2	0.000571162	0.250562	0.00357031
TEAD1	3.72e-10	0.463328	1.02e-08
TELO2	0.00225618	0.172873	0.0108207
TERF2	0.00498424	0.163004	0.0198389
TERF2IP	0.00362442	0.17416	0.0155663
TEX10	0.000557931	0.27105	0.00350112
TFCP2	0.00606947	0.19751	0.0230668
TFIP11	0.000392929	0.136896	0.00262602
THADA	0.0132538	0.153144	0.0429801
THOC1	4.05e-12	0.395213	1.87e-10
THOC2	4.71e-11	0.399413	1.58e-09
THOC3	7.71e-07	0.261877	1.06e-05
THOC5	3.17e-12	0.399476	1.51e-10
THOC6	3.72e-07	0.286839	5.47e-06
THOC7	5.28e-12	0.385744	2.39e-10
THRAP3	3.01e-05	0.16632	0.000288659
THSD4	0.0158162	0.352509	0.0494571
THYN1	0.000174113	0.239228	0.0013281
TIA1	2.47e-08	0.295731	4.71e-07
TJAP1	0.00275086	0.133637	0.0125898
TJP1	0.0058422	0.204308	0.0224135
TLE1	5.41e-09	0.358262	1.19e-07
TMA7	0.0045117	0.260993	0.0183298
TMEM168	0.00346903	0.286498	0.0150673
TMEM209	0.00489267	0.132822	0.019607
TMEM97	0.00187041	0.449222	0.00928895
TOP1	8.65e-06	0.274585	9.25e-05
TOP2A	9.1e-09	1.13505	1.89e-07
TOP2B	5.65e-07	0.35086	7.98e-06
TOR1AIP1	0.00332852	0.207755	0.0146238
TOX4	4.5e-08	0.31418	7.99e-07
TP53BP1	5.1e-05	0.240066	0.000448962
TPR	4.42e-09	0.340539	9.9e-08
TRA2A	0.000704082	0.199687	0.00424547
TRA2B	1.74e-08	0.262079	3.42e-07
TRAF2	0.00222694	0.223825	0.0107065
TRIM24	9.54e-08	0.507771	1.58e-06
TRIM28	2.1e-05	0.489622	0.000208152
TRIM33	0.000156935	0.206278	0.00121133
TRIP12	0.0140277	0.120244	0.0448935
TRIR	4.8e-05	0.259515	0.000426617
TRMT6	1.59e-08	0.510312	3.18e-07
TRMT61A	1.33e-06	0.350224	1.73e-05
TRRAP	3.31e-14	0.262372	2.52e-12
TRUB1	0.0138334	0.148861	0.0443712
TSC22D2	0.0106752	0.141259	0.0362711
TSEN34	0.00215679	0.184491	0.0104468
TSN	3.57e-05	0.332282	0.000335012
TSNAX	3.91e-05	0.300708	0.000361633
TSSC4	0.00106532	0.194491	0.00595258
TTC13	3.24e-05	0.243901	0.000307438
TTC27	0.000796266	0.181832	0.00467933
TTC28	0.00148509	0.226928	0.00780004
TTC33	7.15e-05	0.388279	0.000603713
TTC5	0.000148306	0.215349	0.00115294
TTI1	0.000573535	0.220493	0.00358169
TUBG1	4.71e-07	0.245558	6.73e-06
TUBGCP2	4.17e-07	0.250082	6.03e-06
TUBGCP3	5.78e-06	0.263357	6.47e-05
TUT1	0.00167896	0.261466	0.00854122
TXLNG	0.000194335	0.262237	0.00146374
TXNL4A	9.34e-05	0.219525	0.0007626
U2AF1	6.4e-09	0.328852	1.37e-07
U2AF2	9.68e-05	0.23299	0.000780546
U2SURP	4.58e-09	0.297296	1.02e-07
UBA2	4.96e-08	0.406393	8.71e-07
UBAP2L	0.0151329	0.183446	0.047712
UBE2I	6.89e-07	0.292193	9.6e-06
UBE2Q1	0.00641251	0.221597	0.0241158
UBE3A	0.0155183	0.128838	0.0487373
UBQLN2	3.06e-05	0.353598	0.000292526
UBQLN4	0.000169265	0.29353	0.00129322
UBR5	7.22e-07	0.209568	1e-05
UBR7	1.05e-06	0.4653	1.41e-05
UBTF	2.43e-11	0.371948	8.8e-10
UBXN7	8.58e-11	0.338888	2.72e-09
UCKL1	0.000934161	0.187009	0.00533007
UFC1	0.00164965	0.217007	0.00842188
UHRF2	3.94e-09	0.421593	8.9e-08
UIMC1	2.77e-06	0.33361	3.34e-05
UNC119B	0.00987708	0.169434	0.0341141
UNK	9.34e-07	0.299896	1.26e-05
UPF1	0.0103061	0.128593	0.0352573
UPF3B	0.01445	0.145694	0.0459392
USP34	1.64e-10	0.349609	4.9e-09
USP39	8.64e-14	0.378372	5.77e-12
USP48	0.000422534	0.255402	0.00275805
USP7	4e-06	0.241185	4.67e-05
UTP15	0.0147196	0.146507	0.0466818
UTP18	0.00524786	0.205919	0.020622
UTP25	0.005913	0.212016	0.0226316
UTRN	0.0121793	0.194454	0.0402207
VBP1	3.19e-05	0.270543	0.000303427
VIL1	2.37e-05	0.953244	0.000232345
VIRMA	1.83e-09	0.254488	4.5e-08
VPS72	1.37e-10	0.358053	4.12e-09
VRK1	1.44e-15	0.641394	1.58e-13
VTA1	0.000479924	0.217573	0.00308026
VTN	0.000403329	0.42945	0.00267294
WAPL	4.3e-10	0.332658	1.16e-08
WBP11	1.5e-14	0.338486	1.33e-12
WDR18	0.00127709	0.198071	0.00689696
WDR33	1.32e-07	0.214355	2.16e-06
WDR43	0.00481807	0.196613	0.0193696
WDR46	0.00819319	0.179107	0.02951
WDR5	0.00332521	0.245724	0.0146192
WDR61	0.00443185	0.136776	0.018142
WDR70	9.96e-12	0.30051	4.19e-10
WDR74	0.0029607	0.173598	0.013352
WDR82	9.34e-12	0.259726	3.95e-10
WIZ	3.37e-08	0.375968	6.2e-07
WRAP53	0.00489775	0.178982	0.0196152
WRNIP1	5.09e-10	0.461229	1.35e-08
WTAP	1.35e-08	0.29652	2.73e-07
XAB2	4.46e-14	0.342348	3.17e-12
XPC	0.00100395	0.251119	0.00564865
XPO1	5.25e-08	0.267862	9.14e-07
XPO4	0.00206711	0.186478	0.0100803
XPO5	8.59e-10	0.557646	2.23e-08
XRCC1	4.25e-11	0.4263	1.44e-09
XRCC5	2.89e-11	0.363062	1.03e-09
XRCC6	2.98e-10	0.380917	8.37e-09
XRN2	6.12e-07	0.241263	8.6e-06
YJU2	3.48e-09	0.364534	7.93e-08
YLPM1	1.31e-05	0.18128	0.000136109
YTHDC1	4.33e-05	0.182396	0.000394377
YTHDF1	0.00542524	0.148198	0.0211293
YY1	2.41e-14	0.391109	1.95e-12
ZC3H11A	3.32e-09	0.245965	7.63e-08
ZC3H13	6.17e-06	0.231545	6.87e-05
ZC3H14	3.12e-09	0.221567	7.21e-08
ZC3H18	0.000643801	0.168837	0.00394816
ZC3H4	2.98e-08	0.262475	5.57e-07
ZC3HC1	6.83e-05	0.214107	0.00057816
ZCCHC17	0.00169736	0.236357	0.00862124
ZCCHC3	2.96e-08	1.08068	5.56e-07
ZCCHC8	8.37e-07	0.261511	1.14e-05
ZFR	4.12e-05	0.176172	0.000377065
ZGPAT	5.11e-05	0.259782	0.000449205
ZKSCAN1	4.84e-05	0.401358	0.000429246
ZMAT2	2.61e-06	0.268115	3.16e-05
ZMYM2	8.69e-08	0.408887	1.46e-06
ZMYM3	7.38e-08	0.519902	1.25e-06
ZMYND11	5.2e-06	0.242288	5.91e-05
ZMYND8	9.38e-05	0.221346	0.000764141
ZNF148	0.000684278	0.167838	0.00414136
ZNF207	1.37e-06	0.206366	1.77e-05
ZNF22	2.38e-07	0.434706	3.67e-06
ZNF24	1.93e-06	0.276132	2.43e-05
ZNF318	1.91e-06	0.319027	2.41e-05
ZNF384	8.36e-07	0.35384	1.14e-05
ZNF512	0.000102248	0.340503	0.000821534
ZNF512B	1.43e-11	0.451524	5.72e-10
ZNF516	5.29e-11	0.41257	1.74e-09
ZNF638	2.03e-06	0.227559	2.53e-05
ZNF787	0.00512304	0.298563	0.0202668
ZNF830	3.51e-08	0.37865	6.43e-07

## Sheet: S1-6
Supplementary Table S1-6: Pathway enrichment of the intersection of upregulated proteins in HR-active patients in the Jiang and Gao et al.'s cohorts.
Category	CategoryID	GO	Description	PARENT_GO	LogP	Enrichment	Z-score	#TotalGeneInLibrary	#GeneInGO	#GeneInHitList	#GeneInGOAndHitList	%InGO	STDV %InGO	pathwayGenes	Hits	Log(q-value)	GeneList
Reactome Gene Sets	6	R-HSA-8953854	Metabolism of RNA		-100	14	50	30337	726	566	193	34	2	103/902/1477/1478/1655/1656/1659/1660/1665/1994/3178/3181/3183/3184/3185/3187/3190/3191/3192/4236/4331/4670/4686/4691/4927/4928/5356/5411/5430/5431/5434/5436/5511/5901/5903/5976/6426/6427/6429/6430/6432/6434/6606/6607/6625/6626/6627/6628/6629/6634/6636/6637/6829/7175/7514/7536/7919/8021/8106/8125/8175/8189/8241/8480/8570/8683/8731/8896/8899/9092/9128/9129/9136/9343/9360/9410/9416/9584/9631/9688/9…	ADAR|CCNH|CSTF1|CSTF2|DDX5|DDX6|DHX8|DHX9|DHX15|ELAVL1|HNRNPA1|HNRNPA2B1|HNRNPC|HNRNPD|HNRNPF|HNRNPH1|HNRNPK|HNRNPL|HNRNPU|MFAP1|MNAT1|HNRNPM|NCBP1|NCL|NUP88|NUP98|PLRG1|PNN|POLR2A|POLR2B|POLR2E|POLR2G|PPP1R8|RAN|RANBP2|UPF1|SRSF1|SRSF2|SRSF4|SRSF5|SRSF7|TRA2B|SMN1|SMN2|SNRNP70|SNRPA|SNRPA1|SNRPB|SNRPB2|SNRPD3|SNRPF|SNRPG|SUPT5H|TPR|XPO1|SF1|DDX39B|NUP214|PABPN1|ANP32A|SF3A2|SYMPK|RBM10|RAE1|KHSR…	-97	MyList
GO Biological Processes	19	GO:0016071	mRNA metabolic process	19_GO:0008152 metabolic process	-100	15	51	30337	639	566	183	32	2	103/1477/1478/1655/1659/1660/1665/3178/3181/3183/3185/3187/3189/3190/3191/3192/4236/4670/4686/4841/5356/5411/5436/5469/5511/5976/6421/6426/6427/6429/6430/6432/6433/6434/6596/6606/6607/6625/6626/6627/6628/6629/6634/6636/6637/6651/6732/6741/6830/6874/6877/6878/6879/6881/7536/7919/8106/8175/8189/8227/8241/8570/8683/8731/8896/8899/9092/9128/9129/9169/9343/9410/9416/9584/9716/9733/9775/9879/9939/9967/…	ADAR|CSTF1|CSTF2|DDX5|DHX8|DHX9|DHX15|HNRNPA1|HNRNPA2B1|HNRNPC|HNRNPF|HNRNPH1|HNRNPH3|HNRNPK|HNRNPL|HNRNPU|MFAP1|HNRNPM|NCBP1|NONO|PLRG1|PNN|POLR2G|MED1|PPP1R8|UPF1|SFPQ|SRSF1|SRSF2|SRSF4|SRSF5|SRSF7|SFSWAP|TRA2B|HLTF|SMN1|SMN2|SNRNP70|SNRPA|SNRPA1|SNRPB|SNRPB2|SNRPD3|SNRPF|SNRPG|SON|SRPK1|SSB|SUPT6H|TAF4|TAF5|TAF6|TAF7|TAF10|SF1|DDX39B|PABPN1|SF3A2|SYMPK|AKAP17A|RBM10|KHSRP|SRSF9|RNMT|BUD31|PRP4…	-97	MyList
WikiPathways	27	WP411	mRNA processing		-100	34	51	30337	126	566	80	14	1.5	1477/1478/1659/1660/1665/3178/3181/3183/3184/3187/3190/3191/3192/4670/4686/4841/5430/5496/6421/6426/6427/6429/6430/6432/6433/6434/6625/6626/6627/6628/6629/6634/6636/6637/6732/6829/8106/8175/8243/8683/8731/8899/9128/9129/9343/9410/9584/10147/10181/10236/10250/10262/10291/10482/10594/10658/10772/10914/10921/10946/10992/11051/11218/11338/22803/22826/23283/23450/23451/24148/27316/29894/51692/53981/55…	CSTF1|CSTF2|DHX8|DHX9|DHX15|HNRNPA1|HNRNPA2B1|HNRNPC|HNRNPD|HNRNPH1|HNRNPK|HNRNPL|HNRNPU|HNRNPM|NCBP1|NONO|POLR2A|PPM1G|SFPQ|SRSF1|SRSF2|SRSF4|SRSF5|SRSF7|SFSWAP|TRA2B|SNRNP70|SNRPA|SNRPA1|SNRPB|SNRPB2|SNRPD3|SNRPF|SNRPG|SRPK1|SUPT5H|PABPN1|SF3A2|SMC1A|SRSF9|RNMT|PRP4K|PRPF4|PRPF3|EFTUD2|SNRNP40|RBM39|SUGP2|RBM5|HNRNPR|SRRM1|SF3B4|SF3A1|NXF1|PRPF8|CELF1|SRSF10|PAPOLA|RNPS1|SF3A3|SF3B2|NUDT21|DDX2…	-97	MyList
Reactome Gene Sets	6	R-HSA-72172	mRNA Splicing		-100	29	57	30337	215	566	117	21	1.7	1655/1659/1660/1665/3178/3181/3183/3184/3185/3187/3190/3191/3192/4236/4670/4686/5356/5411/5430/5431/5434/5436/5511/6426/6427/6429/6430/6432/6434/6625/6626/6627/6628/6629/6634/6636/6637/7536/7919/8175/8241/8683/8896/8899/9092/9128/9129/9343/9360/9410/9416/9584/9716/9775/9879/9939/10084/10179/10181/10189/10236/10250/10262/10286/10291/10523/10594/10713/10772/10915/10921/10946/10992/11338/22826/22827…	DDX5|DHX8|DHX9|DHX15|HNRNPA1|HNRNPA2B1|HNRNPC|HNRNPD|HNRNPF|HNRNPH1|HNRNPK|HNRNPL|HNRNPU|MFAP1|HNRNPM|NCBP1|PLRG1|PNN|POLR2A|POLR2B|POLR2E|POLR2G|PPP1R8|SRSF1|SRSF2|SRSF4|SRSF5|SRSF7|TRA2B|SNRNP70|SNRPA|SNRPA1|SNRPB|SNRPB2|SNRPD3|SNRPF|SNRPG|SF1|DDX39B|SF3A2|RBM10|SRSF9|BUD31|PRP4K|SART1|PRPF4|PRPF3|EFTUD2|PPIG|SNRNP40|DDX23|RBM39|AQR|EIF4A3|DDX46|RBM8A|PQBP1|RBM7|RBM5|ALYREF|HNRNPR|SRRM1|SF3B4|B…	-97	MyList
Reactome Gene Sets	6	R-HSA-72203	Processing of Capped Intron-Containing Pre-mRNA		-100	29	66	30337	285	566	156	28	1.9	1477/1478/1655/1659/1660/1665/3178/3181/3183/3184/3185/3187/3190/3191/3192/4236/4670/4686/4927/4928/5356/5411/5430/5431/5434/5436/5511/5903/6426/6427/6429/6430/6432/6434/6625/6626/6627/6628/6629/6634/6636/6637/7175/7536/7919/8021/8106/8175/8189/8241/8480/8683/8896/8899/9092/9128/9129/9343/9360/9410/9416/9584/9631/9688/9716/9775/9877/9879/9939/9972/9984/10084/10179/10181/10189/10212/10236/10250/10…	CSTF1|CSTF2|DDX5|DHX8|DHX9|DHX15|HNRNPA1|HNRNPA2B1|HNRNPC|HNRNPD|HNRNPF|HNRNPH1|HNRNPK|HNRNPL|HNRNPU|MFAP1|HNRNPM|NCBP1|NUP88|NUP98|PLRG1|PNN|POLR2A|POLR2B|POLR2E|POLR2G|PPP1R8|RANBP2|SRSF1|SRSF2|SRSF4|SRSF5|SRSF7|TRA2B|SNRNP70|SNRPA|SNRPA1|SNRPB|SNRPB2|SNRPD3|SNRPF|SNRPG|TPR|SF1|DDX39B|NUP214|PABPN1|SF3A2|SYMPK|RBM10|RAE1|SRSF9|BUD31|PRP4K|SART1|PRPF4|PRPF3|EFTUD2|PPIG|SNRNP40|DDX23|RBM39|NUP155…	-97	MyList
GO Biological Processes	19	GO:0008380	RNA splicing	19_GO:0008152 metabolic process	-100	19	51	30337	408	566	146	26	1.8	1655/1659/1660/1665/3178/3181/3183/3185/3187/3189/3190/3192/4236/4670/4686/4841/5356/5411/5511/6421/6426/6427/6429/6430/6432/6433/6434/6606/6607/6625/6626/6627/6628/6629/6634/6636/6637/6651/6732/6830/7536/7919/8148/8175/8227/8241/8570/8683/8896/8899/9092/9128/9129/9169/9343/9360/9410/9416/9584/9716/9733/9775/9879/9939/9967/9984/10084/10147/10181/10189/10212/10236/10250/10262/10286/10291/10432/104…	DDX5|DHX8|DHX9|DHX15|HNRNPA1|HNRNPA2B1|HNRNPC|HNRNPF|HNRNPH1|HNRNPH3|HNRNPK|HNRNPU|MFAP1|HNRNPM|NCBP1|NONO|PLRG1|PNN|PPP1R8|SFPQ|SRSF1|SRSF2|SRSF4|SRSF5|SRSF7|SFSWAP|TRA2B|SMN1|SMN2|SNRNP70|SNRPA|SNRPA1|SNRPB|SNRPB2|SNRPD3|SNRPF|SNRPG|SON|SRPK1|SUPT6H|SF1|DDX39B|TAF15|SF3A2|AKAP17A|RBM10|KHSRP|SRSF9|BUD31|PRP4K|SART1|PRPF4|PRPF3|SCAF11|EFTUD2|PPIG|SNRNP40|DDX23|RBM39|AQR|SART3|EIF4A3|DDX46|RBM8A|…	-97	MyList
KEGG Pathway	24	hsa03040	Spliceosome		-82	20	39	30337	218	566	81	14	1.5	1655/1659/1665/3178/3183/3190/3192/4670/4686/5356/6426/6427/6429/6430/6432/6434/6625/6626/6627/6628/6629/6634/6636/6637/7919/8175/8683/8896/9092/9128/9129/9343/9410/9416/9716/9775/9879/9939/9984/10084/10189/10262/10286/10291/10523/10594/10713/10772/10915/10946/10992/11338/22827/22938/22985/23020/23350/23450/23451/24148/26121/27258/27316/27339/51340/51645/51729/55660/55696/56259/57187/57461/57819/…	DDX5|DHX8|DHX15|HNRNPA1|HNRNPC|HNRNPK|HNRNPU|HNRNPM|NCBP1|PLRG1|SRSF1|SRSF2|SRSF4|SRSF5|SRSF7|TRA2B|SNRNP70|SNRPA|SNRPA1|SNRPB|SNRPB2|SNRPD3|SNRPF|SNRPG|DDX39B|SF3A2|SRSF9|BUD31|SART1|PRPF4|PRPF3|EFTUD2|SNRNP40|DDX23|AQR|EIF4A3|DDX46|RBM8A|THOC1|PQBP1|ALYREF|SF3B4|BCAS2|SF3A1|CHERP|PRPF8|USP39|SRSF10|TCERG1|SF3A3|SF3B2|U2AF2|PUF60|SNW1|ACIN1|SNRNP200|U2SURP|SF3B3|SF3B1|PRPF6|PRPF31|LSM3|RBMX|PRPF…	-79	MyList
Reactome Gene Sets	6	R-HSA-1640170	Cell Cycle		-80	9.3	30	30337	693	566	120	21	1.7	902/996/1017/1019/1457/1460/2237/3065/3320/3796/3837/3978/4001/4171/4172/4173/4174/4175/4176/4331/4361/4683/4926/4927/4928/5000/5001/5111/5424/5430/5431/5434/5436/5594/5885/5901/5903/5931/5982/5983/5984/5985/6117/6118/6119/6241/7153/7158/7175/7283/7443/7514/8021/8243/8294/8359/8360/8361/8362/8363/8364/8365/8366/8367/8368/8370/8379/8467/8480/8607/8697/9126/9184/9631/9656/9688/9793/9972/10051/10111…	CCNH|CDC27|CDK2|CDK4|CSNK2A1|CSNK2B|FEN1|HDAC1|HSP90AA1|KIF2A|KPNB1|LIG1|LMNB1|MCM2|MCM3|MCM4|MCM5|MCM6|MCM7|MNAT1|MRE11|NBN|NUMA1|NUP88|NUP98|ORC4|ORC5|PCNA|POLD1|POLR2A|POLR2B|POLR2E|POLR2G|MAPK1|RAD21|RAN|RANBP2|RBBP7|RFC2|RFC3|RFC4|RFC5|RPA1|RPA2|RPA3|RRM2|TOP2A|TP53BP1|TPR|TUBG1|VRK1|XPO1|NUP214|SMC1A|H4C9|H4C1|H4C4|H4C6|H4C12|H4C11|H4C3|H4C8|H4C2|H4C5|H4C13|H4C14|MAD1L1|SMARCA5|RAE1|RUVBL1|…	-77	MyList
GO Biological Processes	19	GO:0051276	chromosome organization	19_GO:0009987 cellular process	-64	10	28	30337	491	566	92	16	1.6	86/1017/1660/2237/2547/2959/3146/3148/3181/3320/3796/3837/4171/4172/4173/4174/4175/4176/4361/4436/4437/4678/4683/4928/5111/5499/5591/5885/5901/5965/5976/5982/5983/5984/5985/6117/6118/6119/7153/7283/7520/7756/8243/8294/8359/8360/8361/8362/8363/8364/8365/8366/8367/8368/8370/8379/8480/8520/8607/8697/9055/9126/9557/9631/10051/10111/10274/10592/10728/10735/10856/22919/22985/23047/23063/23126/23347/233…	ACTL6A|CDK2|DHX9|FEN1|XRCC6|GTF2B|HMGB1|HMGB2|HNRNPA2B1|HSP90AA1|KIF2A|KPNB1|MCM2|MCM3|MCM4|MCM5|MCM6|MCM7|MRE11|MSH2|MSH3|NASP|NBN|NUP98|PCNA|PPP1CA|PRKDC|RAD21|RAN|RECQL|UPF1|RFC2|RFC3|RFC4|RFC5|RPA1|RPA2|RPA3|TOP2A|TUBG1|XRCC5|ZNF207|SMC1A|H4C9|H4C1|H4C4|H4C6|H4C12|H4C11|H4C3|H4C8|H4C2|H4C5|H4C13|H4C14|MAD1L1|RAE1|HAT1|RUVBL1|CDC23|PRC1|SMC3|CHD1L|NUP155|SMC4|RAD50|STAG1|SMC2|PTGES3|STAG2|RUVB…	-61	MyList
GO Biological Processes	19	GO:0006403	RNA localization	19_GO:0051179 localization	-61	19	32	30337	179	566	62	11	1.3	1660/3178/3181/3192/3837/4686/4927/4928/5901/5903/5976/6426/6432/6741/6830/7175/7514/7919/8021/8106/8480/8570/8939/9631/9688/9775/9793/9877/9939/9972/9984/10189/10212/10482/10642/10643/10644/10762/23165/23225/23279/23381/23511/24148/26097/29890/54890/55135/55677/55706/55746/55795/57122/57187/57510/79228/79902/80145/84321/91746/129401/348995	DHX9|HNRNPA1|HNRNPA2B1|HNRNPU|KPNB1|NCBP1|NUP88|NUP98|RAN|RANBP2|UPF1|SRSF1|SRSF7|SSB|SUPT6H|TPR|XPO1|DDX39B|NUP214|PABPN1|RAE1|KHSRP|FUBP3|NUP155|NUP93|EIF4A3|CKAP5|ZC3H11A|RBM8A|NUP153|THOC1|ALYREF|DDX39A|NXF1|IGF2BP1|IGF2BP3|IGF2BP2|NUP50|NUP205|NUP210|NUP160|SMG5|NUP188|PRPF6|CHTOP|RBM15B|ALKBH5|WRAP53|IWS1|NDC1|NUP133|PCID2|NUP107|THOC2|XPO5|THOC6|NUP85|THOC7|THOC3|YTHDC1|NUP35|NUP43	-57	MyList
GO Biological Processes	19	GO:0050657	nucleic acid transport	19_GO:0051179 localization	-59	20	33	30337	156	566	58	10	1.3	1660/3178/3181/3837/4686/4927/4928/5901/5903/5976/6426/6432/6741/6830/7175/7514/7919/8021/8106/8480/8570/9631/9688/9775/9793/9877/9939/9972/9984/10189/10212/10482/10642/10643/10644/10762/23165/23225/23279/23381/23511/26097/29890/54890/55677/55706/55746/55795/57122/57187/57510/79228/79902/80145/84321/91746/129401/348995	DHX9|HNRNPA1|HNRNPA2B1|KPNB1|NCBP1|NUP88|NUP98|RAN|RANBP2|UPF1|SRSF1|SRSF7|SSB|SUPT6H|TPR|XPO1|DDX39B|NUP214|PABPN1|RAE1|KHSRP|NUP155|NUP93|EIF4A3|CKAP5|ZC3H11A|RBM8A|NUP153|THOC1|ALYREF|DDX39A|NXF1|IGF2BP1|IGF2BP3|IGF2BP2|NUP50|NUP205|NUP210|NUP160|SMG5|NUP188|CHTOP|RBM15B|ALKBH5|IWS1|NDC1|NUP133|PCID2|NUP107|THOC2|XPO5|THOC6|NUP85|THOC7|THOC3|YTHDC1|NUP35|NUP43	-56	MyList
GO Biological Processes	19	GO:0050658	RNA transport	19_GO:0051179 localization	-59	20	33	30337	156	566	58	10	1.3	1660/3178/3181/3837/4686/4927/4928/5901/5903/5976/6426/6432/6741/6830/7175/7514/7919/8021/8106/8480/8570/9631/9688/9775/9793/9877/9939/9972/9984/10189/10212/10482/10642/10643/10644/10762/23165/23225/23279/23381/23511/26097/29890/54890/55677/55706/55746/55795/57122/57187/57510/79228/79902/80145/84321/91746/129401/348995	DHX9|HNRNPA1|HNRNPA2B1|KPNB1|NCBP1|NUP88|NUP98|RAN|RANBP2|UPF1|SRSF1|SRSF7|SSB|SUPT6H|TPR|XPO1|DDX39B|NUP214|PABPN1|RAE1|KHSRP|NUP155|NUP93|EIF4A3|CKAP5|ZC3H11A|RBM8A|NUP153|THOC1|ALYREF|DDX39A|NXF1|IGF2BP1|IGF2BP3|IGF2BP2|NUP50|NUP205|NUP210|NUP160|SMG5|NUP188|CHTOP|RBM15B|ALKBH5|IWS1|NDC1|NUP133|PCID2|NUP107|THOC2|XPO5|THOC6|NUP85|THOC7|THOC3|YTHDC1|NUP35|NUP43	-56	MyList
GO Biological Processes	19	GO:0051236	establishment of RNA localization	19_GO:0051179 localization	-58	20	32	30337	158	566	58	10	1.3	1660/3178/3181/3837/4686/4927/4928/5901/5903/5976/6426/6432/6741/6830/7175/7514/7919/8021/8106/8480/8570/9631/9688/9775/9793/9877/9939/9972/9984/10189/10212/10482/10642/10643/10644/10762/23165/23225/23279/23381/23511/26097/29890/54890/55677/55706/55746/55795/57122/57187/57510/79228/79902/80145/84321/91746/129401/348995	DHX9|HNRNPA1|HNRNPA2B1|KPNB1|NCBP1|NUP88|NUP98|RAN|RANBP2|UPF1|SRSF1|SRSF7|SSB|SUPT6H|TPR|XPO1|DDX39B|NUP214|PABPN1|RAE1|KHSRP|NUP155|NUP93|EIF4A3|CKAP5|ZC3H11A|RBM8A|NUP153|THOC1|ALYREF|DDX39A|NXF1|IGF2BP1|IGF2BP3|IGF2BP2|NUP50|NUP205|NUP210|NUP160|SMG5|NUP188|CHTOP|RBM15B|ALKBH5|IWS1|NDC1|NUP133|PCID2|NUP107|THOC2|XPO5|THOC6|NUP85|THOC7|THOC3|YTHDC1|NUP35|NUP43	-55	MyList
Reactome Gene Sets	6	R-HSA-72202	Transport of Mature Transcript to Cytoplasm		-58	30	37	30337	84	566	47	8.3	1.2	4686/4927/4928/5903/6426/6427/6429/6430/6432/7175/7919/8021/8189/8480/8683/9631/9688/9775/9877/9939/9972/9984/10189/10212/10250/10482/10762/10921/11338/23165/23225/23279/23511/26097/29894/51692/53981/55706/55746/57122/57187/79228/79902/80145/84321/129401/348995	NCBP1|NUP88|NUP98|RANBP2|SRSF1|SRSF2|SRSF4|SRSF5|SRSF7|TPR|DDX39B|NUP214|SYMPK|RAE1|SRSF9|NUP155|NUP93|EIF4A3|ZC3H11A|RBM8A|NUP153|THOC1|ALYREF|DDX39A|SRRM1|NXF1|NUP50|RNPS1|U2AF2|NUP205|NUP210|NUP160|NUP188|CHTOP|CPSF1|CPSF3|CPSF2|NDC1|NUP133|NUP107|THOC2|THOC6|NUP85|THOC7|THOC3|NUP35|NUP43	-55	MyList
GO Biological Processes	19	GO:0051028	mRNA transport	19_GO:0051179 localization	-56	22	33	30337	130	566	53	9.4	1.2	1660/3178/3181/4686/4927/4928/5903/5976/6426/6432/6830/7175/7514/7919/8021/8106/8480/8570/9631/9688/9775/9877/9939/9972/9984/10189/10212/10482/10642/10643/10644/10762/23165/23225/23279/23381/23511/26097/29890/54890/55677/55706/55746/55795/57122/57187/79228/79902/80145/84321/91746/129401/348995	DHX9|HNRNPA1|HNRNPA2B1|NCBP1|NUP88|NUP98|RANBP2|UPF1|SRSF1|SRSF7|SUPT6H|TPR|XPO1|DDX39B|NUP214|PABPN1|RAE1|KHSRP|NUP155|NUP93|EIF4A3|ZC3H11A|RBM8A|NUP153|THOC1|ALYREF|DDX39A|NXF1|IGF2BP1|IGF2BP3|IGF2BP2|NUP50|NUP205|NUP210|NUP160|SMG5|NUP188|CHTOP|RBM15B|ALKBH5|IWS1|NDC1|NUP133|PCID2|NUP107|THOC2|THOC6|NUP85|THOC7|THOC3|YTHDC1|NUP35|NUP43	-53	MyList
GO Biological Processes	19	GO:0022613	ribonucleoprotein complex biogenesis	19_GO:0009987 cellular process	-56	9.4	26	30337	485	566	85	15	1.5	103/1660/3320/4686/4927/5036/5591/5901/6426/6430/6433/6606/6607/6627/6628/6629/6634/6636/6637/6732/7514/7520/7536/7919/8175/8450/8607/8683/8886/8899/9092/9129/9136/9169/9416/9733/9775/9879/10181/10262/10291/10436/10521/10594/10658/10713/10728/10772/10856/10946/10992/11218/11338/22803/22827/22889/23020/23160/23450/23451/23517/24148/25926/25983/26121/27043/27336/27339/50628/51096/51154/51202/51340/…	ADAR|DHX9|HSP90AA1|NCBP1|NUP88|PA2G4|PRKDC|RAN|SRSF1|SRSF5|SFSWAP|SMN1|SMN2|SNRPA1|SNRPB|SNRPB2|SNRPD3|SNRPF|SNRPG|SRPK1|XPO1|XRCC5|SF1|DDX39B|SF3A2|CUL4B|RUVBL1|SRSF9|DDX18|PRP4K|SART1|PRPF3|RRP9|SCAF11|DDX23|SART3|EIF4A3|DDX46|RBM5|SF3B4|SF3A1|EMG1|DDX17|PRPF8|CELF1|USP39|PTGES3|SRSF10|RUVBL2|SF3A3|SF3B2|DDX20|U2AF2|XRN2|PUF60|KHDC4|SNRNP200|WDR43|SF3B3|SF3B1|MTREX|PRPF6|NOL11|NGDN|PRPF31|PELP1…	-53	MyList
GO Biological Processes	19	GO:0006338	chromatin remodeling	19_GO:0009987 cellular process	-55	7.5	24	30337	682	566	96	17	1.6	86/1017/1108/2959/3054/3065/3066/3146/3148/3183/3192/4001/4171/4221/4361/4673/4676/4678/4683/5585/5591/5929/5931/5977/6015/6421/6594/6596/6597/6598/6599/6601/6602/6605/6829/6830/6881/7443/7874/7913/8289/8294/8359/8360/8361/8362/8363/8364/8365/8366/8367/8368/8370/8467/8520/8545/8607/8726/8841/9112/9219/9320/9416/9555/9557/9733/9739/10075/10111/10155/10432/10541/10629/10856/11091/11143/23028/23210/…	ACTL6A|CDK2|CHD4|GTF2B|HCFC1|HDAC1|HDAC2|HMGB1|HMGB2|HNRNPC|HNRNPU|LMNB1|MCM2|MEN1|MRE11|NAP1L1|NAP1L4|NASP|NBN|PKN1|PRKDC|RBBP5|RBBP7|DPF2|RING1|SFPQ|SMARCA1|HLTF|SMARCA4|SMARCB1|SMARCC1|SMARCC2|SMARCD1|SMARCE1|SUPT5H|SUPT6H|TAF10|VRK1|USP7|DEK|ARID1A|H4C9|H4C1|H4C4|H4C6|H4C12|H4C11|H4C3|H4C8|H4C2|H4C5|H4C13|H4C14|SMARCA5|HAT1|CGGBP1|RUVBL1|EED|HDAC3|MTA1|MTA2|TRIP12|DDX23|MACROH2A1|CHD1L|SART3|…	-52	MyList
GO Biological Processes	19	GO:0050684	regulation of mRNA processing	19_GO:0008152 metabolic process	-54	21	32	30337	134	566	52	9.2	1.2	1655/1660/3178/3181/3190/3191/3192/4686/4691/4928/5976/6294/6427/6429/6432/6433/6434/6625/6651/6732/6830/7536/8241/8683/9584/9667/9939/9967/10179/10181/10250/10262/10521/10657/10658/10772/10921/11338/22827/22938/23210/26528/27316/27339/29890/54890/55234/55677/57703/64783/79171/91746	DDX5|DHX9|HNRNPA1|HNRNPA2B1|HNRNPK|HNRNPL|HNRNPU|NCBP1|NCL|NUP98|UPF1|SAFB|SRSF2|SRSF4|SRSF7|SFSWAP|TRA2B|SNRNP70|SON|SRPK1|SUPT6H|SF1|RBM10|SRSF9|RBM39|SAFB2|RBM8A|THRAP3|RBM7|RBM5|SRRM1|SF3B4|DDX17|KHDRBS1|CELF1|SRSF10|RNPS1|U2AF2|PUF60|SNW1|JMJD6|DAZAP1|RBMX|PRPF19|RBM15B|ALKBH5|SMU1|IWS1|CWC22|RBM15|RBM42|YTHDC1	-51	MyList
Reactome Gene Sets	6	R-HSA-159236	Transport of Mature mRNA derived from an Intron-Containing Transcript		-54	31	36	30337	75	566	43	7.6	1.1	4686/4927/4928/5903/6426/6427/6429/6430/6432/7175/7919/8021/8480/8683/9631/9688/9775/9877/9939/9972/9984/10189/10212/10250/10482/10762/10921/11338/23165/23225/23279/23511/26097/55706/55746/57122/57187/79228/79902/80145/84321/129401/348995	NCBP1|NUP88|NUP98|RANBP2|SRSF1|SRSF2|SRSF4|SRSF5|SRSF7|TPR|DDX39B|NUP214|RAE1|SRSF9|NUP155|NUP93|EIF4A3|ZC3H11A|RBM8A|NUP153|THOC1|ALYREF|DDX39A|SRRM1|NXF1|NUP50|RNPS1|U2AF2|NUP205|NUP210|NUP160|NUP188|CHTOP|NDC1|NUP133|NUP107|THOC2|THOC6|NUP85|THOC7|THOC3|NUP35|NUP43	-51	MyList
GO Biological Processes	19	GO:0006259	DNA metabolic process	19_GO:0008152 metabolic process	-53	7.1	23	30337	734	566	97	17	1.6	86/1017/1108/1457/1660/2237/2547/2956/3146/3148/3320/3838/3978/3980/4171/4172/4173/4174/4175/4176/4221/4331/4361/4436/4437/4521/4673/4678/4683/4841/5000/5001/5111/5424/5499/5531/5591/5885/5901/5930/5931/5965/5976/5982/5983/5984/5985/6117/6118/6119/6240/6421/6596/6598/7153/7158/7520/7874/8243/8295/8450/8467/8505/8607/9112/9126/9320/9555/9557/9656/10075/10111/10155/10535/10728/10856/11143/11284/229…	ACTL6A|CDK2|CHD4|CSNK2A1|DHX9|FEN1|XRCC6|MSH6|HMGB1|HMGB2|HSP90AA1|KPNA2|LIG1|LIG3|MCM2|MCM3|MCM4|MCM5|MCM6|MCM7|MEN1|MNAT1|MRE11|MSH2|MSH3|NUDT1|NAP1L1|NASP|NBN|NONO|ORC4|ORC5|PCNA|POLD1|PPP1CA|PPP4C|PRKDC|RAD21|RAN|RBBP6|RBBP7|RECQL|UPF1|RFC2|RFC3|RFC4|RFC5|RPA1|RPA2|RPA3|RRM1|SFPQ|HLTF|SMARCB1|TOP2A|TP53BP1|XRCC5|USP7|SMC1A|TRRAP|CUL4B|SMARCA5|PARG|RUVBL1|MTA1|SMC3|TRIP12|MACROH2A1|CHD1L|MDC1|…	-50	MyList
Reactome Gene Sets	6	R-HSA-68886	M Phase		-51	9.8	25	30337	417	566	76	13	1.4	996/1457/1460/3320/3796/3837/4001/4926/4927/4928/5594/5885/5901/5903/7175/7283/7443/7514/8021/8243/8294/8359/8360/8361/8362/8363/8364/8365/8366/8367/8368/8370/8379/8480/8697/9126/9184/9631/9688/9793/9972/10051/10274/10426/10592/10735/10762/10844/11243/22919/23047/23063/23165/23225/23279/23511/23592/25936/29945/51433/54930/55706/55746/55920/57122/64151/64682/79003/79902/79980/121441/128866/129401/…	CDC27|CSNK2A1|CSNK2B|HSP90AA1|KIF2A|KPNB1|LMNB1|NUMA1|NUP88|NUP98|MAPK1|RAD21|RAN|RANBP2|TPR|TUBG1|VRK1|XPO1|NUP214|SMC1A|H4C9|H4C1|H4C4|H4C6|H4C12|H4C11|H4C3|H4C8|H4C2|H4C5|H4C13|H4C14|MAD1L1|RAE1|CDC23|SMC3|BUB3|NUP155|NUP93|CKAP5|NUP153|SMC4|STAG1|TUBGCP3|SMC2|STAG2|NUP50|TUBGCP2|PMF1|MAPRE1|PDS5B|WAPL|NUP205|NUP210|NUP160|NUP188|LEMD3|NSL1|ANAPC4|ANAPC5|HAUS4|NDC1|NUP133|RCC2|NUP107|NCAPG|ANA…	-49	MyList
GO Biological Processes	19	GO:0071826	protein-RNA complex organization	19_GO:0009987 cellular process	-52	14	28	30337	237	566	62	11	1.3	103/1659/1660/3320/3799/4686/5591/6426/6430/6433/6606/6607/6627/6628/6629/6634/6636/6637/6732/7520/7536/7919/8175/8607/8683/8899/9092/9129/9169/9416/9733/9879/10181/10262/10291/10594/10658/10713/10728/10772/10856/10946/10992/11218/11338/22827/22889/23020/23450/23451/24148/26121/27336/27339/50628/51340/51747/57461/57819/83443/84844/91746	ADAR|DHX8|DHX9|HSP90AA1|KIF5B|NCBP1|PRKDC|SRSF1|SRSF5|SFSWAP|SMN1|SMN2|SNRPA1|SNRPB|SNRPB2|SNRPD3|SNRPF|SNRPG|SRPK1|XRCC5|SF1|DDX39B|SF3A2|RUVBL1|SRSF9|PRP4K|SART1|PRPF3|SCAF11|DDX23|SART3|DDX46|RBM5|SF3B4|SF3A1|PRPF8|CELF1|USP39|PTGES3|SRSF10|RUVBL2|SF3A3|SF3B2|DDX20|U2AF2|PUF60|KHDC4|SNRNP200|SF3B3|SF3B1|PRPF6|PRPF31|HTATSF1|PRPF19|GEMIN4|CRNKL1|LUC7L3|ISY1|LSM2|SF3B5|PHF5A|YTHDC1	-49	MyList
GO Biological Processes	19	GO:0022618	protein-RNA complex assembly	19_GO:0009987 cellular process	-51	14	27	30337	227	566	60	11	1.3	103/1660/3320/4686/5591/6426/6430/6433/6606/6607/6627/6628/6629/6634/6636/6637/6732/7520/7536/7919/8175/8607/8683/8899/9092/9129/9169/9416/9733/9879/10181/10262/10291/10594/10658/10713/10728/10772/10856/10946/10992/11218/11338/22827/22889/23020/23450/23451/24148/26121/27336/27339/50628/51340/51747/57461/57819/83443/84844/91746	ADAR|DHX9|HSP90AA1|NCBP1|PRKDC|SRSF1|SRSF5|SFSWAP|SMN1|SMN2|SNRPA1|SNRPB|SNRPB2|SNRPD3|SNRPF|SNRPG|SRPK1|XRCC5|SF1|DDX39B|SF3A2|RUVBL1|SRSF9|PRP4K|SART1|PRPF3|SCAF11|DDX23|SART3|DDX46|RBM5|SF3B4|SF3A1|PRPF8|CELF1|USP39|PTGES3|SRSF10|RUVBL2|SF3A3|SF3B2|DDX20|U2AF2|PUF60|KHDC4|SNRNP200|SF3B3|SF3B1|PRPF6|PRPF31|HTATSF1|PRPF19|GEMIN4|CRNKL1|LUC7L3|ISY1|LSM2|SF3B5|PHF5A|YTHDC1	-48	MyList
GO Biological Processes	19	GO:0006974	DNA damage response	19_GO:0050896 response to stimulus	-50	6.7	22	30337	781	566	97	17	1.6	86/1017/1108/1457/2237/2547/2956/3146/3148/3978/3980/4171/4172/4173/4174/4175/4176/4221/4331/4361/4436/4437/4521/4683/4841/5111/5424/5499/5531/5591/5594/5885/5929/5930/5965/5976/5982/5983/5984/5985/6117/6118/6119/6240/6421/6596/7153/7158/7443/7520/7874/8243/8295/8450/8467/8505/8607/8841/9112/9126/9320/9555/9557/9656/9739/9774/10075/10111/10155/10535/10856/11143/11284/22938/22944/23028/23047/23126…	ACTL6A|CDK2|CHD4|CSNK2A1|FEN1|XRCC6|MSH6|HMGB1|HMGB2|LIG1|LIG3|MCM2|MCM3|MCM4|MCM5|MCM6|MCM7|MEN1|MNAT1|MRE11|MSH2|MSH3|NUDT1|NBN|NONO|PCNA|POLD1|PPP1CA|PPP4C|PRKDC|MAPK1|RAD21|RBBP5|RBBP6|RECQL|UPF1|RFC2|RFC3|RFC4|RFC5|RPA1|RPA2|RPA3|RRM1|SFPQ|HLTF|TOP2A|TP53BP1|VRK1|XRCC5|USP7|SMC1A|TRRAP|CUL4B|SMARCA5|PARG|RUVBL1|HDAC3|MTA1|SMC3|TRIP12|MACROH2A1|CHD1L|MDC1|SETD1A|BCLAF1|HUWE1|RAD50|TRIM28|RNAS…	-47	MyList
GO Biological Processes	19	GO:0051052	regulation of DNA metabolic process	19_GO:0008152 metabolic process	-50	8.5	24	30337	508	566	81	14	1.5	86/1017/1457/1660/2956/3146/3178/3181/3183/3184/3192/3838/3980/4171/4172/4173/4174/4175/4176/4221/4361/4436/4437/4683/5001/5111/5531/5591/5594/5930/5976/5977/5982/5983/5984/5985/6118/6597/6598/6599/6601/6602/6605/6830/6874/6877/6878/6879/6881/7158/7520/7874/7913/8289/8295/8467/8505/8607/9126/10111/10155/10629/10728/10856/10902/10923/11143/11284/23028/23063/23347/23381/23450/26168/54107/55135/5592…	ACTL6A|CDK2|CSNK2A1|DHX9|MSH6|HMGB1|HNRNPA1|HNRNPA2B1|HNRNPC|HNRNPD|HNRNPU|KPNA2|LIG3|MCM2|MCM3|MCM4|MCM5|MCM6|MCM7|MEN1|MRE11|MSH2|MSH3|NBN|ORC5|PCNA|PPP4C|PRKDC|MAPK1|RBBP6|UPF1|DPF2|RFC2|RFC3|RFC4|RFC5|RPA2|SMARCA4|SMARCB1|SMARCC1|SMARCC2|SMARCD1|SMARCE1|SUPT6H|TAF4|TAF5|TAF6|TAF7|TAF10|TP53BP1|XRCC5|USP7|DEK|ARID1A|TRRAP|SMARCA5|PARG|RUVBL1|SMC3|RAD50|TRIM28|TAF6L|PTGES3|RUVBL2|BRD8|SUB1|KAT7…	-47	MyList
KEGG Pathway	24	hsa03013	Nucleocytoplasmic transport		-48	22	31	30337	108	566	45	8	1.1	1434/3837/3838/3843/4686/4927/4928/5411/5901/5903/5976/7175/7514/7919/8021/8480/9631/9688/9775/9939/9972/9984/10189/10250/10482/10527/10762/10921/22985/23165/23225/23279/23511/55705/55706/55746/57122/57187/57510/79228/79902/80145/84321/129401/348995	CSE1L|KPNB1|KPNA2|IPO5|NCBP1|NUP88|NUP98|PNN|RAN|RANBP2|UPF1|TPR|XPO1|DDX39B|NUP214|RAE1|NUP155|NUP93|EIF4A3|RBM8A|NUP153|THOC1|ALYREF|SRRM1|NXF1|IPO7|NUP50|RNPS1|ACIN1|NUP205|NUP210|NUP160|NUP188|IPO9|NDC1|NUP133|NUP107|THOC2|XPO5|THOC6|NUP85|THOC7|THOC3|NUP35|NUP43	-46	MyList
GO Biological Processes	19	GO:0048024	regulation of mRNA splicing, via spliceosome	19_GO:0008152 metabolic process	-49	22	31	30337	112	566	46	8.1	1.1	1655/3178/3181/3190/3191/3192/4686/4691/4928/5976/6427/6429/6432/6433/6434/6625/6651/6732/7536/8241/8683/9584/9939/9967/10179/10181/10250/10262/10521/10657/10658/10772/10921/11338/22827/22938/23210/26528/27316/27339/29890/55234/57703/64783/79171/91746	DDX5|HNRNPA1|HNRNPA2B1|HNRNPK|HNRNPL|HNRNPU|NCBP1|NCL|NUP98|UPF1|SRSF2|SRSF4|SRSF7|SFSWAP|TRA2B|SNRNP70|SON|SRPK1|SF1|RBM10|SRSF9|RBM39|RBM8A|THRAP3|RBM7|RBM5|SRRM1|SF3B4|DDX17|KHDRBS1|CELF1|SRSF10|RNPS1|U2AF2|PUF60|SNW1|JMJD6|DAZAP1|RBMX|PRPF19|RBM15B|SMU1|CWC22|RBM15|RBM42|YTHDC1	-46	MyList
GO Biological Processes	19	GO:0006281	DNA repair	19_GO:0050896 response to stimulus	-48	8.2	23	30337	515	566	79	14	1.5	86/1017/1108/1457/2237/2547/2956/3146/3148/3978/3980/4171/4172/4173/4174/4175/4176/4221/4331/4361/4436/4437/4521/4683/4841/5111/5424/5531/5591/5885/5965/5976/5982/5983/5984/5985/6117/6118/6119/6240/6421/6596/7158/7520/7874/8243/8295/8450/8467/8505/8607/9112/9126/9320/9555/9557/9656/10075/10111/10155/10535/10856/11143/11284/22944/23047/23126/23347/23613/25842/27336/27339/50485/55135/55929/65123/92…	ACTL6A|CDK2|CHD4|CSNK2A1|FEN1|XRCC6|MSH6|HMGB1|HMGB2|LIG1|LIG3|MCM2|MCM3|MCM4|MCM5|MCM6|MCM7|MEN1|MNAT1|MRE11|MSH2|MSH3|NUDT1|NBN|NONO|PCNA|POLD1|PPP4C|PRKDC|RAD21|RECQL|UPF1|RFC2|RFC3|RFC4|RFC5|RPA1|RPA2|RPA3|RRM1|SFPQ|HLTF|TP53BP1|XRCC5|USP7|SMC1A|TRRAP|CUL4B|SMARCA5|PARG|RUVBL1|MTA1|SMC3|TRIP12|MACROH2A1|CHD1L|MDC1|HUWE1|RAD50|TRIM28|RNASEH2A|RUVBL2|KAT7|PNKP|KIN|PDS5B|POGZ|SMCHD1|ZMYND8|ASF1A…	-45	MyList
GO Biological Processes	19	GO:0015931	nucleobase-containing compound transport	19_GO:0051179 localization	-48	14	27	30337	225	566	58	10	1.3	1660/3178/3181/3837/4686/4927/4928/5901/5903/5976/6426/6432/6741/6830/7175/7514/7919/8021/8106/8480/8570/9631/9688/9775/9793/9877/9939/9972/9984/10189/10212/10482/10642/10643/10644/10762/23165/23225/23279/23381/23511/26097/29890/54890/55677/55706/55746/55795/57122/57187/57510/79228/79902/80145/84321/91746/129401/348995	DHX9|HNRNPA1|HNRNPA2B1|KPNB1|NCBP1|NUP88|NUP98|RAN|RANBP2|UPF1|SRSF1|SRSF7|SSB|SUPT6H|TPR|XPO1|DDX39B|NUP214|PABPN1|RAE1|KHSRP|NUP155|NUP93|EIF4A3|CKAP5|ZC3H11A|RBM8A|NUP153|THOC1|ALYREF|DDX39A|NXF1|IGF2BP1|IGF2BP3|IGF2BP2|NUP50|NUP205|NUP210|NUP160|SMG5|NUP188|CHTOP|RBM15B|ALKBH5|IWS1|NDC1|NUP133|PCID2|NUP107|THOC2|XPO5|THOC6|NUP85|THOC7|THOC3|YTHDC1|NUP35|NUP43	-45	MyList
GO Biological Processes	19	GO:0006405	RNA export from nucleus	19_GO:0051179 localization	-47	26	32	30337	85	566	41	7.2	1.1	3178/3181/4686/4927/4928/5901/5976/6741/7175/7514/7919/8021/8106/8480/9631/9688/9775/9877/9939/9972/9984/10189/10212/10482/23279/23381/23511/26097/29890/54890/55677/55746/55795/57122/57187/57510/79228/79902/80145/84321/91746	HNRNPA1|HNRNPA2B1|NCBP1|NUP88|NUP98|RAN|UPF1|SSB|TPR|XPO1|DDX39B|NUP214|PABPN1|RAE1|NUP155|NUP93|EIF4A3|ZC3H11A|RBM8A|NUP153|THOC1|ALYREF|DDX39A|NXF1|NUP160|SMG5|NUP188|CHTOP|RBM15B|ALKBH5|IWS1|NUP133|PCID2|NUP107|THOC2|XPO5|THOC6|NUP85|THOC7|THOC3|YTHDC1	-45	MyList
GO Biological Processes	19	GO:0000245	spliceosomal complex assembly	19_GO:0008152 metabolic process	-48	24	31	30337	96	566	43	7.6	1.1	4686/6426/6430/6433/6606/6607/6627/6628/6629/6634/6636/6637/6732/7536/7919/8175/8683/9169/9416/9879/10181/10262/10291/10658/10713/10772/10946/10992/11338/22827/22889/23020/23450/23451/24148/27336/27339/51340/51747/57461/83443/84844/91746	NCBP1|SRSF1|SRSF5|SFSWAP|SMN1|SMN2|SNRPA1|SNRPB|SNRPB2|SNRPD3|SNRPF|SNRPG|SRPK1|SF1|DDX39B|SF3A2|SRSF9|SCAF11|DDX23|DDX46|RBM5|SF3B4|SF3A1|CELF1|USP39|SRSF10|SF3A3|SF3B2|U2AF2|PUF60|KHDC4|SNRNP200|SF3B3|SF3B1|PRPF6|HTATSF1|PRPF19|CRNKL1|LUC7L3|ISY1|SF3B5|PHF5A|YTHDC1	-45	MyList
GO Biological Processes	19	GO:0051169	nuclear transport	19_GO:0051179 localization	-45	12	25	30337	250	566	58	10	1.3	1434/1994/3178/3181/3621/3837/3838/3843/4686/4927/4928/5469/5901/5903/5976/6741/7175/7514/7919/8021/8106/8125/8480/9631/9688/9775/9877/9939/9972/9984/10189/10212/10482/10527/10762/23165/23225/23279/23381/23511/26097/29890/54890/55677/55705/55706/55746/55795/57122/57187/57510/79228/79902/80145/84321/91746/129401/348995	CSE1L|ELAVL1|HNRNPA1|HNRNPA2B1|ING1|KPNB1|KPNA2|IPO5|NCBP1|NUP88|NUP98|MED1|RAN|RANBP2|UPF1|SSB|TPR|XPO1|DDX39B|NUP214|PABPN1|ANP32A|RAE1|NUP155|NUP93|EIF4A3|ZC3H11A|RBM8A|NUP153|THOC1|ALYREF|DDX39A|NXF1|IPO7|NUP50|NUP205|NUP210|NUP160|SMG5|NUP188|CHTOP|RBM15B|ALKBH5|IWS1|IPO9|NDC1|NUP133|PCID2|NUP107|THOC2|XPO5|THOC6|NUP85|THOC7|THOC3|YTHDC1|NUP35|NUP43	-43	MyList
GO Biological Processes	19	GO:1903311	regulation of mRNA metabolic process	19_GO:0008152 metabolic process	-46	9.3	23	30337	402	566	70	12	1.4	1655/1660/1994/3178/3181/3183/3184/3190/3191/3192/4686/4691/4928/5436/5976/6294/6427/6429/6432/6433/6434/6625/6651/6732/6830/7186/7536/8148/8241/8570/8683/9584/9667/9698/9775/9939/9967/10179/10181/10250/10262/10492/10521/10642/10643/10644/10657/10658/10772/10921/11338/22827/22938/23210/26528/27316/27339/29890/54890/54915/55051/55234/55677/55795/55802/57703/64783/79171/79882/91746	DDX5|DHX9|ELAVL1|HNRNPA1|HNRNPA2B1|HNRNPC|HNRNPD|HNRNPK|HNRNPL|HNRNPU|NCBP1|NCL|NUP98|POLR2G|UPF1|SAFB|SRSF2|SRSF4|SRSF7|SFSWAP|TRA2B|SNRNP70|SON|SRPK1|SUPT6H|TRAF2|SF1|TAF15|RBM10|KHSRP|SRSF9|RBM39|SAFB2|PUM1|EIF4A3|RBM8A|THRAP3|RBM7|RBM5|SRRM1|SF3B4|SYNCRIP|DDX17|IGF2BP1|IGF2BP3|IGF2BP2|KHDRBS1|CELF1|SRSF10|RNPS1|U2AF2|PUF60|SNW1|JMJD6|DAZAP1|RBMX|PRPF19|RBM15B|ALKBH5|YTHDF1|NRDE2|SMU1|IWS1|PCI…	-43	MyList
Reactome Gene Sets	6	R-HSA-73856	RNA Polymerase II Transcription Termination		-44	28	31	30337	68	566	36	6.4	1	1477/1478/4686/6426/6427/6429/6430/6432/6628/6634/6636/6637/7919/8106/8189/8683/9775/9877/9939/9984/10189/10212/10250/10914/10921/11051/11338/23283/26097/29894/51692/53981/57187/79228/80145/84321	CSTF1|CSTF2|NCBP1|SRSF1|SRSF2|SRSF4|SRSF5|SRSF7|SNRPB|SNRPD3|SNRPF|SNRPG|DDX39B|PABPN1|SYMPK|SRSF9|EIF4A3|ZC3H11A|RBM8A|THOC1|ALYREF|DDX39A|SRRM1|PAPOLA|RNPS1|NUDT21|U2AF2|CSTF2T|CHTOP|CPSF1|CPSF3|CPSF2|THOC2|THOC6|THOC7|THOC3	-41	MyList
GO Biological Processes	19	GO:0051168	nuclear export	19_GO:0051179 localization	-40	17	26	30337	133	566	43	7.6	1.1	1434/3178/3181/4686/4927/4928/5901/5903/5976/6741/7175/7514/7919/8021/8106/8480/9631/9688/9775/9877/9939/9972/9984/10189/10212/10482/23279/23381/23511/26097/29890/54890/55677/55746/55795/57122/57187/57510/79228/79902/80145/84321/91746	CSE1L|HNRNPA1|HNRNPA2B1|NCBP1|NUP88|NUP98|RAN|RANBP2|UPF1|SSB|TPR|XPO1|DDX39B|NUP214|PABPN1|RAE1|NUP155|NUP93|EIF4A3|ZC3H11A|RBM8A|NUP153|THOC1|ALYREF|DDX39A|NXF1|NUP160|SMG5|NUP188|CHTOP|RBM15B|ALKBH5|IWS1|NUP133|PCID2|NUP107|THOC2|XPO5|THOC6|NUP85|THOC7|THOC3|YTHDC1	-38	MyList
Reactome Gene Sets	6	R-HSA-72187	mRNA 3'-end processing		-39	29	30	30337	59	566	32	5.7	0.97	1477/1478/4686/6426/6427/6429/6430/6432/7919/8106/8189/8683/9775/9877/9939/9984/10189/10212/10250/10914/10921/11051/11338/23283/26097/29894/51692/53981/57187/79228/80145/84321	CSTF1|CSTF2|NCBP1|SRSF1|SRSF2|SRSF4|SRSF5|SRSF7|DDX39B|PABPN1|SYMPK|SRSF9|EIF4A3|ZC3H11A|RBM8A|THOC1|ALYREF|DDX39A|SRRM1|PAPOLA|RNPS1|NUDT21|U2AF2|CSTF2T|CHTOP|CPSF1|CPSF3|CPSF2|THOC2|THOC6|THOC7|THOC3	-37	MyList
GO Biological Processes	19	GO:0006406	mRNA export from nucleus	19_GO:0051179 localization	-40	27	29	30337	68	566	34	6	1	3181/4686/4927/5976/7175/7514/7919/8021/8106/8480/9631/9688/9775/9877/9939/9984/10189/10212/10482/23279/23381/26097/29890/54890/55677/55746/55795/57122/57187/79228/79902/80145/84321/91746	HNRNPA2B1|NCBP1|NUP88|UPF1|TPR|XPO1|DDX39B|NUP214|PABPN1|RAE1|NUP155|NUP93|EIF4A3|ZC3H11A|RBM8A|THOC1|ALYREF|DDX39A|NXF1|NUP160|SMG5|CHTOP|RBM15B|ALKBH5|IWS1|NUP133|PCID2|NUP107|THOC2|THOC6|NUP85|THOC7|THOC3|YTHDC1	-37	MyList
Reactome Gene Sets	6	R-HSA-5578749	Transcriptional regulation by small RNAs		-38	19	26	30337	105	566	38	6.7	1.1	4927/4928/5430/5431/5434/5436/5901/5903/7175/8021/8294/8359/8360/8361/8362/8363/8364/8365/8366/8367/8368/8370/8480/9631/9688/9972/10762/23165/23225/23279/23511/55706/55746/57122/79902/129401/348995/554313	NUP88|NUP98|POLR2A|POLR2B|POLR2E|POLR2G|RAN|RANBP2|TPR|NUP214|H4C9|H4C1|H4C4|H4C6|H4C12|H4C11|H4C3|H4C8|H4C2|H4C5|H4C13|H4C14|RAE1|NUP155|NUP93|NUP153|NUP50|NUP205|NUP210|NUP160|NUP188|NDC1|NUP133|NUP107|NUP85|NUP35|NUP43|H4C15	-35	MyList
Reactome Gene Sets	6	R-HSA-211000	Gene Silencing by RNA		-37	16	24	30337	137	566	41	7.2	1.1	3320/4927/4928/5430/5431/5434/5436/5901/5903/7175/7257/8021/8294/8359/8360/8361/8362/8363/8364/8365/8366/8367/8368/8370/8480/9631/9688/9972/10762/23165/23225/23279/23511/55706/55746/57122/57510/79902/129401/348995/554313	HSP90AA1|NUP88|NUP98|POLR2A|POLR2B|POLR2E|POLR2G|RAN|RANBP2|TPR|TSNAX|NUP214|H4C9|H4C1|H4C4|H4C6|H4C12|H4C11|H4C3|H4C8|H4C2|H4C5|H4C13|H4C14|RAE1|NUP155|NUP93|NUP153|NUP50|NUP205|NUP210|NUP160|NUP188|NDC1|NUP133|NUP107|XPO5|NUP85|NUP35|NUP43|H4C15	-34	MyList
Reactome Gene Sets	6	R-HSA-159231	Transport of Mature mRNA Derived from an Intronless Transcript		-37	35	30	30337	41	566	27	4.8	0.9	4686/4927/4928/5903/7175/8021/8189/8480/9631/9688/9972/10189/10482/10762/23165/23225/23279/23511/29894/51692/53981/55706/55746/57122/79902/129401/348995	NCBP1|NUP88|NUP98|RANBP2|TPR|NUP214|SYMPK|RAE1|NUP155|NUP93|NUP153|ALYREF|NXF1|NUP50|NUP205|NUP210|NUP160|NUP188|CPSF1|CPSF3|CPSF2|NDC1|NUP133|NUP107|NUP85|NUP35|NUP43	-34	MyList
Reactome Gene Sets	6	R-HSA-194441	Metabolism of non-coding RNA		-36	29	28	30337	53	566	29	5.1	0.93	4686/4927/4928/5903/6606/6607/6628/6634/6636/6637/7175/8021/8480/9631/9688/9972/10762/11218/23165/23225/23279/23511/50628/55706/55746/57122/79902/129401/348995	NCBP1|NUP88|NUP98|RANBP2|SMN1|SMN2|SNRPB|SNRPD3|SNRPF|SNRPG|TPR|NUP214|RAE1|NUP155|NUP93|NUP153|NUP50|DDX20|NUP205|NUP210|NUP160|NUP188|GEMIN4|NDC1|NUP133|NUP107|NUP85|NUP35|NUP43	-33	MyList
Reactome Gene Sets	6	R-HSA-68875	Mitotic Prophase		-35	15	23	30337	141	566	40	7.1	1.1	4001/4926/4927/4928/5594/5903/7175/7443/8021/8294/8359/8360/8361/8362/8363/8364/8365/8366/8367/8368/8370/8480/9631/9688/9972/10051/10592/10762/23165/23225/23279/23511/23592/55706/55746/57122/79902/129401/348995/554313	LMNB1|NUMA1|NUP88|NUP98|MAPK1|RANBP2|TPR|VRK1|NUP214|H4C9|H4C1|H4C4|H4C6|H4C12|H4C11|H4C3|H4C8|H4C2|H4C5|H4C13|H4C14|RAE1|NUP155|NUP93|NUP153|SMC4|SMC2|NUP50|NUP205|NUP210|NUP160|NUP188|LEMD3|NDC1|NUP133|NUP107|NUP85|NUP35|NUP43|H4C15	-33	MyList
GO Biological Processes	19	GO:0033044	regulation of chromosome organization	19_GO:0050789 regulation of biological process	-36	11	21	30337	248	566	50	8.8	1.2	86/996/1017/2237/3178/3181/3183/3184/3192/4361/4683/4926/5594/5885/5976/5977/6597/6598/6599/6601/6602/6605/7153/7175/7520/7756/7874/8289/8379/8467/8607/8697/8899/9184/9555/10051/10111/10155/10592/10856/10923/11284/23063/23381/29945/51433/55795/64151/64682/286053	ACTL6A|CDC27|CDK2|FEN1|HNRNPA1|HNRNPA2B1|HNRNPC|HNRNPD|HNRNPU|MRE11|NBN|NUMA1|MAPK1|RAD21|UPF1|DPF2|SMARCA4|SMARCB1|SMARCC1|SMARCC2|SMARCD1|SMARCE1|TOP2A|TPR|XRCC5|ZNF207|USP7|ARID1A|MAD1L1|SMARCA5|RUVBL1|CDC23|PRP4K|BUB3|MACROH2A1|SMC4|RAD50|TRIM28|SMC2|RUVBL2|SUB1|PNKP|WAPL|SMG5|ANAPC4|ANAPC5|PCID2|NCAPG|ANAPC1|NSMCE2	-33	MyList
Reactome Gene Sets	6	R-HSA-191859	snRNP Assembly		-36	29	28	30337	53	566	29	5.1	0.93	4686/4927/4928/5903/6606/6607/6628/6634/6636/6637/7175/8021/8480/9631/9688/9972/10762/11218/23165/23225/23279/23511/50628/55706/55746/57122/79902/129401/348995	NCBP1|NUP88|NUP98|RANBP2|SMN1|SMN2|SNRPB|SNRPD3|SNRPF|SNRPG|TPR|NUP214|RAE1|NUP155|NUP93|NUP153|NUP50|DDX20|NUP205|NUP210|NUP160|NUP188|GEMIN4|NDC1|NUP133|NUP107|NUP85|NUP35|NUP43	-33	MyList
Reactome Gene Sets	6	R-HSA-159234	Transport of Mature mRNAs Derived from Intronless Transcripts		-36	34	30	30337	42	566	27	4.8	0.9	4686/4927/4928/5903/7175/8021/8189/8480/9631/9688/9972/10189/10482/10762/23165/23225/23279/23511/29894/51692/53981/55706/55746/57122/79902/129401/348995	NCBP1|NUP88|NUP98|RANBP2|TPR|NUP214|SYMPK|RAE1|NUP155|NUP93|NUP153|ALYREF|NXF1|NUP50|NUP205|NUP210|NUP160|NUP188|CPSF1|CPSF3|CPSF2|NDC1|NUP133|NUP107|NUP85|NUP35|NUP43	-33	MyList
Reactome Gene Sets	6	R-HSA-212165	Epigenetic regulation of gene expression		-34	10	21	30337	254	566	49	8.7	1.2	86/902/1108/3054/3065/3066/4221/4331/5434/5929/5931/5977/6597/6598/6599/6601/6602/6605/7913/8289/8294/8359/8360/8361/8362/8363/8364/8365/8366/8367/8368/8370/8467/8726/9112/9219/9739/10155/10179/11091/23451/23517/25885/25942/26993/79595/84172/259282/554313	ACTL6A|CCNH|CHD4|HCFC1|HDAC1|HDAC2|MEN1|MNAT1|POLR2E|RBBP5|RBBP7|DPF2|SMARCA4|SMARCB1|SMARCC1|SMARCC2|SMARCD1|SMARCE1|DEK|ARID1A|H4C9|H4C1|H4C4|H4C6|H4C12|H4C11|H4C3|H4C8|H4C2|H4C5|H4C13|H4C14|SMARCA5|EED|MTA1|MTA2|SETD1A|TRIM28|RBM7|WDR5|SF3B1|MTREX|POLR1A|SIN3A|AKAP8L|SAP130|POLR1B|BOD1L1|H4C15	-32	MyList
GO Biological Processes	19	GO:0006260	DNA replication	19_GO:0008152 metabolic process	-33	12	21	30337	200	566	44	7.8	1.1	1017/1660/2237/3978/3980/4171/4172/4173/4174/4175/4176/4361/4673/4678/4683/5000/5001/5111/5424/5930/5931/5965/5976/5982/5983/5984/5985/6117/6118/6119/6240/10111/10535/11143/11284/22944/25842/25942/50485/54107/57418/92667/222229/259282	CDK2|DHX9|FEN1|LIG1|LIG3|MCM2|MCM3|MCM4|MCM5|MCM6|MCM7|MRE11|NAP1L1|NASP|NBN|ORC4|ORC5|PCNA|POLD1|RBBP6|RBBP7|RECQL|UPF1|RFC2|RFC3|RFC4|RFC5|RPA1|RPA2|RPA3|RRM1|RAD50|RNASEH2A|KAT7|PNKP|KIN|ASF1A|SIN3A|SMARCAL1|POLE3|WDR18|MGME1|LRWD1|BOD1L1	-31	MyList
GO Biological Processes	19	GO:0006351	DNA-templated transcription	19_GO:0008152 metabolic process	-34	6.6	18	30337	546	566	67	12	1.4	902/1017/1655/1660/2959/2975/2976/4221/4331/4686/5430/5431/5434/5436/5469/5629/5929/6596/6597/6598/6602/6606/6607/6829/6830/6874/6877/6878/6879/6881/6917/6949/7913/8289/8467/8805/8841/8939/9282/9439/9440/9555/9733/10432/10589/10623/10629/10921/10923/11083/11091/11143/11243/22803/23168/23469/25885/27316/51773/54623/55197/55677/55795/58490/58506/84172/123169	CCNH|CDK2|DDX5|DHX9|GTF2B|GTF3C1|GTF3C2|MEN1|MNAT1|NCBP1|POLR2A|POLR2B|POLR2E|POLR2G|MED1|PROX1|RBBP5|HLTF|SMARCA4|SMARCB1|SMARCD1|SMN1|SMN2|SUPT5H|SUPT6H|TAF4|TAF5|TAF6|TAF7|TAF10|TCEA1|TCOF1|DEK|ARID1A|SMARCA5|TRIM24|HDAC3|FUBP3|MED14|MED23|MED17|MACROH2A1|SART3|RBM14|DRAP1|POLR3C|TAF6L|RNPS1|SUB1|DIDO1|WDR5|KAT7|PMF1|XRN2|RTF1|PHF3|POLR1A|RBMX|RSF1|PAF1|RPRD1A|IWS1|PCID2|RPRD1B|SCAF1|POLR1B|LE…	-31	MyList
Reactome Gene Sets	6	R-HSA-3247509	Chromatin modifying enzymes		-32	9.5	19	30337	270	566	48	8.5	1.2	86/1019/1108/3054/3065/3066/5929/5931/6597/6598/6599/6601/6602/6605/6881/8289/8294/8295/8359/8360/8361/8362/8363/8364/8365/8366/8367/8368/8370/8520/8607/8726/8841/9112/9219/9739/10629/10856/10902/11091/11143/23028/23186/23210/55929/79595/79718/554313	ACTL6A|CDK4|CHD4|HCFC1|HDAC1|HDAC2|RBBP5|RBBP7|SMARCA4|SMARCB1|SMARCC1|SMARCC2|SMARCD1|SMARCE1|TAF10|ARID1A|H4C9|TRRAP|H4C1|H4C4|H4C6|H4C12|H4C11|H4C3|H4C8|H4C2|H4C5|H4C13|H4C14|HAT1|RUVBL1|EED|HDAC3|MTA1|MTA2|SETD1A|TAF6L|RUVBL2|BRD8|WDR5|KAT7|KDM1A|RCOR1|JMJD6|DMAP1|SAP130|TBL1XR1|H4C15	-29	MyList
Reactome Gene Sets	6	R-HSA-4839726	Chromatin organization		-32	9.5	19	30337	270	566	48	8.5	1.2	86/1019/1108/3054/3065/3066/5929/5931/6597/6598/6599/6601/6602/6605/6881/8289/8294/8295/8359/8360/8361/8362/8363/8364/8365/8366/8367/8368/8370/8520/8607/8726/8841/9112/9219/9739/10629/10856/10902/11091/11143/23028/23186/23210/55929/79595/79718/554313	ACTL6A|CDK4|CHD4|HCFC1|HDAC1|HDAC2|RBBP5|RBBP7|SMARCA4|SMARCB1|SMARCC1|SMARCC2|SMARCD1|SMARCE1|TAF10|ARID1A|H4C9|TRRAP|H4C1|H4C4|H4C6|H4C12|H4C11|H4C3|H4C8|H4C2|H4C5|H4C13|H4C14|HAT1|RUVBL1|EED|HDAC3|MTA1|MTA2|SETD1A|TAF6L|RUVBL2|BRD8|WDR5|KAT7|KDM1A|RCOR1|JMJD6|DMAP1|SAP130|TBL1XR1|H4C15	-29	MyList
GO Biological Processes	19	GO:0032200	telomere organization	19_GO:0009987 cellular process	-31	15	22	30337	131	566	36	6.4	1	86/1017/2237/2547/3320/4361/4683/5111/5499/5591/5976/6117/6118/6119/7520/8294/8359/8360/8361/8362/8363/8364/8365/8366/8367/8368/8370/8520/8607/10111/10728/10856/50485/55135/286053/554313	ACTL6A|CDK2|FEN1|XRCC6|HSP90AA1|MRE11|NBN|PCNA|PPP1CA|PRKDC|UPF1|RPA1|RPA2|RPA3|XRCC5|H4C9|H4C1|H4C4|H4C6|H4C12|H4C11|H4C3|H4C8|H4C2|H4C5|H4C13|H4C14|HAT1|RUVBL1|RAD50|PTGES3|RUVBL2|SMARCAL1|WRAP53|NSMCE2|H4C15	-29	MyList
Reactome Gene Sets	6	R-HSA-159230	Transport of the SLBP Dependant Mature mRNA		-31	35	28	30337	35	566	23	4.1	0.83	4686/4927/4928/5903/7175/8021/8480/9631/9688/9972/10189/10482/10762/23165/23225/23279/23511/55706/55746/57122/79902/129401/348995	NCBP1|NUP88|NUP98|RANBP2|TPR|NUP214|RAE1|NUP155|NUP93|NUP153|ALYREF|NXF1|NUP50|NUP205|NUP210|NUP160|NUP188|NDC1|NUP133|NUP107|NUP85|NUP35|NUP43	-29	MyList
Reactome Gene Sets	6	R-HSA-159227	Transport of the SLBP independent Mature mRNA		-32	36	28	30337	34	566	23	4.1	0.83	4686/4927/4928/5903/7175/8021/8480/9631/9688/9972/10189/10482/10762/23165/23225/23279/23511/55706/55746/57122/79902/129401/348995	NCBP1|NUP88|NUP98|RANBP2|TPR|NUP214|RAE1|NUP155|NUP93|NUP153|ALYREF|NXF1|NUP50|NUP205|NUP210|NUP160|NUP188|NDC1|NUP133|NUP107|NUP85|NUP35|NUP43	-29	MyList
GO Biological Processes	19	GO:0034728	nucleosome organization	19_GO:0009987 cellular process	-30	14	21	30337	140	566	36	6.4	1	3148/4171/4673/4676/4678/6597/6598/6599/6601/6602/6605/6830/8289/8294/8359/8360/8361/8362/8363/8364/8365/8366/8367/8368/8370/8467/8520/9555/9733/10541/25842/50809/51773/54107/55506/554313	HMGB2|MCM2|NAP1L1|NAP1L4|NASP|SMARCA4|SMARCB1|SMARCC1|SMARCC2|SMARCD1|SMARCE1|SUPT6H|ARID1A|H4C9|H4C1|H4C4|H4C6|H4C12|H4C11|H4C3|H4C8|H4C2|H4C5|H4C13|H4C14|SMARCA5|HAT1|MACROH2A1|SART3|ANP32B|ASF1A|HP1BP3|RSF1|POLE3|MACROH2A2|H4C15	-28	MyList
Reactome Gene Sets	6	R-HSA-68882	Mitotic Anaphase		-29	9.8	19	30337	235	566	43	7.6	1.1	996/3796/3837/4001/4928/5885/5901/5903/7443/7514/8243/8379/8697/9126/9184/9631/9688/9793/10274/10735/11243/22919/23047/23063/23165/23279/23511/23592/25936/29945/51433/55706/55746/55920/57122/64682/79003/79902/79980/128866/129401/348995/100527963	CDC27|KIF2A|KPNB1|LMNB1|NUP98|RAD21|RAN|RANBP2|VRK1|XPO1|SMC1A|MAD1L1|CDC23|SMC3|BUB3|NUP155|NUP93|CKAP5|STAG1|STAG2|PMF1|MAPRE1|PDS5B|WAPL|NUP205|NUP160|NUP188|LEMD3|NSL1|ANAPC4|ANAPC5|NDC1|NUP133|RCC2|NUP107|ANAPC1|MIS12|NUP85|DSN1|CHMP4B|NUP35|NUP43|PMF1-BGLAP	-27	MyList
Reactome Gene Sets	6	R-HSA-2555396	Mitotic Metaphase and Anaphase		-29	9.8	19	30337	236	566	43	7.6	1.1	996/3796/3837/4001/4928/5885/5901/5903/7443/7514/8243/8379/8697/9126/9184/9631/9688/9793/10274/10735/11243/22919/23047/23063/23165/23279/23511/23592/25936/29945/51433/55706/55746/55920/57122/64682/79003/79902/79980/128866/129401/348995/100527963	CDC27|KIF2A|KPNB1|LMNB1|NUP98|RAD21|RAN|RANBP2|VRK1|XPO1|SMC1A|MAD1L1|CDC23|SMC3|BUB3|NUP155|NUP93|CKAP5|STAG1|STAG2|PMF1|MAPRE1|PDS5B|WAPL|NUP205|NUP160|NUP188|LEMD3|NSL1|ANAPC4|ANAPC5|NDC1|NUP133|RCC2|NUP107|ANAPC1|MIS12|NUP85|DSN1|CHMP4B|NUP35|NUP43|PMF1-BGLAP	-27	MyList
GO Biological Processes	19	GO:0065004	protein-DNA complex assembly	19_GO:0009987 cellular process	-30	10	19	30337	229	566	43	7.6	1.1	2959/3148/4171/4673/4676/4678/5469/6597/6598/6874/6877/6878/6879/6881/8294/8359/8360/8361/8362/8363/8364/8365/8366/8367/8368/8370/8467/8520/9282/9439/9440/9555/9733/10541/10629/23126/25842/50809/51773/54107/55506/79003/554313	GTF2B|HMGB2|MCM2|NAP1L1|NAP1L4|NASP|MED1|SMARCA4|SMARCB1|TAF4|TAF5|TAF6|TAF7|TAF10|H4C9|H4C1|H4C4|H4C6|H4C12|H4C11|H4C3|H4C8|H4C2|H4C5|H4C13|H4C14|SMARCA5|HAT1|MED14|MED23|MED17|MACROH2A1|SART3|ANP32B|TAF6L|POGZ|ASF1A|HP1BP3|RSF1|POLE3|MACROH2A2|MIS12|H4C15	-27	MyList
GO Biological Processes	19	GO:0006282	regulation of DNA repair	19_GO:0050896 response to stimulus	-30	10	19	30337	225	566	43	7.6	1.1	86/1457/1660/3146/4361/4683/5111/5531/5591/5977/6118/6597/6598/6599/6601/6602/6605/6874/6877/6878/6879/6881/7158/7913/8289/8295/8505/8607/10155/10629/10856/10902/11143/11284/23028/23347/23450/26168/55135/55929/57332/83443/150275	ACTL6A|CSNK2A1|DHX9|HMGB1|MRE11|NBN|PCNA|PPP4C|PRKDC|DPF2|RPA2|SMARCA4|SMARCB1|SMARCC1|SMARCC2|SMARCD1|SMARCE1|TAF4|TAF5|TAF6|TAF7|TAF10|TP53BP1|DEK|ARID1A|TRRAP|PARG|RUVBL1|TRIM28|TAF6L|RUVBL2|BRD8|KAT7|PNKP|KDM1A|SMCHD1|SF3B3|SENP3|WRAP53|DMAP1|CBX8|SF3B5|CCDC117	-27	MyList
Reactome Gene Sets	6	R-HSA-73886	Chromosome Maintenance		-29	13	20	30337	140	566	35	6.2	1	1017/2237/3978/5111/5424/5430/5431/5434/5436/5931/5982/5983/5984/5985/6117/6118/6119/8294/8359/8360/8361/8362/8363/8364/8365/8366/8367/8368/8370/8467/8607/10856/51773/55135/554313	CDK2|FEN1|LIG1|PCNA|POLD1|POLR2A|POLR2B|POLR2E|POLR2G|RBBP7|RFC2|RFC3|RFC4|RFC5|RPA1|RPA2|RPA3|H4C9|H4C1|H4C4|H4C6|H4C12|H4C11|H4C3|H4C8|H4C2|H4C5|H4C13|H4C14|SMARCA5|RUVBL1|RUVBL2|RSF1|WRAP53|H4C15	-26	MyList
Reactome Gene Sets	6	R-HSA-5693532	DNA Double-Strand Break Repair		-28	12	19	30337	170	566	37	6.5	1	1017/2237/2547/3838/3980/4361/4683/5111/5424/5531/5591/5982/5983/5984/5985/6117/6118/6119/7158/7520/8294/8359/8360/8361/8362/8363/8364/8365/8366/8367/8368/8370/8467/9656/10111/54107/554313	CDK2|FEN1|XRCC6|KPNA2|LIG3|MRE11|NBN|PCNA|POLD1|PPP4C|PRKDC|RFC2|RFC3|RFC4|RFC5|RPA1|RPA2|RPA3|TP53BP1|XRCC5|H4C9|H4C1|H4C4|H4C6|H4C12|H4C11|H4C3|H4C8|H4C2|H4C5|H4C13|H4C14|SMARCA5|MDC1|RAD50|POLE3|H4C15	-26	MyList
GO Biological Processes	19	GO:0034502	protein localization to chromosome	19_GO:0051179 localization	-28	16	21	30337	104	566	31	5.5	0.96	4436/4683/5885/6117/6118/7158/7520/8294/8359/8360/8361/8362/8363/8364/8365/8366/8367/8368/8370/9184/9555/9656/10856/23063/23613/27336/55506/55920/222229/283489/554313	MSH2|NBN|RAD21|RPA1|RPA2|TP53BP1|XRCC5|H4C9|H4C1|H4C4|H4C6|H4C12|H4C11|H4C3|H4C8|H4C2|H4C5|H4C13|H4C14|BUB3|MACROH2A1|MDC1|RUVBL2|WAPL|ZMYND8|HTATSF1|MACROH2A2|RCC2|LRWD1|CHAMP1|H4C15	-26	MyList
GO Biological Processes	19	GO:0033365	protein localization to organelle	19_GO:0051179 localization	-28	5	15	30337	764	566	71	13	1.4	1434/1660/1994/3192/3320/3621/3837/3838/3843/4001/4436/4683/4927/4928/5356/5469/5885/5901/5903/6117/6118/6726/6741/7158/7175/7514/7520/8021/8294/8359/8360/8361/8362/8363/8364/8365/8366/8367/8368/8370/9049/9184/9555/9631/9656/9688/9972/10527/10762/10856/22919/23063/23353/23511/23613/27336/54623/55135/55506/55705/55726/55746/55802/55920/57122/79902/128866/129401/222229/283489/554313	CSE1L|DHX9|ELAVL1|HNRNPU|HSP90AA1|ING1|KPNB1|KPNA2|IPO5|LMNB1|MSH2|NBN|NUP88|NUP98|PLRG1|MED1|RAD21|RAN|RANBP2|RPA1|RPA2|SRP9|SSB|TP53BP1|TPR|XPO1|XRCC5|NUP214|H4C9|H4C1|H4C4|H4C6|H4C12|H4C11|H4C3|H4C8|H4C2|H4C5|H4C13|H4C14|AIP|BUB3|MACROH2A1|NUP155|MDC1|NUP93|NUP153|IPO7|NUP50|RUVBL2|MAPRE1|WAPL|SUN1|NUP188|ZMYND8|HTATSF1|PAF1|WRAP53|MACROH2A2|IPO9|INTS13|NUP133|DCP1A|RCC2|NUP107|NUP85|CHMP4B|NU…	-26	MyList
Reactome Gene Sets	6	R-HSA-157579	Telomere Maintenance		-28	15	21	30337	112	566	32	5.7	0.97	1017/2237/3978/5111/5424/5430/5431/5434/5436/5982/5983/5984/5985/6117/6118/6119/8294/8359/8360/8361/8362/8363/8364/8365/8366/8367/8368/8370/8607/10856/55135/554313	CDK2|FEN1|LIG1|PCNA|POLD1|POLR2A|POLR2B|POLR2E|POLR2G|RFC2|RFC3|RFC4|RFC5|RPA1|RPA2|RPA3|H4C9|H4C1|H4C4|H4C6|H4C12|H4C11|H4C3|H4C8|H4C2|H4C5|H4C13|H4C14|RUVBL1|RUVBL2|WRAP53|H4C15	-26	MyList
GO Biological Processes	19	GO:0010564	regulation of cell cycle process	19_GO:0050789 regulation of biological process	-27	4.9	15	30337	752	566	69	12	1.4	86/902/996/1017/1019/1457/2237/3192/4288/4331/4361/4436/4683/4926/5356/5469/5591/5629/5885/5977/6118/6240/6241/6597/6598/6599/6601/6602/6605/7158/7175/7514/7756/8289/8379/8450/8467/8480/8697/8899/9055/9184/9555/9656/9698/10051/10111/10432/10592/23063/23476/25896/25942/27339/29945/51433/51692/54623/55660/55787/55795/55920/57448/58490/64151/64682/65123/128866/286053	ACTL6A|CCNH|CDC27|CDK2|CDK4|CSNK2A1|FEN1|HNRNPU|MKI67|MNAT1|MRE11|MSH2|NBN|NUMA1|PLRG1|MED1|PRKDC|PROX1|RAD21|DPF2|RPA2|RRM1|RRM2|SMARCA4|SMARCB1|SMARCC1|SMARCC2|SMARCD1|SMARCE1|TP53BP1|TPR|XPO1|ZNF207|ARID1A|MAD1L1|CUL4B|SMARCA5|RAE1|CDC23|PRP4K|PRC1|BUB3|MACROH2A1|MDC1|PUM1|SMC4|RAD50|RBM14|SMC2|WAPL|BRD4|INTS7|SIN3A|PRPF19|ANAPC4|ANAPC5|CPSF3|PAF1|PRPF40A|TXLNG|PCID2|RCC2|BIRC6|RPRD1B|NCAPG|AN…	-25	MyList
WikiPathways	27	WP2446	Retinoblastoma gene in cancer		-28	17	21	30337	89	566	29	5.1	0.93	1017/1019/2956/3065/3146/3148/3925/4172/4173/4175/4176/5111/5591/5931/5983/5984/5985/6117/6118/6119/6240/6241/6596/7153/8030/8243/9126/10592/25942	CDK2|CDK4|MSH6|HDAC1|HMGB1|HMGB2|STMN1|MCM3|MCM4|MCM6|MCM7|PCNA|PRKDC|RBBP7|RFC3|RFC4|RFC5|RPA1|RPA2|RPA3|RRM1|RRM2|HLTF|TOP2A|CCDC6|SMC1A|SMC3|SMC2|SIN3A	-25	MyList
Reactome Gene Sets	6	R-HSA-69242	S Phase		-28	12	19	30337	162	566	36	6.4	1	902/996/1017/1019/2237/3978/4171/4172/4173/4174/4175/4176/4331/5000/5001/5111/5424/5885/5982/5983/5984/5985/6117/6118/6119/8243/8697/9126/10274/10735/23047/23063/29945/51433/54107/64682	CCNH|CDC27|CDK2|CDK4|FEN1|LIG1|MCM2|MCM3|MCM4|MCM5|MCM6|MCM7|MNAT1|ORC4|ORC5|PCNA|POLD1|RAD21|RFC2|RFC3|RFC4|RFC5|RPA1|RPA2|RPA3|SMC1A|CDC23|SMC3|STAG1|STAG2|PDS5B|WAPL|ANAPC4|ANAPC5|POLE3|ANAPC1	-25	MyList
Reactome Gene Sets	6	R-HSA-73884	Base Excision Repair		-26	16	20	30337	91	566	28	4.9	0.91	2237/3978/3980/5111/5424/5982/5983/5984/5985/6117/6118/6119/8294/8359/8360/8361/8362/8363/8364/8365/8366/8367/8368/8370/8505/11284/54107/554313	FEN1|LIG1|LIG3|PCNA|POLD1|RFC2|RFC3|RFC4|RFC5|RPA1|RPA2|RPA3|H4C9|H4C1|H4C4|H4C6|H4C12|H4C11|H4C3|H4C8|H4C2|H4C5|H4C13|H4C14|PARG|PNKP|POLE3|H4C15	-24	MyList
Reactome Gene Sets	6	R-HSA-6782210	Gap-filling DNA repair synthesis and ligation in TC-NER		-26	21	22	30337	63	566	25	4.4	0.86	902/3978/3980/4331/5111/5424/5430/5431/5434/5436/5982/5983/5984/5985/6117/6118/6119/6917/7874/8450/9716/27339/54107/57461/100534599	CCNH|LIG1|LIG3|MNAT1|PCNA|POLD1|POLR2A|POLR2B|POLR2E|POLR2G|RFC2|RFC3|RFC4|RFC5|RPA1|RPA2|RPA3|TCEA1|USP7|CUL4B|AQR|PRPF19|POLE3|ISY1|ISY1-RAB43	-24	MyList
Reactome Gene Sets	6	R-HSA-68877	Mitotic Prometaphase		-26	9.9	18	30337	205	566	38	6.7	1.1	1457/1460/3320/3796/4926/4928/5885/5903/7283/7514/8243/8379/9126/9184/9793/10051/10274/10426/10592/10735/10844/11243/22919/23047/23063/23279/25936/54930/55746/55920/57122/64151/79003/79902/79980/121441/348995/100527963	CSNK2A1|CSNK2B|HSP90AA1|KIF2A|NUMA1|NUP98|RAD21|RANBP2|TUBG1|XPO1|SMC1A|MAD1L1|SMC3|BUB3|CKAP5|SMC4|STAG1|TUBGCP3|SMC2|STAG2|TUBGCP2|PMF1|MAPRE1|PDS5B|WAPL|NUP160|NSL1|HAUS4|NUP133|RCC2|NUP107|NCAPG|MIS12|NUP85|DSN1|NEDD1|NUP43|PMF1-BGLAP	-24	MyList
GO Biological Processes	19	GO:0051301	cell division	19_GO:0009987 cellular process	-26	5.8	15	30337	520	566	56	9.9	1.3	996/1017/1019/3192/3796/3925/3978/3980/4926/5000/5499/5885/5901/6651/7153/7175/7443/7756/8243/8379/8480/8607/8697/9055/9126/9181/9184/9793/10051/10274/10592/10713/10735/11243/22919/23047/23063/23126/25936/29945/51433/54930/55051/55660/55726/55920/57187/57448/64151/64682/79003/79980/121441/128866/286053/348995	CDC27|CDK2|CDK4|HNRNPU|KIF2A|STMN1|LIG1|LIG3|NUMA1|ORC4|PPP1CA|RAD21|RAN|SON|TOP2A|TPR|VRK1|ZNF207|SMC1A|MAD1L1|RAE1|RUVBL1|CDC23|PRC1|SMC3|ARHGEF2|BUB3|CKAP5|SMC4|STAG1|SMC2|USP39|STAG2|PMF1|MAPRE1|PDS5B|WAPL|POGZ|NSL1|ANAPC4|ANAPC5|HAUS4|NRDE2|PRPF40A|INTS13|RCC2|THOC2|BIRC6|NCAPG|ANAPC1|MIS12|DSN1|NEDD1|CHMP4B|NSMCE2|NUP43	-23	MyList
GO Biological Processes	19	GO:0006261	DNA-templated DNA replication	19_GO:0008152 metabolic process	-25	12	18	30337	140	566	32	5.7	0.97	2237/3978/3980/4171/4172/4173/4174/4175/4176/4361/4683/5000/5001/5111/5424/5965/5976/5982/5983/5984/5985/6117/6240/10111/11284/25842/50485/54107/57418/92667/222229/259282	FEN1|LIG1|LIG3|MCM2|MCM3|MCM4|MCM5|MCM6|MCM7|MRE11|NBN|ORC4|ORC5|PCNA|POLD1|RECQL|UPF1|RFC2|RFC3|RFC4|RFC5|RPA1|RRM1|RAD50|PNKP|ASF1A|SMARCAL1|POLE3|WDR18|MGME1|LRWD1|BOD1L1	-23	MyList
Reactome Gene Sets	6	R-HSA-5693538	Homology Directed Repair		-25	12	18	30337	140	566	32	5.7	0.97	1017/2237/3980/4361/4683/5111/5424/5531/5982/5983/5984/5985/6117/6118/6119/7158/8294/8359/8360/8361/8362/8363/8364/8365/8366/8367/8368/8370/9656/10111/54107/554313	CDK2|FEN1|LIG3|MRE11|NBN|PCNA|POLD1|PPP4C|RFC2|RFC3|RFC4|RFC5|RPA1|RPA2|RPA3|TP53BP1|H4C9|H4C1|H4C4|H4C6|H4C12|H4C11|H4C3|H4C8|H4C2|H4C5|H4C13|H4C14|MDC1|RAD50|POLE3|H4C15	-23	MyList
Reactome Gene Sets	6	R-HSA-2980766	Nuclear Envelope Breakdown		-26	24	23	30337	52	566	23	4.1	0.83	4001/4927/4928/5903/7175/7443/8021/8480/9631/9688/9972/10762/23165/23225/23279/23511/23592/55706/55746/57122/79902/129401/348995	LMNB1|NUP88|NUP98|RANBP2|TPR|VRK1|NUP214|RAE1|NUP155|NUP93|NUP153|NUP50|NUP205|NUP210|NUP160|NUP188|LEMD3|NDC1|NUP133|NUP107|NUP85|NUP35|NUP43	-23	MyList
Reactome Gene Sets	6	R-HSA-3371453	Regulation of HSF1-mediated heat shock response		-25	19	21	30337	69	566	25	4.4	0.86	4927/4928/5594/5903/6117/6118/6119/7175/8021/8480/9631/9688/9972/10762/23165/23225/23279/23511/51182/55706/55746/57122/79902/129401/348995	NUP88|NUP98|MAPK1|RANBP2|RPA1|RPA2|RPA3|TPR|NUP214|RAE1|NUP155|NUP93|NUP153|NUP50|NUP205|NUP210|NUP160|NUP188|HSPA14|NDC1|NUP133|NUP107|NUP85|NUP35|NUP43	-23	MyList
GO Biological Processes	19	GO:0006366	transcription by RNA polymerase II	19_GO:0008152 metabolic process	-25	6.6	16	30337	409	566	50	8.8	1.2	902/2959/4221/4331/4686/5430/5431/5434/5436/5469/5629/5929/6596/6597/6598/6602/6829/6830/6874/6877/6878/6879/6881/6917/7913/8289/8805/8841/9282/9439/9440/9555/9733/10432/10589/10629/10923/11091/11143/11243/22803/23168/27316/54623/55197/55677/55795/58490/58506/123169	CCNH|GTF2B|MEN1|MNAT1|NCBP1|POLR2A|POLR2B|POLR2E|POLR2G|MED1|PROX1|RBBP5|HLTF|SMARCA4|SMARCB1|SMARCD1|SUPT5H|SUPT6H|TAF4|TAF5|TAF6|TAF7|TAF10|TCEA1|DEK|ARID1A|TRIM24|HDAC3|MED14|MED23|MED17|MACROH2A1|SART3|RBM14|DRAP1|TAF6L|SUB1|WDR5|KAT7|PMF1|XRN2|RTF1|RBMX|PAF1|RPRD1A|IWS1|PCID2|RPRD1B|SCAF1|LEO1	-23	MyList
Reactome Gene Sets	6	R-HSA-3371556	Cellular response to heat stress		-25	16	20	30337	89	566	27	4.8	0.9	3320/4927/4928/5594/5903/6117/6118/6119/7175/8021/8480/9631/9688/9972/10728/10762/23165/23225/23279/23511/51182/55706/55746/57122/79902/129401/348995	HSP90AA1|NUP88|NUP98|MAPK1|RANBP2|RPA1|RPA2|RPA3|TPR|NUP214|RAE1|NUP155|NUP93|NUP153|PTGES3|NUP50|NUP205|NUP210|NUP160|NUP188|HSPA14|NDC1|NUP133|NUP107|NUP85|NUP35|NUP43	-22	MyList
GO Biological Processes	19	GO:0006302	double-strand break repair	19_GO:0050896 response to stimulus	-24	9.1	17	30337	218	566	37	6.5	1	1108/1457/2237/2547/3146/3148/3980/4171/4172/4173/4174/4175/4176/4361/4436/4683/5531/5591/5885/5965/6117/6118/6119/6421/7158/7520/9112/10111/11284/23126/23347/23613/27336/27339/50485/65123/286053	CHD4|CSNK2A1|FEN1|XRCC6|HMGB1|HMGB2|LIG3|MCM2|MCM3|MCM4|MCM5|MCM6|MCM7|MRE11|MSH2|NBN|PPP4C|PRKDC|RAD21|RECQL|RPA1|RPA2|RPA3|SFPQ|TP53BP1|XRCC5|MTA1|RAD50|PNKP|POGZ|SMCHD1|ZMYND8|HTATSF1|PRPF19|SMARCAL1|INTS3|NSMCE2	-22	MyList
Reactome Gene Sets	6	R-HSA-69481	G2/M Checkpoints		-25	11	18	30337	167	566	34	6	1	1017/4171/4172/4173/4174/4175/4176/4361/4683/5000/5001/5982/5983/5984/5985/6117/6118/6119/7158/8294/8359/8360/8361/8362/8363/8364/8365/8366/8367/8368/8370/9656/10111/554313	CDK2|MCM2|MCM3|MCM4|MCM5|MCM6|MCM7|MRE11|NBN|ORC4|ORC5|RFC2|RFC3|RFC4|RFC5|RPA1|RPA2|RPA3|TP53BP1|H4C9|H4C1|H4C4|H4C6|H4C12|H4C11|H4C3|H4C8|H4C2|H4C5|H4C13|H4C14|MDC1|RAD50|H4C15	-22	MyList
GO Biological Processes	19	GO:0000278	mitotic cell cycle	19_GO:0009987 cellular process	-24	5.2	14	30337	594	566	58	10	1.3	996/1017/1019/3796/3837/3925/3978/4171/4172/4173/4175/4331/4361/4436/4683/4926/5111/5591/5885/5901/6118/6651/6881/7175/7283/7443/7756/8243/8379/8450/8697/8841/9055/9126/9184/9656/9793/10051/10111/10274/10426/10592/10657/10735/10844/22919/23063/25936/26993/55051/55726/64151/64682/65123/79003/121441/128866/283489	CDC27|CDK2|CDK4|KIF2A|KPNB1|STMN1|LIG1|MCM2|MCM3|MCM4|MCM6|MNAT1|MRE11|MSH2|NBN|NUMA1|PCNA|PRKDC|RAD21|RAN|RPA2|SON|TAF10|TPR|TUBG1|VRK1|ZNF207|SMC1A|MAD1L1|CUL4B|CDC23|HDAC3|PRC1|SMC3|BUB3|MDC1|CKAP5|SMC4|RAD50|STAG1|TUBGCP3|SMC2|KHDRBS1|STAG2|TUBGCP2|MAPRE1|WAPL|NSL1|AKAP8L|NRDE2|INTS13|NCAPG|ANAPC1|INTS3|MIS12|NEDD1|CHMP4B|CHAMP1	-22	MyList
GO Biological Processes	19	GO:1903047	mitotic cell cycle process	19_GO:0009987 cellular process	-24	5.7	15	30337	512	566	54	9.5	1.2	996/1017/1019/3796/3837/3925/3978/4171/4172/4173/4175/4331/4361/4436/4683/4926/5111/5591/5885/5901/6118/6651/6881/7175/7283/7443/7756/8243/8379/8450/8697/8841/9055/9126/9184/9656/9793/10051/10111/10274/10592/10657/10735/22919/23063/25936/26993/55726/64151/64682/65123/79003/128866/283489	CDC27|CDK2|CDK4|KIF2A|KPNB1|STMN1|LIG1|MCM2|MCM3|MCM4|MCM6|MNAT1|MRE11|MSH2|NBN|NUMA1|PCNA|PRKDC|RAD21|RAN|RPA2|SON|TAF10|TPR|TUBG1|VRK1|ZNF207|SMC1A|MAD1L1|CUL4B|CDC23|HDAC3|PRC1|SMC3|BUB3|MDC1|CKAP5|SMC4|RAD50|STAG1|SMC2|KHDRBS1|STAG2|MAPRE1|WAPL|NSL1|AKAP8L|INTS13|NCAPG|ANAPC1|INTS3|MIS12|CHMP4B|CHAMP1	-22	MyList
GO Biological Processes	19	GO:0051054	positive regulation of DNA metabolic process	19_GO:0048518 positive regulation of biological process	-24	7.6	16	30337	295	566	42	7.4	1.1	86/1017/1660/3146/3178/3181/3184/4361/4436/4683/5111/5591/5594/5977/5982/5983/5984/5985/6597/6598/6599/6601/6602/6605/7158/7520/8289/8295/8467/8607/10111/10155/10728/10856/10902/11143/11284/23347/55135/55929/57332/150275	ACTL6A|CDK2|DHX9|HMGB1|HNRNPA1|HNRNPA2B1|HNRNPD|MRE11|MSH2|NBN|PCNA|PRKDC|MAPK1|DPF2|RFC2|RFC3|RFC4|RFC5|SMARCA4|SMARCB1|SMARCC1|SMARCC2|SMARCD1|SMARCE1|TP53BP1|XRCC5|ARID1A|TRRAP|SMARCA5|RUVBL1|RAD50|TRIM28|PTGES3|RUVBL2|BRD8|KAT7|PNKP|SMCHD1|WRAP53|DMAP1|CBX8|CCDC117	-22	MyList
GO Biological Processes	19	GO:0051983	regulation of chromosome segregation	19_GO:0050789 regulation of biological process	-25	13	18	30337	132	566	31	5.5	0.96	86/996/1457/3192/4288/4926/5885/5977/6597/6598/6599/6601/6602/6605/7175/7756/8289/8379/8697/8899/9184/9698/10051/10592/29945/51433/55795/55920/64151/64682/286053	ACTL6A|CDC27|CSNK2A1|HNRNPU|MKI67|NUMA1|RAD21|DPF2|SMARCA4|SMARCB1|SMARCC1|SMARCC2|SMARCD1|SMARCE1|TPR|ZNF207|ARID1A|MAD1L1|CDC23|PRP4K|BUB3|PUM1|SMC4|SMC2|ANAPC4|ANAPC5|PCID2|RCC2|NCAPG|ANAPC1|NSMCE2	-22	MyList
Reactome Gene Sets	6	R-HSA-6781827	Transcription-Coupled Nucleotide Excision Repair (TC-NER)		-24	17	20	30337	77	566	25	4.4	0.86	902/3978/3980/4331/5111/5424/5430/5431/5434/5436/5982/5983/5984/5985/6117/6118/6119/6917/7874/8450/9716/27339/54107/57461/100534599	CCNH|LIG1|LIG3|MNAT1|PCNA|POLD1|POLR2A|POLR2B|POLR2E|POLR2G|RFC2|RFC3|RFC4|RFC5|RPA1|RPA2|RPA3|TCEA1|USP7|CUL4B|AQR|PRPF19|POLE3|ISY1|ISY1-RAB43	-22	MyList
Reactome Gene Sets	6	R-HSA-6784531	tRNA processing in the nucleus		-24	22	21	30337	57	566	23	4.1	0.83	1478/4927/4928/5901/5903/7175/8021/8480/9631/9688/9972/10762/23165/23225/23279/23511/29894/55706/55746/57122/79902/129401/348995	CSTF2|NUP88|NUP98|RAN|RANBP2|TPR|NUP214|RAE1|NUP155|NUP93|NUP153|NUP50|NUP205|NUP210|NUP160|NUP188|CPSF1|NDC1|NUP133|NUP107|NUP85|NUP35|NUP43	-22	MyList
GO Biological Processes	19	GO:0006310	DNA recombination	19_GO:0008152 metabolic process	-23	8.2	16	30337	247	566	38	6.7	1.1	86/1108/2237/2547/2956/3146/3148/3980/4171/4172/4173/4174/4175/4176/4361/4436/4437/4683/4841/5531/5591/5885/5965/6117/6118/6119/6421/7153/7520/8607/10111/10856/22944/23126/23613/27336/65123/286053	ACTL6A|CHD4|FEN1|XRCC6|MSH6|HMGB1|HMGB2|LIG3|MCM2|MCM3|MCM4|MCM5|MCM6|MCM7|MRE11|MSH2|MSH3|NBN|NONO|PPP4C|PRKDC|RAD21|RECQL|RPA1|RPA2|RPA3|SFPQ|TOP2A|XRCC5|RUVBL1|RAD50|RUVBL2|KIN|POGZ|ZMYND8|HTATSF1|INTS3|NSMCE2	-21	MyList
Reactome Gene Sets	6	R-HSA-69002	DNA Replication Pre-Initiation		-23	11	17	30337	158	566	32	5.7	0.97	996/1017/3837/4171/4172/4173/4174/4175/4176/5000/5001/6117/6118/6119/8294/8359/8360/8361/8362/8363/8364/8365/8366/8367/8368/8370/8697/29945/51433/54107/64682/554313	CDC27|CDK2|KPNB1|MCM2|MCM3|MCM4|MCM5|MCM6|MCM7|ORC4|ORC5|RPA1|RPA2|RPA3|H4C9|H4C1|H4C4|H4C6|H4C12|H4C11|H4C3|H4C8|H4C2|H4C5|H4C13|H4C14|CDC23|ANAPC4|ANAPC5|POLE3|ANAPC1|H4C15	-21	MyList
Reactome Gene Sets	6	R-HSA-6782135	Dual incision in TC-NER		-23	19	20	30337	64	566	23	4.1	0.83	902/4331/5111/5424/5430/5431/5434/5436/5982/5983/5984/5985/6117/6118/6119/6917/7874/8450/9716/27339/54107/57461/100534599	CCNH|MNAT1|PCNA|POLD1|POLR2A|POLR2B|POLR2E|POLR2G|RFC2|RFC3|RFC4|RFC5|RPA1|RPA2|RPA3|TCEA1|USP7|CUL4B|AQR|PRPF19|POLE3|ISY1|ISY1-RAB43	-21	MyList
Reactome Gene Sets	6	R-HSA-5693567	HDR through Homologous Recombination (HRR) or Single Strand Annealing (SSA)		-23	12	18	30337	134	566	30	5.3	0.94	1017/4361/4683/5111/5424/5531/5982/5983/5984/5985/6117/6118/6119/7158/8294/8359/8360/8361/8362/8363/8364/8365/8366/8367/8368/8370/9656/10111/54107/554313	CDK2|MRE11|NBN|PCNA|POLD1|PPP4C|RFC2|RFC3|RFC4|RFC5|RPA1|RPA2|RPA3|TP53BP1|H4C9|H4C1|H4C4|H4C6|H4C12|H4C11|H4C3|H4C8|H4C2|H4C5|H4C13|H4C14|MDC1|RAD50|POLE3|H4C15	-21	MyList
Reactome Gene Sets	6	R-HSA-5696398	Nucleotide Excision Repair		-23	14	18	30337	109	566	28	4.9	0.91	86/902/3978/3980/4331/5111/5424/5430/5431/5434/5436/5982/5983/5984/5985/6117/6118/6119/6917/7874/8450/8607/9557/9716/27339/54107/57461/100534599	ACTL6A|CCNH|LIG1|LIG3|MNAT1|PCNA|POLD1|POLR2A|POLR2B|POLR2E|POLR2G|RFC2|RFC3|RFC4|RFC5|RPA1|RPA2|RPA3|TCEA1|USP7|CUL4B|RUVBL1|CHD1L|AQR|PRPF19|POLE3|ISY1|ISY1-RAB43	-21	MyList
Reactome Gene Sets	6	R-HSA-5693607	Processing of DNA double-strand break ends		-24	15	19	30337	97	566	27	4.8	0.9	1017/4361/4683/5531/5982/5983/5984/5985/6117/6118/6119/7158/8294/8359/8360/8361/8362/8363/8364/8365/8366/8367/8368/8370/9656/10111/554313	CDK2|MRE11|NBN|PPP4C|RFC2|RFC3|RFC4|RFC5|RPA1|RPA2|RPA3|TP53BP1|H4C9|H4C1|H4C4|H4C6|H4C12|H4C11|H4C3|H4C8|H4C2|H4C5|H4C13|H4C14|MDC1|RAD50|H4C15	-21	MyList
Reactome Gene Sets	6	R-HSA-9842860	Regulation of endogenous retroelements		-24	12	18	30337	142	566	31	5.5	0.96	86/1108/3065/3066/5931/5977/6597/6598/6599/6601/6602/6605/8289/8294/8359/8360/8361/8362/8363/8364/8365/8366/8367/8368/8370/9112/9219/10155/10179/23517/554313	ACTL6A|CHD4|HDAC1|HDAC2|RBBP7|DPF2|SMARCA4|SMARCB1|SMARCC1|SMARCC2|SMARCD1|SMARCE1|ARID1A|H4C9|H4C1|H4C4|H4C6|H4C12|H4C11|H4C3|H4C8|H4C2|H4C5|H4C13|H4C14|MTA1|MTA2|TRIM28|RBM7|MTREX|H4C15	-21	MyList
GO Biological Processes	19	GO:1903241	U2-type prespliceosome assembly	19_GO:0008152 metabolic process	-24	36	24	30337	25	566	17	3	0.72	6627/6628/6629/6634/6636/6637/8175/9879/10262/10291/10946/10992/23450/23451/27336/83443/84844	SNRPA1|SNRPB|SNRPB2|SNRPD3|SNRPF|SNRPG|SF3A2|DDX46|SF3B4|SF3A1|SF3A3|SF3B2|SF3B3|SF3B1|HTATSF1|SF3B5|PHF5A	-21	MyList
GO Biological Processes	19	GO:0071103	DNA conformation change	19_GO:0009987 cellular process	-22	15	18	30337	89	566	25	4.4	0.86	1660/2547/3146/3148/3181/4171/4172/4173/4174/4175/4176/4361/4683/5965/5976/5982/5983/5984/5985/7153/7520/8607/9557/10111/10856	DHX9|XRCC6|HMGB1|HMGB2|HNRNPA2B1|MCM2|MCM3|MCM4|MCM5|MCM6|MCM7|MRE11|NBN|RECQL|UPF1|RFC2|RFC3|RFC4|RFC5|TOP2A|XRCC5|RUVBL1|CHD1L|RAD50|RUVBL2	-20	MyList
GO Biological Processes	19	GO:0032392	DNA geometric change	19_GO:0009987 cellular process	-22	16	18	30337	81	566	24	4.2	0.85	1660/2547/3146/3148/3181/4171/4172/4173/4174/4175/4176/4361/4683/5965/5976/5982/5983/5984/5985/7520/8607/9557/10111/10856	DHX9|XRCC6|HMGB1|HMGB2|HNRNPA2B1|MCM2|MCM3|MCM4|MCM5|MCM6|MCM7|MRE11|NBN|RECQL|UPF1|RFC2|RFC3|RFC4|RFC5|XRCC5|RUVBL1|CHD1L|RAD50|RUVBL2	-20	MyList
GO Biological Processes	19	GO:0006334	nucleosome assembly	19_GO:0009987 cellular process	-22	13	17	30337	120	566	28	4.9	0.91	3148/4171/4673/4676/4678/8294/8359/8360/8361/8362/8363/8364/8365/8366/8367/8368/8370/8467/8520/9555/9733/10541/25842/50809/51773/54107/55506/554313	HMGB2|MCM2|NAP1L1|NAP1L4|NASP|H4C9|H4C1|H4C4|H4C6|H4C12|H4C11|H4C3|H4C8|H4C2|H4C5|H4C13|H4C14|SMARCA5|HAT1|MACROH2A1|SART3|ANP32B|ASF1A|HP1BP3|RSF1|POLE3|MACROH2A2|H4C15	-20	MyList
GO Biological Processes	19	GO:0071168	protein localization to chromatin	19_GO:0051179 localization	-23	22	21	30337	51	566	21	3.7	0.79	4436/5885/8294/8359/8360/8361/8362/8363/8364/8365/8366/8367/8368/8370/9555/10856/23063/23613/55506/222229/554313	MSH2|RAD21|H4C9|H4C1|H4C4|H4C6|H4C12|H4C11|H4C3|H4C8|H4C2|H4C5|H4C13|H4C14|MACROH2A1|RUVBL2|WAPL|ZMYND8|MACROH2A2|LRWD1|H4C15	-20	MyList
Reactome Gene Sets	6	R-HSA-3214858	RMTs methylate histone arginines		-22	16	19	30337	78	566	24	4.2	0.85	86/1019/5931/6597/6598/6599/6601/6602/6605/8289/8294/8359/8360/8361/8362/8363/8364/8365/8366/8367/8368/8370/11091/554313	ACTL6A|CDK4|RBBP7|SMARCA4|SMARCB1|SMARCC1|SMARCC2|SMARCD1|SMARCE1|ARID1A|H4C9|H4C1|H4C4|H4C6|H4C12|H4C11|H4C3|H4C8|H4C2|H4C5|H4C13|H4C14|WDR5|H4C15	-20	MyList
WikiPathways	27	WP4946	DNA repair pathways full network		-21	12	17	30337	120	566	27	4.8	0.9	902/2237/2547/2956/3146/3978/3980/4331/4361/4436/4437/4683/5111/5424/5591/5982/5983/5984/5985/6117/6118/6119/7520/8450/10111/11284/54107	CCNH|FEN1|XRCC6|MSH6|HMGB1|LIG1|LIG3|MNAT1|MRE11|MSH2|MSH3|NBN|PCNA|POLD1|PRKDC|RFC2|RFC3|RFC4|RFC5|RPA1|RPA2|RPA3|XRCC5|CUL4B|RAD50|PNKP|POLE3	-19	MyList
KEGG Pathway	24	hsa03082	ATP-dependent chromatin remodeling		-20	12	16	30337	117	566	26	4.6	0.88	86/1108/3065/3066/5931/5977/6594/6597/6598/6599/6601/6602/6605/8289/8295/8467/8607/9112/9219/9555/10856/10902/51773/54107/55506/55929	ACTL6A|CHD4|HDAC1|HDAC2|RBBP7|DPF2|SMARCA1|SMARCA4|SMARCB1|SMARCC1|SMARCC2|SMARCD1|SMARCE1|ARID1A|TRRAP|SMARCA5|RUVBL1|MTA1|MTA2|MACROH2A1|RUVBL2|BRD8|RSF1|POLE3|MACROH2A2|DMAP1	-18	MyList
Reactome Gene Sets	6	R-HSA-9018519	Estrogen-dependent gene expression		-21	10	16	30337	149	566	29	5.1	0.93	1655/3065/3320/3838/5430/5431/5434/5436/5469/5885/8243/8294/8359/8360/8361/8362/8363/8364/8365/8366/8367/8368/8370/9126/10274/10728/10735/23028/554313	DDX5|HDAC1|HSP90AA1|KPNA2|POLR2A|POLR2B|POLR2E|POLR2G|MED1|RAD21|SMC1A|H4C9|H4C1|H4C4|H4C6|H4C12|H4C11|H4C3|H4C8|H4C2|H4C5|H4C13|H4C14|SMC3|STAG1|PTGES3|STAG2|KDM1A|H4C15	-18	MyList
KEGG Pathway	24	hsa03015	mRNA surveillance pathway		-20	13	17	30337	103	566	25	4.4	0.86	1477/1478/4686/5411/5499/5976/7919/8106/8189/8731/9775/9939/10189/10250/10482/10914/10921/11051/22985/23283/23381/26528/29894/51692/53981	CSTF1|CSTF2|NCBP1|PNN|PPP1CA|UPF1|DDX39B|PABPN1|SYMPK|RNMT|EIF4A3|RBM8A|ALYREF|SRRM1|NXF1|PAPOLA|RNPS1|NUDT21|ACIN1|CSTF2T|SMG5|DAZAP1|CPSF1|CPSF3|CPSF2	-18	MyList
Reactome Gene Sets	6	R-HSA-5250913	Positive epigenetic regulation of rRNA expression		-20	13	17	30337	105	566	25	4.4	0.86	1108/3065/3066/5434/5931/7913/8294/8359/8360/8361/8362/8363/8364/8365/8366/8367/8368/8370/8467/9112/9219/23451/25885/84172/554313	CHD4|HDAC1|HDAC2|POLR2E|RBBP7|DEK|H4C9|H4C1|H4C4|H4C6|H4C12|H4C11|H4C3|H4C8|H4C2|H4C5|H4C13|H4C14|SMARCA5|MTA1|MTA2|SF3B1|POLR1A|POLR1B|H4C15	-18	MyList
GO Biological Processes	19	GO:0034504	protein localization to nucleus	19_GO:0051179 localization	-21	9	15	30337	191	566	32	5.7	0.97	1434/1994/3192/3621/3837/3838/3843/4001/4927/4928/5356/5469/5901/5903/7175/7514/8021/9631/9688/9972/10527/10762/23353/23511/54623/55135/55705/55726/55746/57122/79902/129401	CSE1L|ELAVL1|HNRNPU|ING1|KPNB1|KPNA2|IPO5|LMNB1|NUP88|NUP98|PLRG1|MED1|RAN|RANBP2|TPR|XPO1|NUP214|NUP155|NUP93|NUP153|IPO7|NUP50|SUN1|NUP188|PAF1|WRAP53|IPO9|INTS13|NUP133|NUP107|NUP85|NUP35	-18	MyList
GO Biological Processes	19	GO:0000381	regulation of alternative mRNA splicing, via spliceosome	19_GO:0008152 metabolic process	-20	19	19	30337	55	566	20	3.5	0.78	1655/3178/3191/3192/6427/6434/9939/9967/10179/10181/10521/10657/10658/10921/22827/27316/29890/55234/64783/91746	DDX5|HNRNPA1|HNRNPL|HNRNPU|SRSF2|TRA2B|RBM8A|THRAP3|RBM7|RBM5|DDX17|KHDRBS1|CELF1|RNPS1|PUF60|RBMX|RBM15B|SMU1|RBM15|YTHDC1	-18	MyList
GO Biological Processes	19	GO:1901987	regulation of cell cycle phase transition	19_GO:0050789 regulation of biological process	-20	5.4	13	30337	460	566	46	8.1	1.1	86/902/1017/1019/4331/4361/4436/4683/5356/5591/5629/5885/5977/6118/6240/6241/6597/6598/6599/6601/6602/6605/7158/7175/7756/8289/8379/8450/8697/8899/9184/9555/9656/10111/23476/25896/25942/27339/29945/51433/51692/54623/55795/55920/65123/286053	ACTL6A|CCNH|CDK2|CDK4|MNAT1|MRE11|MSH2|NBN|PLRG1|PRKDC|PROX1|RAD21|DPF2|RPA2|RRM1|RRM2|SMARCA4|SMARCB1|SMARCC1|SMARCC2|SMARCD1|SMARCE1|TP53BP1|TPR|ZNF207|ARID1A|MAD1L1|CUL4B|CDC23|PRP4K|BUB3|MACROH2A1|MDC1|RAD50|BRD4|INTS7|SIN3A|PRPF19|ANAPC4|ANAPC5|CPSF3|PAF1|PCID2|RCC2|INTS3|NSMCE2	-18	MyList
Reactome Gene Sets	6	R-HSA-69239	Synthesis of DNA		-20	12	16	30337	120	566	26	4.6	0.88	996/1017/2237/3978/4171/4172/4173/4174/4175/4176/5000/5001/5111/5424/5982/5983/5984/5985/6117/6118/6119/8697/29945/51433/54107/64682	CDC27|CDK2|FEN1|LIG1|MCM2|MCM3|MCM4|MCM5|MCM6|MCM7|ORC4|ORC5|PCNA|POLD1|RFC2|RFC3|RFC4|RFC5|RPA1|RPA2|RPA3|CDC23|ANAPC4|ANAPC5|POLE3|ANAPC1	-18	MyList
Reactome Gene Sets	6	R-HSA-68867	Assembly of the pre-replicative complex		-19	10	15	30337	141	566	27	4.8	0.9	996/3837/4171/4172/4173/4174/4175/4176/5000/5001/8294/8359/8360/8361/8362/8363/8364/8365/8366/8367/8368/8370/8697/29945/51433/64682/554313	CDC27|KPNB1|MCM2|MCM3|MCM4|MCM5|MCM6|MCM7|ORC4|ORC5|H4C9|H4C1|H4C4|H4C6|H4C12|H4C11|H4C3|H4C8|H4C2|H4C5|H4C13|H4C14|CDC23|ANAPC4|ANAPC5|ANAPC1|H4C15	-17	MyList
Reactome Gene Sets	6	R-HSA-2559583	Cellular Senescence		-19	8.5	15	30337	195	566	31	5.5	0.96	996/1017/1019/4001/4361/4683/5594/5931/6015/6197/8294/8359/8360/8361/8362/8363/8364/8365/8366/8367/8368/8370/8697/8726/10111/25842/29945/51433/57332/64682/554313	CDC27|CDK2|CDK4|LMNB1|MRE11|NBN|MAPK1|RBBP7|RING1|RPS6KA3|H4C9|H4C1|H4C4|H4C6|H4C12|H4C11|H4C3|H4C8|H4C2|H4C5|H4C13|H4C14|CDC23|EED|RAD50|ASF1A|ANAPC4|ANAPC5|CBX8|ANAPC1|H4C15	-17	MyList
Reactome Gene Sets	6	R-HSA-70171	Glycolysis		-19	15	17	30337	73	566	21	3.7	0.79	4927/4928/5903/7175/8021/8480/9631/9688/9972/10762/23165/23225/23279/23511/55706/55746/57122/79902/129401/283871/348995	NUP88|NUP98|RANBP2|TPR|NUP214|RAE1|NUP155|NUP93|NUP153|NUP50|NUP205|NUP210|NUP160|NUP188|NDC1|NUP133|NUP107|NUP85|NUP35|PGP|NUP43	-17	MyList
Reactome Gene Sets	6	R-HSA-3214847	HATs acetylate histones		-19	10	15	30337	141	566	27	4.8	0.9	86/3054/5931/6881/8294/8295/8359/8360/8361/8362/8363/8364/8365/8366/8367/8368/8370/8520/8607/10629/10856/10902/11091/11143/55929/79595/554313	ACTL6A|HCFC1|RBBP7|TAF10|H4C9|TRRAP|H4C1|H4C4|H4C6|H4C12|H4C11|H4C3|H4C8|H4C2|H4C5|H4C13|H4C14|HAT1|RUVBL1|TAF6L|RUVBL2|BRD8|WDR5|KAT7|DMAP1|SAP130|H4C15	-17	MyList
Reactome Gene Sets	6	R-HSA-3214815	HDACs deacetylate histones		-19	13	16	30337	94	566	23	4.1	0.83	1108/3065/3066/5931/8294/8359/8360/8361/8362/8363/8364/8365/8366/8367/8368/8370/8841/9112/9219/23028/23186/79718/554313	CHD4|HDAC1|HDAC2|RBBP7|H4C9|H4C1|H4C4|H4C6|H4C12|H4C11|H4C3|H4C8|H4C2|H4C5|H4C13|H4C14|HDAC3|MTA1|MTA2|KDM1A|RCOR1|TBL1XR1|H4C15	-17	MyList
GO Biological Processes	19	GO:0051170	import into nucleus	19_GO:0051179 localization	-19	11	15	30337	119	566	25	4.4	0.86	1434/1994/3178/3621/3837/3838/3843/4927/4928/5469/5901/5903/7175/8021/9631/9688/9972/10527/10762/23511/55705/55746/57122/79902/129401	CSE1L|ELAVL1|HNRNPA1|ING1|KPNB1|KPNA2|IPO5|NUP88|NUP98|MED1|RAN|RANBP2|TPR|NUP214|NUP155|NUP93|NUP153|IPO7|NUP50|NUP188|IPO9|NUP133|NUP107|NUP85|NUP35	-17	MyList
Reactome Gene Sets	6	R-HSA-5693571	Nonhomologous End-Joining (NHEJ)		-20	17	18	30337	68	566	21	3.7	0.79	2547/4361/4683/5591/7158/7520/8294/8359/8360/8361/8362/8363/8364/8365/8366/8367/8368/8370/9656/10111/554313	XRCC6|MRE11|NBN|PRKDC|TP53BP1|XRCC5|H4C9|H4C1|H4C4|H4C6|H4C12|H4C11|H4C3|H4C8|H4C2|H4C5|H4C13|H4C14|MDC1|RAD50|H4C15	-17	MyList
GO Biological Processes	19	GO:0000725	recombinational repair	19_GO:0050896 response to stimulus	-19	11	16	30337	127	566	26	4.6	0.88	1108/2237/2547/3980/4171/4172/4173/4174/4175/4176/4361/4683/5531/5885/5965/6117/6118/6119/6421/7520/10111/23126/23613/27336/65123/286053	CHD4|FEN1|XRCC6|LIG3|MCM2|MCM3|MCM4|MCM5|MCM6|MCM7|MRE11|NBN|PPP4C|RAD21|RECQL|RPA1|RPA2|RPA3|SFPQ|XRCC5|RAD50|POGZ|ZMYND8|HTATSF1|INTS3|NSMCE2	-17	MyList
GO Biological Processes	19	GO:2000779	regulation of double-strand break repair	19_GO:0050896 response to stimulus	-19	10	15	30337	143	566	27	4.8	0.9	86/1457/4361/4683/5531/5591/5977/6118/6597/6598/6599/6601/6602/6605/7158/7913/8289/8295/8607/10856/10902/11284/23028/23347/26168/55135/55929	ACTL6A|CSNK2A1|MRE11|NBN|PPP4C|PRKDC|DPF2|RPA2|SMARCA4|SMARCB1|SMARCC1|SMARCC2|SMARCD1|SMARCE1|TP53BP1|DEK|ARID1A|TRRAP|RUVBL1|RUVBL2|BRD8|PNKP|KDM1A|SMCHD1|SENP3|WRAP53|DMAP1	-17	MyList
GO Biological Processes	19	GO:0033045	regulation of sister chromatid segregation	19_GO:0050789 regulation of biological process	-19	12	16	30337	105	566	24	4.2	0.85	86/996/3192/4926/5885/5977/6597/6598/6599/6601/6602/6605/7175/7756/8289/8379/8697/8899/9184/29945/51433/55795/64682/286053	ACTL6A|CDC27|HNRNPU|NUMA1|RAD21|DPF2|SMARCA4|SMARCB1|SMARCC1|SMARCC2|SMARCD1|SMARCE1|TPR|ZNF207|ARID1A|MAD1L1|CDC23|PRP4K|BUB3|ANAPC4|ANAPC5|PCID2|ANAPC1|NSMCE2	-17	MyList
Reactome Gene Sets	6	R-HSA-2500257	Resolution of Sister Chromatid Cohesion		-19	11	16	30337	127	566	26	4.6	0.88	3796/4928/5885/5903/7514/8243/8379/9126/9184/9793/10274/10735/11243/22919/23047/23063/23279/25936/55746/55920/57122/79003/79902/79980/348995/100527963	KIF2A|NUP98|RAD21|RANBP2|XPO1|SMC1A|MAD1L1|SMC3|BUB3|CKAP5|STAG1|STAG2|PMF1|MAPRE1|PDS5B|WAPL|NUP160|NSL1|NUP133|RCC2|NUP107|MIS12|NUP85|DSN1|NUP43|PMF1-BGLAP	-17	MyList
Reactome Gene Sets	6	R-HSA-195258	RHO GTPase Effectors		-19	6.4	14	30337	326	566	39	6.9	1.1	3796/3799/4221/4928/5585/5594/5903/7514/8294/8359/8360/8361/8362/8363/8364/8365/8366/8367/8368/8370/8379/9055/9184/9793/10787/11243/22919/23028/23279/25936/55746/55920/57122/79003/79902/79980/348995/554313/100527963	KIF2A|KIF5B|MEN1|NUP98|PKN1|MAPK1|RANBP2|XPO1|H4C9|H4C1|H4C4|H4C6|H4C12|H4C11|H4C3|H4C8|H4C2|H4C5|H4C13|H4C14|MAD1L1|PRC1|BUB3|CKAP5|NCKAP1|PMF1|MAPRE1|KDM1A|NUP160|NSL1|NUP133|RCC2|NUP107|MIS12|NUP85|DSN1|NUP43|H4C15|PMF1-BGLAP	-17	MyList
Reactome Gene Sets	6	R-HSA-674695	RNA Polymerase II Pre-transcription Events		-19	15	17	30337	81	566	22	3.9	0.81	902/2959/4298/4331/4686/5430/5431/5434/5436/6829/6830/6874/6877/6878/6879/6881/6917/8148/23168/54623/55677/123169	CCNH|GTF2B|MLLT1|MNAT1|NCBP1|POLR2A|POLR2B|POLR2E|POLR2G|SUPT5H|SUPT6H|TAF4|TAF5|TAF6|TAF7|TAF10|TCEA1|TAF15|RTF1|PAF1|IWS1|LEO1	-17	MyList
Reactome Gene Sets	6	R-HSA-6807505	RNA polymerase II transcribes snRNA genes		-19	15	17	30337	74	566	21	3.7	0.79	2959/4686/5430/5431/5434/5436/6829/6877/6878/23248/25896/26173/51593/55174/55197/55656/55726/57508/58490/65123/81556	GTF2B|NCBP1|POLR2A|POLR2B|POLR2E|POLR2G|SUPT5H|TAF5|TAF6|RPRD2|INTS7|INTS1|SRRT|INTS10|RPRD1A|INTS8|INTS13|INTS2|RPRD1B|INTS3|INTS14	-17	MyList
Reactome Gene Sets	6	R-HSA-2467813	Separation of Sister Chromatids		-20	8.7	15	30337	190	566	31	5.5	0.96	996/3796/4928/5885/5903/7514/8243/8379/8697/9126/9184/9793/10274/10735/11243/22919/23047/23063/23279/25936/29945/51433/55746/55920/57122/64682/79003/79902/79980/348995/100527963	CDC27|KIF2A|NUP98|RAD21|RANBP2|XPO1|SMC1A|MAD1L1|CDC23|SMC3|BUB3|CKAP5|STAG1|STAG2|PMF1|MAPRE1|PDS5B|WAPL|NUP160|NSL1|ANAPC4|ANAPC5|NUP133|RCC2|NUP107|ANAPC1|MIS12|NUP85|DSN1|NUP43|PMF1-BGLAP	-17	MyList
Reactome Gene Sets	6	R-HSA-72306	tRNA processing		-19	12	16	30337	107	566	24	4.2	0.85	1478/4927/4928/5901/5903/7175/8021/8480/9631/9688/9972/10762/23165/23225/23279/23511/29894/54517/55706/55746/57122/79902/129401/348995	CSTF2|NUP88|NUP98|RAN|RANBP2|TPR|NUP214|RAE1|NUP155|NUP93|NUP153|NUP50|NUP205|NUP210|NUP160|NUP188|CPSF1|PUS7|NDC1|NUP133|NUP107|NUP85|NUP35|NUP43	-17	MyList
Reactome Gene Sets	6	R-HSA-176187	Activation of ATR in response to replication stress		-18	23	19	30337	37	566	16	2.8	0.7	1017/4171/4172/4173/4174/4175/4176/5000/5001/5982/5983/5984/5985/6117/6118/6119	CDK2|MCM2|MCM3|MCM4|MCM5|MCM6|MCM7|ORC4|ORC5|RFC2|RFC3|RFC4|RFC5|RPA1|RPA2|RPA3	-16	MyList
GO Biological Processes	19	GO:0000380	alternative mRNA splicing, via spliceosome	19_GO:0008152 metabolic process	-18	31	20	30337	24	566	14	2.5	0.65	1655/1660/3192/4670/4686/6421/6426/6433/8683/10084/10521/22827/84991/221092	DDX5|DHX9|HNRNPU|HNRNPM|NCBP1|SFPQ|SRSF1|SFSWAP|SRSF9|PQBP1|DDX17|PUF60|RBM17|HNRNPUL2	-16	MyList
GO Biological Processes	19	GO:0007059	chromosome segregation	19_GO:0009987 cellular process	-18	6.1	13	30337	332	566	38	6.7	1.1	2959/3796/3837/4361/4926/5885/5901/6732/7153/7283/7756/8243/8379/8697/8841/9055/9126/9184/10051/10274/10426/10592/10735/10844/11243/22919/23063/23353/25936/26993/54930/55706/64151/79003/79980/128866/283489/348995	GTF2B|KIF2A|KPNB1|MRE11|NUMA1|RAD21|RAN|SRPK1|TOP2A|TUBG1|ZNF207|SMC1A|MAD1L1|CDC23|HDAC3|PRC1|SMC3|BUB3|SMC4|STAG1|TUBGCP3|SMC2|STAG2|TUBGCP2|PMF1|MAPRE1|WAPL|SUN1|NSL1|AKAP8L|HAUS4|NDC1|NCAPG|MIS12|DSN1|CHMP4B|CHAMP1|NUP43	-16	MyList
GO Biological Processes	19	GO:0032508	DNA duplex unwinding	19_GO:0009987 cellular process	-19	15	17	30337	75	566	21	3.7	0.79	1660/2547/4171/4172/4173/4174/4175/4176/4361/4683/5965/5976/5982/5983/5984/5985/7520/8607/9557/10111/10856	DHX9|XRCC6|MCM2|MCM3|MCM4|MCM5|MCM6|MCM7|MRE11|NBN|RECQL|UPF1|RFC2|RFC3|RFC4|RFC5|XRCC5|RUVBL1|CHD1L|RAD50|RUVBL2	-16	MyList
Reactome Gene Sets	6	R-HSA-8939211	ESR-mediated signaling		-18	7.7	14	30337	222	566	32	5.7	0.97	1655/3065/3320/3838/5430/5431/5434/5436/5469/5594/5885/6801/7514/8243/8294/8359/8360/8361/8362/8363/8364/8365/8366/8367/8368/8370/9126/10274/10728/10735/23028/554313	DDX5|HDAC1|HSP90AA1|KPNA2|POLR2A|POLR2B|POLR2E|POLR2G|MED1|MAPK1|RAD21|STRN|XPO1|SMC1A|H4C9|H4C1|H4C4|H4C6|H4C12|H4C11|H4C3|H4C8|H4C2|H4C5|H4C13|H4C14|SMC3|STAG1|PTGES3|STAG2|KDM1A|H4C15	-16	MyList
Reactome Gene Sets	6	R-HSA-69618	Mitotic Spindle Checkpoint		-18	11	15	30337	112	566	24	4.2	0.85	996/3796/4928/5903/7514/8379/8697/9184/9793/11243/22919/23279/25936/29945/51433/55746/55920/57122/64682/79003/79902/79980/348995/100527963	CDC27|KIF2A|NUP98|RANBP2|XPO1|MAD1L1|CDC23|BUB3|CKAP5|PMF1|MAPRE1|NUP160|NSL1|ANAPC4|ANAPC5|NUP133|RCC2|NUP107|ANAPC1|MIS12|NUP85|DSN1|NUP43|PMF1-BGLAP	-16	MyList
Reactome Gene Sets	6	R-HSA-427413	NoRC negatively regulates rRNA expression		-18	12	15	30337	106	566	23	4.1	0.83	902/3065/3066/4331/5434/8294/8359/8360/8361/8362/8363/8364/8365/8366/8367/8368/8370/8467/25885/25942/79595/84172/554313	CCNH|HDAC1|HDAC2|MNAT1|POLR2E|H4C9|H4C1|H4C4|H4C6|H4C12|H4C11|H4C3|H4C8|H4C2|H4C5|H4C13|H4C14|SMARCA5|POLR1A|SIN3A|SAP130|POLR1B|H4C15	-16	MyList
Reactome Gene Sets	6	R-HSA-75067	Processing of Capped Intronless Pre-mRNA		-18	28	20	30337	29	566	15	2.7	0.68	1477/1478/4686/6628/6634/6636/6637/8106/8189/10914/11051/23283/29894/51692/53981	CSTF1|CSTF2|NCBP1|SNRPB|SNRPD3|SNRPF|SNRPG|PABPN1|SYMPK|PAPOLA|NUDT21|CSTF2T|CPSF1|CPSF3|CPSF2	-16	MyList
GO Biological Processes	19	GO:0006606	protein import into nucleus	19_GO:0051179 localization	-18	11	15	30337	114	566	24	4.2	0.85	1434/1994/3621/3837/3838/3843/4927/4928/5469/5901/5903/7175/8021/9631/9688/9972/10527/10762/23511/55705/55746/57122/79902/129401	CSE1L|ELAVL1|ING1|KPNB1|KPNA2|IPO5|NUP88|NUP98|MED1|RAN|RANBP2|TPR|NUP214|NUP155|NUP93|NUP153|IPO7|NUP50|NUP188|IPO9|NUP133|NUP107|NUP85|NUP35	-16	MyList
GO Biological Processes	19	GO:0071459	protein localization to chromosome, centromeric region	19_GO:0051179 localization	-18	23	18	30337	38	566	16	2.8	0.7	8294/8359/8360/8361/8362/8363/8364/8365/8366/8367/8368/8370/9184/55920/283489/554313	H4C9|H4C1|H4C4|H4C6|H4C12|H4C11|H4C3|H4C8|H4C2|H4C5|H4C13|H4C14|BUB3|RCC2|CHAMP1|H4C15	-16	MyList
GO Biological Processes	19	GO:0080135	regulation of cellular response to stress	19_GO:0050896 response to stimulus	-18	4.8	12	30337	526	566	47	8.3	1.2	86/1457/1655/1660/3146/3190/4361/4683/5111/5531/5591/5594/5977/6118/6597/6598/6599/6601/6602/6605/6874/6877/6878/6879/6881/7158/7913/8289/8295/8505/8607/9181/10155/10629/10856/10902/11143/11284/23028/23347/23450/26168/55135/55929/57332/83443/150275	ACTL6A|CSNK2A1|DDX5|DHX9|HMGB1|HNRNPK|MRE11|NBN|PCNA|PPP4C|PRKDC|MAPK1|DPF2|RPA2|SMARCA4|SMARCB1|SMARCC1|SMARCC2|SMARCD1|SMARCE1|TAF4|TAF5|TAF6|TAF7|TAF10|TP53BP1|DEK|ARID1A|TRRAP|PARG|RUVBL1|ARHGEF2|TRIM28|TAF6L|RUVBL2|BRD8|KAT7|PNKP|KDM1A|SMCHD1|SF3B3|SENP3|WRAP53|DMAP1|CBX8|SF3B5|CCDC117	-16	MyList
GO Biological Processes	19	GO:0006275	regulation of DNA replication	19_GO:0008152 metabolic process	-18	11	15	30337	127	566	25	4.4	0.86	86/1017/1660/3980/4171/4172/4173/4174/4175/4176/4683/5001/5111/5930/5982/5983/5984/5985/8467/8607/9126/10856/11143/23063/54107	ACTL6A|CDK2|DHX9|LIG3|MCM2|MCM3|MCM4|MCM5|MCM6|MCM7|NBN|ORC5|PCNA|RBBP6|RFC2|RFC3|RFC4|RFC5|SMARCA5|RUVBL1|SMC3|RUVBL2|KAT7|WAPL|POLE3	-16	MyList
GO Biological Processes	19	GO:0045652	regulation of megakaryocyte differentiation	19_GO:0002376 immune system process	-18	23	18	30337	38	566	16	2.8	0.7	3148/8294/8359/8360/8361/8362/8363/8364/8365/8366/8367/8368/8370/23186/64783/554313	HMGB2|H4C9|H4C1|H4C4|H4C6|H4C12|H4C11|H4C3|H4C8|H4C2|H4C5|H4C13|H4C14|RCOR1|RBM15|H4C15	-16	MyList
GO Biological Processes	19	GO:0007346	regulation of mitotic cell cycle	19_GO:0050789 regulation of biological process	-18	4.8	12	30337	528	566	47	8.3	1.2	86/902/996/1017/1019/3192/4288/4331/4361/4436/4683/5356/5591/5885/5977/6118/6119/6240/6241/6597/6598/6599/6601/6602/6605/7175/7756/8289/8379/8450/8697/8841/8899/9184/9656/10111/23476/25942/29945/51433/51692/55726/55795/55920/64682/65123/286053	ACTL6A|CCNH|CDC27|CDK2|CDK4|HNRNPU|MKI67|MNAT1|MRE11|MSH2|NBN|PLRG1|PRKDC|RAD21|DPF2|RPA2|RPA3|RRM1|RRM2|SMARCA4|SMARCB1|SMARCC1|SMARCC2|SMARCD1|SMARCE1|TPR|ZNF207|ARID1A|MAD1L1|CUL4B|CDC23|HDAC3|PRP4K|BUB3|MDC1|RAD50|BRD4|SIN3A|ANAPC4|ANAPC5|CPSF3|INTS13|PCID2|RCC2|ANAPC1|INTS3|NSMCE2	-16	MyList
Reactome Gene Sets	6	R-HSA-73854	RNA Polymerase I Promoter Clearance		-18	12	16	30337	109	566	24	4.2	0.85	902/1108/3065/3066/4331/5434/5931/8294/8359/8360/8361/8362/8363/8364/8365/8366/8367/8368/8370/9112/9219/25885/84172/554313	CCNH|CHD4|HDAC1|HDAC2|MNAT1|POLR2E|RBBP7|H4C9|H4C1|H4C4|H4C6|H4C12|H4C11|H4C3|H4C8|H4C2|H4C5|H4C13|H4C14|MTA1|MTA2|POLR1A|POLR1B|H4C15	-16	MyList
Reactome Gene Sets	6	R-HSA-73864	RNA Polymerase I Transcription		-18	12	15	30337	111	566	24	4.2	0.85	902/1108/3065/3066/4331/5434/5931/8294/8359/8360/8361/8362/8363/8364/8365/8366/8367/8368/8370/9112/9219/25885/84172/554313	CCNH|CHD4|HDAC1|HDAC2|MNAT1|POLR2E|RBBP7|H4C9|H4C1|H4C4|H4C6|H4C12|H4C11|H4C3|H4C8|H4C2|H4C5|H4C13|H4C14|MTA1|MTA2|POLR1A|POLR1B|H4C15	-16	MyList
Reactome Gene Sets	6	R-HSA-194315	Signaling by Rho GTPases		-18	4.1	11	30337	706	566	54	9.5	1.2	667/1829/3183/3320/3796/3799/4001/4221/4928/5585/5594/5903/5930/6434/7514/7919/8294/8359/8360/8361/8362/8363/8364/8365/8366/8367/8368/8370/8379/9055/9181/9184/9793/10250/10787/10963/11243/22919/23028/23279/23592/25936/27316/55746/55920/56254/57122/57473/79003/79902/79980/348995/554313/100527963	DST|DSG2|HNRNPC|HSP90AA1|KIF2A|KIF5B|LMNB1|MEN1|NUP98|PKN1|MAPK1|RANBP2|RBBP6|TRA2B|XPO1|DDX39B|H4C9|H4C1|H4C4|H4C6|H4C12|H4C11|H4C3|H4C8|H4C2|H4C5|H4C13|H4C14|MAD1L1|PRC1|ARHGEF2|BUB3|CKAP5|SRRM1|NCKAP1|STIP1|PMF1|MAPRE1|KDM1A|NUP160|LEMD3|NSL1|RBMX|NUP133|RCC2|RNF20|NUP107|ZNF512B|MIS12|NUP85|DSN1|NUP43|H4C15|PMF1-BGLAP	-16	MyList
GO Biological Processes	19	GO:0000387	spliceosomal snRNP assembly	19_GO:0008152 metabolic process	-18	18	17	30337	53	566	18	3.2	0.74	6606/6607/6628/6634/6636/6637/8899/9092/9129/9733/10594/10772/11218/24148/26121/27339/50628/57819	SMN1|SMN2|SNRPB|SNRPD3|SNRPF|SNRPG|PRP4K|SART1|PRPF3|SART3|PRPF8|SRSF10|DDX20|PRPF6|PRPF31|PRPF19|GEMIN4|LSM2	-16	MyList
Reactome Gene Sets	6	R-HSA-8878171	Transcriptional regulation by RUNX1		-18	7.3	13	30337	236	566	32	5.7	0.97	86/902/1457/1460/3065/4331/5929/6015/6597/6598/6599/6601/6602/6605/8289/8294/8359/8360/8361/8362/8363/8364/8365/8366/8367/8368/8370/9739/11091/25942/57332/554313	ACTL6A|CCNH|CSNK2A1|CSNK2B|HDAC1|MNAT1|RBBP5|RING1|SMARCA4|SMARCB1|SMARCC1|SMARCC2|SMARCD1|SMARCE1|ARID1A|H4C9|H4C1|H4C4|H4C6|H4C12|H4C11|H4C3|H4C8|H4C2|H4C5|H4C13|H4C14|SETD1A|WDR5|SIN3A|CBX8|H4C15	-16	MyList
Reactome Gene Sets	6	R-HSA-5693606	DNA Double Strand Break Response		-17	14	16	30337	78	566	20	3.5	0.78	3838/4361/4683/7158/8294/8359/8360/8361/8362/8363/8364/8365/8366/8367/8368/8370/8467/9656/10111/554313	KPNA2|MRE11|NBN|TP53BP1|H4C9|H4C1|H4C4|H4C6|H4C12|H4C11|H4C3|H4C8|H4C2|H4C5|H4C13|H4C14|SMARCA5|MDC1|RAD50|H4C15	-15	MyList
WikiPathways	27	WP4016	DNA IR damage and cellular response via ATR		-17	13	15	30337	81	566	20	3.5	0.78	1017/2237/4171/4361/4436/4683/5111/5591/5965/5976/6117/6118/6601/7158/7520/8243/9656/10111/10155/50485	CDK2|FEN1|MCM2|MRE11|MSH2|NBN|PCNA|PRKDC|RECQL|UPF1|RPA1|RPA2|SMARCC2|TP53BP1|XRCC5|SMC1A|MDC1|RAD50|TRIM28|SMARCAL1	-15	MyList
WikiPathways	27	WP531	DNA mismatch repair		-17	30	19	30337	23	566	13	2.3	0.63	2956/3978/4436/5111/5424/5982/5983/5984/5985/6117/6118/6119/54107	MSH6|LIG1|MSH2|PCNA|POLD1|RFC2|RFC3|RFC4|RFC5|RPA1|RPA2|RPA3|POLE3	-15	MyList
GO Biological Processes	19	GO:0006352	DNA-templated transcription initiation	19_GO:0008152 metabolic process	-17	8.4	13	30337	172	566	27	4.8	0.9	902/2959/2975/4221/4331/5436/5469/5929/6597/6598/6602/6874/6877/6878/6879/6881/8289/8467/9282/9439/9440/9555/10432/10629/11091/11143/51773	CCNH|GTF2B|GTF3C1|MEN1|MNAT1|POLR2G|MED1|RBBP5|SMARCA4|SMARCB1|SMARCD1|TAF4|TAF5|TAF6|TAF7|TAF10|ARID1A|SMARCA5|MED14|MED23|MED17|MACROH2A1|RBM14|TAF6L|WDR5|KAT7|RSF1	-15	MyList
GO Biological Processes	19	GO:0000724	double-strand break repair via homologous recombination	19_GO:0050896 response to stimulus	-17	11	15	30337	121	566	24	4.2	0.85	1108/2237/3980/4171/4172/4173/4174/4175/4176/4361/4683/5531/5885/5965/6117/6118/6119/6421/10111/23126/23613/27336/65123/286053	CHD4|FEN1|LIG3|MCM2|MCM3|MCM4|MCM5|MCM6|MCM7|MRE11|NBN|PPP4C|RAD21|RECQL|RPA1|RPA2|RPA3|SFPQ|RAD50|POGZ|ZMYND8|HTATSF1|INTS3|NSMCE2	-15	MyList
Reactome Gene Sets	6	R-HSA-70326	Glucose metabolism		-17	13	16	30337	84	566	21	3.7	0.79	4927/4928/5903/7175/8021/8480/9631/9688/9972/10762/23165/23225/23279/23511/55706/55746/57122/79902/129401/283871/348995	NUP88|NUP98|RANBP2|TPR|NUP214|RAE1|NUP155|NUP93|NUP153|NUP50|NUP205|NUP210|NUP160|NUP188|NDC1|NUP133|NUP107|NUP85|NUP35|PGP|NUP43	-15	MyList
KEGG Pathway	24	hsa03430	Mismatch repair		-17	30	19	30337	23	566	13	2.3	0.63	2956/3978/4436/4437/5111/5424/5982/5983/5984/5985/6117/6118/6119	MSH6|LIG1|MSH2|MSH3|PCNA|POLD1|RFC2|RFC3|RFC4|RFC5|RPA1|RPA2|RPA3	-15	MyList
GO Biological Processes	19	GO:2001252	positive regulation of chromosome organization	19_GO:0048518 positive regulation of biological process	-17	11	15	30337	109	566	23	4.1	0.83	86/1017/2237/3178/3181/3184/4361/4683/4926/5594/5885/7175/7520/8607/9555/10051/10111/10155/10592/10856/11284/64151/286053	ACTL6A|CDK2|FEN1|HNRNPA1|HNRNPA2B1|HNRNPD|MRE11|NBN|NUMA1|MAPK1|RAD21|TPR|XRCC5|RUVBL1|MACROH2A1|SMC4|RAD50|TRIM28|SMC2|RUVBL2|PNKP|NCAPG|NSMCE2	-15	MyList
GO Biological Processes	19	GO:0045739	positive regulation of DNA repair	19_GO:0048518 positive regulation of biological process	-17	9.9	14	30337	135	566	25	4.4	0.86	86/1660/3146/4683/5111/5591/5977/6597/6598/6599/6601/6602/6605/8289/8295/8607/10155/10856/10902/11284/23347/55135/55929/57332/150275	ACTL6A|DHX9|HMGB1|NBN|PCNA|PRKDC|DPF2|SMARCA4|SMARCB1|SMARCC1|SMARCC2|SMARCD1|SMARCE1|ARID1A|TRRAP|RUVBL1|TRIM28|RUVBL2|BRD8|PNKP|SMCHD1|WRAP53|DMAP1|CBX8|CCDC117	-15	MyList
GO Biological Processes	19	GO:0033120	positive regulation of RNA splicing	19_GO:0048518 positive regulation of biological process	-17	18	17	30337	51	566	17	3	0.72	4686/4691/4928/5430/5976/6426/6434/6625/9967/10262/11338/22938/26528/27316/27339/55696/92906	NCBP1|NCL|NUP98|POLR2A|UPF1|SRSF1|TRA2B|SNRNP70|THRAP3|SF3B4|U2AF2|SNW1|DAZAP1|RBMX|PRPF19|RBM22|HNRNPLL	-15	MyList
Reactome Gene Sets	6	R-HSA-9615933	Postmitotic nuclear pore complex (NPC) reformation		-17	28	19	30337	27	566	14	2.5	0.65	3837/4928/5901/9631/9688/23165/23279/23511/55706/55746/57122/79902/129401/348995	KPNB1|NUP98|RAN|NUP155|NUP93|NUP205|NUP160|NUP188|NDC1|NUP133|NUP107|NUP85|NUP35|NUP43	-15	MyList
GO Biological Processes	19	GO:0032784	regulation of DNA-templated transcription elongation	19_GO:0008152 metabolic process	-17	12	15	30337	100	566	22	3.9	0.81	3192/4686/5469/6829/6830/9282/9439/9440/10915/11143/23160/23476/23613/25896/26173/55174/55656/55726/57508/65123/81556/123169	HNRNPU|NCBP1|MED1|SUPT5H|SUPT6H|MED14|MED23|MED17|TCERG1|KAT7|WDR43|BRD4|ZMYND8|INTS7|INTS1|INTS10|INTS8|INTS13|INTS2|INTS3|INTS14|LEO1	-15	MyList
GO Biological Processes	19	GO:1901990	regulation of mitotic cell cycle phase transition	19_GO:0050789 regulation of biological process	-17	5.6	12	30337	361	566	38	6.7	1.1	86/902/1017/1019/4331/4361/4683/5356/5591/5885/5977/6118/6240/6241/6597/6598/6599/6601/6602/6605/7175/7756/8289/8379/8450/8697/8899/9184/10111/23476/25942/29945/51433/51692/55795/55920/65123/286053	ACTL6A|CCNH|CDK2|CDK4|MNAT1|MRE11|NBN|PLRG1|PRKDC|RAD21|DPF2|RPA2|RRM1|RRM2|SMARCA4|SMARCB1|SMARCC1|SMARCC2|SMARCD1|SMARCE1|TPR|ZNF207|ARID1A|MAD1L1|CUL4B|CDC23|PRP4K|BUB3|RAD50|BRD4|SIN3A|ANAPC4|ANAPC5|CPSF3|PCID2|RCC2|INTS3|NSMCE2	-15	MyList
GO Biological Processes	19	GO:0034243	regulation of transcription elongation by RNA polymerase II	19_GO:0008152 metabolic process	-17	13	15	30337	87	566	21	3.7	0.79	3192/4686/5469/6829/6830/9282/9439/9440/10915/23160/23476/23613/25896/26173/55174/55656/55726/57508/65123/81556/123169	HNRNPU|NCBP1|MED1|SUPT5H|SUPT6H|MED14|MED23|MED17|TCERG1|WDR43|BRD4|ZMYND8|INTS7|INTS1|INTS10|INTS8|INTS13|INTS2|INTS3|INTS14|LEO1	-15	MyList
GO Biological Processes	19	GO:0031123	RNA 3'-end processing	19_GO:0008152 metabolic process	-17	13	16	30337	84	566	21	3.7	0.79	1477/1478/4686/6741/10914/11051/23248/23283/25896/26173/29894/51692/53981/54623/55197/55656/57508/58490/81556/91746/123169	CSTF1|CSTF2|NCBP1|SSB|PAPOLA|NUDT21|RPRD2|CSTF2T|INTS7|INTS1|CPSF1|CPSF3|CPSF2|PAF1|RPRD1A|INTS8|INTS2|RPRD1B|INTS14|YTHDC1|LEO1	-15	MyList
Reactome Gene Sets	6	R-HSA-2559586	DNA Damage/Telomere Stress Induced Senescence		-15	13	15	30337	79	566	19	3.4	0.76	1017/4001/4361/4683/8294/8359/8360/8361/8362/8363/8364/8365/8366/8367/8368/8370/10111/25842/554313	CDK2|LMNB1|MRE11|NBN|H4C9|H4C1|H4C4|H4C6|H4C12|H4C11|H4C3|H4C8|H4C2|H4C5|H4C13|H4C14|RAD50|ASF1A|H4C15	-14	MyList
Reactome Gene Sets	6	R-HSA-201722	Formation of the beta-catenin:TCF transactivating complex		-16	12	14	30337	90	566	20	3.5	0.78	3065/4221/5929/6597/8294/8295/8359/8360/8361/8362/8363/8364/8365/8366/8367/8368/8370/8607/123169/554313	HDAC1|MEN1|RBBP5|SMARCA4|H4C9|TRRAP|H4C1|H4C4|H4C6|H4C12|H4C11|H4C3|H4C8|H4C2|H4C5|H4C13|H4C14|RUVBL1|LEO1|H4C15	-14	MyList
WikiPathways	27	WP5366	NF1 copy number variation syndrome		-16	11	14	30337	109	566	22	3.9	0.81	5111/5594/5931/5982/5983/5984/5985/6829/8294/8359/8360/8361/8362/8363/8364/8365/8366/8367/8368/8370/8726/554313	PCNA|MAPK1|RBBP7|RFC2|RFC3|RFC4|RFC5|SUPT5H|H4C9|H4C1|H4C4|H4C6|H4C12|H4C11|H4C3|H4C8|H4C2|H4C5|H4C13|H4C14|EED|H4C15	-14	MyList
Reactome Gene Sets	6	R-HSA-5693565	Recruitment and ATM-mediated phosphorylation of repair and signaling proteins at DNA double strand breaks		-16	13	15	30337	77	566	19	3.4	0.76	4361/4683/7158/8294/8359/8360/8361/8362/8363/8364/8365/8366/8367/8368/8370/8467/9656/10111/554313	MRE11|NBN|TP53BP1|H4C9|H4C1|H4C4|H4C6|H4C12|H4C11|H4C3|H4C8|H4C2|H4C5|H4C13|H4C14|SMARCA5|MDC1|RAD50|H4C15	-14	MyList
GO Biological Processes	19	GO:0046822	regulation of nucleocytoplasmic transport	19_GO:0051179 localization	-16	10	14	30337	115	566	22	3.9	0.81	1660/3320/3843/5901/6830/7175/7514/8021/8241/8841/8899/9972/10155/10541/10657/26993/54890/55051/55677/55696/55929/57187	DHX9|HSP90AA1|IPO5|RAN|SUPT6H|TPR|XPO1|NUP214|RBM10|HDAC3|PRP4K|NUP153|TRIM28|ANP32B|KHDRBS1|AKAP8L|ALKBH5|NRDE2|IWS1|RBM22|DMAP1|THOC2	-14	MyList
Reactome Gene Sets	6	R-HSA-73933	Resolution of Abasic Sites (AP sites)		-16	21	17	30337	39	566	15	2.7	0.68	2237/3978/3980/5111/5424/5982/5983/5984/5985/6117/6118/6119/8505/11284/54107	FEN1|LIG1|LIG3|PCNA|POLD1|RFC2|RFC3|RFC4|RFC5|RPA1|RPA2|RPA3|PARG|PNKP|POLE3	-14	MyList
Reactome Gene Sets	6	R-HSA-110373	Resolution of AP sites via the multiple-nucleotide patch replacement pathway		-16	27	18	30337	26	566	13	2.3	0.63	2237/3978/5111/5424/5982/5983/5984/5985/6117/6118/6119/8505/54107	FEN1|LIG1|PCNA|POLD1|RFC2|RFC3|RFC4|RFC5|RPA1|RPA2|RPA3|PARG|POLE3	-14	MyList
WikiPathways	27	WP3391	Senescence associated secretory phenotype SASP		-16	10	14	30337	113	566	22	3.9	0.81	996/1017/1019/5594/6197/8294/8359/8360/8361/8362/8363/8364/8365/8366/8367/8368/8370/8697/29945/51433/64682/554313	CDC27|CDK2|CDK4|MAPK1|RPS6KA3|H4C9|H4C1|H4C4|H4C6|H4C12|H4C11|H4C3|H4C8|H4C2|H4C5|H4C13|H4C14|CDC23|ANAPC4|ANAPC5|ANAPC1|H4C15	-14	MyList
Reactome Gene Sets	6	R-HSA-9006931	Signaling by Nuclear Receptors		-16	6.1	12	30337	298	566	34	6	1	1655/3065/3320/3838/5430/5431/5434/5436/5469/5594/5885/6801/7514/8243/8294/8359/8360/8361/8362/8363/8364/8365/8366/8367/8368/8370/8841/9126/10274/10728/10735/23028/79718/554313	DDX5|HDAC1|HSP90AA1|KPNA2|POLR2A|POLR2B|POLR2E|POLR2G|MED1|MAPK1|RAD21|STRN|XPO1|SMC1A|H4C9|H4C1|H4C4|H4C6|H4C12|H4C11|H4C3|H4C8|H4C2|H4C5|H4C13|H4C14|HDAC3|SMC3|STAG1|PTGES3|STAG2|KDM1A|TBL1XR1|H4C15	-14	MyList
GO Biological Processes	19	GO:0006367	transcription initiation at RNA polymerase II promoter	19_GO:0008152 metabolic process	-16	9.3	14	30337	138	566	24	4.2	0.85	902/2959/4221/4331/5436/5469/5929/6597/6598/6602/6874/6877/6878/6879/6881/8289/9282/9439/9440/9555/10432/10629/11091/11143	CCNH|GTF2B|MEN1|MNAT1|POLR2G|MED1|RBBP5|SMARCA4|SMARCB1|SMARCD1|TAF4|TAF5|TAF6|TAF7|TAF10|ARID1A|MED14|MED23|MED17|MACROH2A1|RBM14|TAF6L|WDR5|KAT7	-14	MyList
Reactome Gene Sets	6	R-HSA-3700989	Transcriptional Regulation by TP53		-16	5.4	11	30337	359	566	36	6.4	1	902/1017/1108/1457/1460/3065/3066/4331/4361/4436/4683/5111/5430/5431/5434/5436/5931/5982/5983/5984/5985/6117/6118/6119/6829/6874/6877/6878/6879/6881/6917/7874/8148/9219/9656/10111	CCNH|CDK2|CHD4|CSNK2A1|CSNK2B|HDAC1|HDAC2|MNAT1|MRE11|MSH2|NBN|PCNA|POLR2A|POLR2B|POLR2E|POLR2G|RBBP7|RFC2|RFC3|RFC4|RFC5|RPA1|RPA2|RPA3|SUPT5H|TAF4|TAF5|TAF6|TAF7|TAF10|TCEA1|USP7|TAF15|MTA2|MDC1|RAD50	-14	MyList
GO Biological Processes	19	GO:0098813	nuclear chromosome segregation	19_GO:0009987 cellular process	-15	6.6	12	30337	234	566	29	5.1	0.93	3796/3837/4361/5901/7153/7283/7756/8243/8379/8697/9055/9126/9184/10051/10274/10592/10735/11243/22919/23063/23353/25936/26993/55706/64151/79003/79980/128866/283489	KIF2A|KPNB1|MRE11|RAN|TOP2A|TUBG1|ZNF207|SMC1A|MAD1L1|CDC23|PRC1|SMC3|BUB3|SMC4|STAG1|SMC2|STAG2|PMF1|MAPRE1|WAPL|SUN1|NSL1|AKAP8L|NDC1|NCAPG|MIS12|DSN1|CHMP4B|CHAMP1	-13	MyList
Reactome Gene Sets	6	R-HSA-2995410	Nuclear Envelope (NE) Reassembly		-15	13	14	30337	75	566	18	3.2	0.74	3837/4001/4928/5901/7443/9631/9688/23165/23279/23511/23592/55706/55746/57122/79902/128866/129401/348995	KPNB1|LMNB1|NUP98|RAN|VRK1|NUP155|NUP93|NUP205|NUP160|NUP188|LEMD3|NDC1|NUP133|NUP107|NUP85|CHMP4B|NUP35|NUP43	-13	MyList
Reactome Gene Sets	6	R-HSA-5651801	PCNA-Dependent Long Patch Base Excision Repair		-15	31	19	30337	21	566	12	2.1	0.61	2237/3978/5111/5424/5982/5983/5984/5985/6117/6118/6119/54107	FEN1|LIG1|PCNA|POLD1|RFC2|RFC3|RFC4|RFC5|RPA1|RPA2|RPA3|POLE3	-13	MyList
Reactome Gene Sets	6	R-HSA-3214841	PKMTs methylate histone lysines		-15	14	15	30337	69	566	18	3.2	0.74	5929/5931/8294/8359/8360/8361/8362/8363/8364/8365/8366/8367/8368/8370/8726/9739/11091/554313	RBBP5|RBBP7|H4C9|H4C1|H4C4|H4C6|H4C12|H4C11|H4C3|H4C8|H4C2|H4C5|H4C13|H4C14|EED|SETD1A|WDR5|H4C15	-13	MyList
GO Biological Processes	19	GO:1902099	regulation of metaphase/anaphase transition of cell cycle	19_GO:0050789 regulation of biological process	-15	11	14	30337	94	566	20	3.5	0.78	86/5885/5977/6597/6598/6599/6601/6602/6605/7175/7756/8289/8379/8697/8899/9184/29945/51433/55795/286053	ACTL6A|RAD21|DPF2|SMARCA4|SMARCB1|SMARCC1|SMARCC2|SMARCD1|SMARCE1|TPR|ZNF207|ARID1A|MAD1L1|CDC23|PRP4K|BUB3|ANAPC4|ANAPC5|PCID2|NSMCE2	-13	MyList
GO Biological Processes	19	GO:0030071	regulation of mitotic metaphase/anaphase transition	19_GO:0050789 regulation of biological process	-15	12	14	30337	91	566	20	3.5	0.78	86/5885/5977/6597/6598/6599/6601/6602/6605/7175/7756/8289/8379/8697/8899/9184/29945/51433/55795/286053	ACTL6A|RAD21|DPF2|SMARCA4|SMARCB1|SMARCC1|SMARCC2|SMARCD1|SMARCE1|TPR|ZNF207|ARID1A|MAD1L1|CDC23|PRP4K|BUB3|ANAPC4|ANAPC5|PCID2|NSMCE2	-13	MyList
GO Biological Processes	19	GO:2000036	regulation of stem cell population maintenance	19_GO:0032502 developmental process	-15	13	14	30337	74	566	18	3.2	0.74	86/1994/3065/3066/3621/5931/5977/6597/6598/6599/6602/6605/8289/10629/23091/23160/25942/79595	ACTL6A|ELAVL1|HDAC1|HDAC2|ING1|RBBP7|DPF2|SMARCA4|SMARCB1|SMARCC1|SMARCD1|SMARCE1|ARID1A|TAF6L|ZC3H13|WDR43|SIN3A|SAP130	-13	MyList
Reactome Gene Sets	6	R-HSA-5633007	Regulation of TP53 Activity		-15	8.4	13	30337	160	566	25	4.4	0.86	1017/1108/1457/1460/3065/3066/4361/4683/5931/5982/5983/5984/5985/6117/6118/6119/6874/6877/6878/6879/6881/7874/8148/9219/10111	CDK2|CHD4|CSNK2A1|CSNK2B|HDAC1|HDAC2|MRE11|NBN|RBBP7|RFC2|RFC3|RFC4|RFC5|RPA1|RPA2|RPA3|TAF4|TAF5|TAF6|TAF7|TAF10|USP7|TAF15|MTA2|RAD50	-13	MyList
Reactome Gene Sets	6	R-HSA-68962	Activation of the pre-replicative complex		-14	21	16	30337	33	566	13	2.3	0.63	1017/4171/4172/4173/4174/4175/4176/5000/5001/6117/6118/6119/54107	CDK2|MCM2|MCM3|MCM4|MCM5|MCM6|MCM7|ORC4|ORC5|RPA1|RPA2|RPA3|POLE3	-12	MyList
Reactome Gene Sets	6	R-HSA-141444	Amplification of signal from unattached kinetochores via a MAD2 inhibitory signal		-14	11	13	30337	96	566	19	3.4	0.76	3796/4928/5903/7514/8379/9184/9793/11243/22919/23279/25936/55746/55920/57122/79003/79902/79980/348995/100527963	KIF2A|NUP98|RANBP2|XPO1|MAD1L1|BUB3|CKAP5|PMF1|MAPRE1|NUP160|NSL1|NUP133|RCC2|NUP107|MIS12|NUP85|DSN1|NUP43|PMF1-BGLAP	-12	MyList
Reactome Gene Sets	6	R-HSA-141424	Amplification of signal from the kinetochores		-14	11	13	30337	96	566	19	3.4	0.76	3796/4928/5903/7514/8379/9184/9793/11243/22919/23279/25936/55746/55920/57122/79003/79902/79980/348995/100527963	KIF2A|NUP98|RANBP2|XPO1|MAD1L1|BUB3|CKAP5|PMF1|MAPRE1|NUP160|NSL1|NUP133|RCC2|NUP107|MIS12|NUP85|DSN1|NUP43|PMF1-BGLAP	-12	MyList
Reactome Gene Sets	6	R-HSA-5250924	B-WICH complex positively regulates rRNA expression		-14	11	14	30337	90	566	19	3.4	0.76	5434/7913/8294/8359/8360/8361/8362/8363/8364/8365/8366/8367/8368/8370/8467/23451/25885/84172/554313	POLR2E|DEK|H4C9|H4C1|H4C4|H4C6|H4C12|H4C11|H4C3|H4C8|H4C2|H4C5|H4C13|H4C14|SMARCA5|SF3B1|POLR1A|POLR1B|H4C15	-12	MyList
Reactome Gene Sets	6	R-HSA-606279	Deposition of new CENPA-containing nucleosomes at the centromere		-14	12	14	30337	73	566	17	3	0.72	5931/8294/8359/8360/8361/8362/8363/8364/8365/8366/8367/8368/8370/8467/8607/51773/554313	RBBP7|H4C9|H4C1|H4C4|H4C6|H4C12|H4C11|H4C3|H4C8|H4C2|H4C5|H4C13|H4C14|SMARCA5|RUVBL1|RSF1|H4C15	-12	MyList
Reactome Gene Sets	6	R-HSA-180786	Extension of Telomeres		-14	16	15	30337	51	566	15	2.7	0.68	1017/2237/3978/5111/5424/5982/5983/5984/5985/6117/6118/6119/8607/10856/55135	CDK2|FEN1|LIG1|PCNA|POLD1|RFC2|RFC3|RFC4|RFC5|RPA1|RPA2|RPA3|RUVBL1|RUVBL2|WRAP53	-12	MyList
WikiPathways	27	WP45	G1 to S cell cycle control		-13	13	14	30337	64	566	16	2.8	0.7	902/1017/1019/4171/4172/4173/4174/4175/4176/4331/5000/5001/5111/6117/6118/6119	CCNH|CDK2|CDK4|MCM2|MCM3|MCM4|MCM5|MCM6|MCM7|MNAT1|ORC4|ORC5|PCNA|RPA1|RPA2|RPA3	-12	MyList
Reactome Gene Sets	6	R-HSA-5696397	Gap-filling DNA repair synthesis and ligation in GG-NER		-14	26	17	30337	25	566	12	2.1	0.61	3978/3980/5111/5424/5982/5983/5984/5985/6117/6118/6119/54107	LIG1|LIG3|PCNA|POLD1|RFC2|RFC3|RFC4|RFC5|RPA1|RPA2|RPA3|POLE3	-12	MyList
Reactome Gene Sets	6	R-HSA-5696399	Global Genome Nucleotide Excision Repair (GG-NER)		-14	11	13	30337	84	566	18	3.2	0.74	86/902/3978/3980/4331/5111/5424/5982/5983/5984/5985/6117/6118/6119/8450/8607/9557/54107	ACTL6A|CCNH|LIG1|LIG3|MNAT1|PCNA|POLD1|RFC2|RFC3|RFC4|RFC5|RPA1|RPA2|RPA3|CUL4B|RUVBL1|CHD1L|POLE3	-12	MyList
Reactome Gene Sets	6	R-HSA-3214842	HDMs demethylate histones		-14	16	15	30337	50	566	15	2.7	0.68	8294/8359/8360/8361/8362/8363/8364/8365/8366/8367/8368/8370/23028/23210/554313	H4C9|H4C1|H4C4|H4C6|H4C12|H4C11|H4C3|H4C8|H4C2|H4C5|H4C13|H4C14|KDM1A|JMJD6|H4C15	-12	MyList
Reactome Gene Sets	6	R-HSA-9670095	Inhibition of DNA recombination at telomere		-14	14	14	30337	67	566	17	3	0.72	5430/5431/5434/5436/8294/8359/8360/8361/8362/8363/8364/8365/8366/8367/8368/8370/554313	POLR2A|POLR2B|POLR2E|POLR2G|H4C9|H4C1|H4C4|H4C6|H4C12|H4C11|H4C3|H4C8|H4C2|H4C5|H4C13|H4C14|H4C15	-12	MyList
Reactome Gene Sets	6	R-HSA-69186	Lagging Strand Synthesis		-14	29	18	30337	20	566	11	1.9	0.58	2237/3978/5111/5424/5982/5983/5984/5985/6117/6118/6119	FEN1|LIG1|PCNA|POLD1|RFC2|RFC3|RFC4|RFC5|RPA1|RPA2|RPA3	-12	MyList
GO Biological Processes	19	GO:0000070	mitotic sister chromatid segregation	19_GO:0009987 cellular process	-14	8.4	12	30337	141	566	22	3.9	0.81	3796/3837/5901/7283/7756/8243/8379/8697/9055/9126/10051/10274/10592/10735/22919/23063/25936/26993/64151/79003/128866/283489	KIF2A|KPNB1|RAN|TUBG1|ZNF207|SMC1A|MAD1L1|CDC23|PRC1|SMC3|SMC4|STAG1|SMC2|STAG2|MAPRE1|WAPL|NSL1|AKAP8L|NCAPG|MIS12|CHMP4B|CHAMP1	-12	MyList
GO Biological Processes	19	GO:0006376	mRNA splice site recognition	19_GO:0008152 metabolic process	-14	16	15	30337	49	566	15	2.7	0.68	6426/6430/6433/7536/8175/8683/10291/10658/10772/10946/22827/22889/51747/57461/91746	SRSF1|SRSF5|SFSWAP|SF1|SF3A2|SRSF9|SF3A1|CELF1|SRSF10|SF3A3|PUF60|KHDC4|LUC7L3|ISY1|YTHDC1	-12	MyList
GO Biological Processes	19	GO:0006997	nucleus organization	19_GO:0009987 cellular process	-14	8.5	12	30337	145	566	23	4.1	0.83	3148/4001/4926/4928/6732/7175/7443/7536/8467/9631/9688/9972/10436/23165/23353/26993/55135/55706/55746/57122/84172/128866/129401	HMGB2|LMNB1|NUMA1|NUP98|SRPK1|TPR|VRK1|SF1|SMARCA5|NUP155|NUP93|NUP153|EMG1|NUP205|SUN1|AKAP8L|WRAP53|NDC1|NUP133|NUP107|POLR1B|CHMP4B|NUP35	-12	MyList
GO Biological Processes	19	GO:2000781	positive regulation of double-strand break repair	19_GO:0048518 positive regulation of biological process	-14	11	13	30337	92	566	19	3.4	0.76	86/4683/5591/5977/6597/6598/6599/6601/6602/6605/8289/8295/8607/10856/10902/11284/23347/55135/55929	ACTL6A|NBN|PRKDC|DPF2|SMARCA4|SMARCB1|SMARCC1|SMARCC2|SMARCD1|SMARCE1|ARID1A|TRRAP|RUVBL1|RUVBL2|BRD8|PNKP|SMCHD1|WRAP53|DMAP1	-12	MyList
Reactome Gene Sets	6	R-HSA-77595	Processing of Intronless Pre-mRNAs		-14	29	18	30337	20	566	11	1.9	0.58	1477/1478/4686/8106/8189/10914/11051/23283/29894/51692/53981	CSTF1|CSTF2|NCBP1|PABPN1|SYMPK|PAPOLA|NUDT21|CSTF2T|CPSF1|CPSF3|CPSF2	-12	MyList
GO Biological Processes	19	GO:0000018	regulation of DNA recombination	19_GO:0008152 metabolic process	-14	8.2	12	30337	143	566	22	3.9	0.81	86/1457/2956/3838/4361/4436/4437/4683/5531/6118/6830/7158/8295/8607/10111/10856/10902/23028/23347/26168/55135/55929	ACTL6A|CSNK2A1|MSH6|KPNA2|MRE11|MSH2|MSH3|NBN|PPP4C|RPA2|SUPT6H|TP53BP1|TRRAP|RUVBL1|RAD50|RUVBL2|BRD8|KDM1A|SMCHD1|SENP3|WRAP53|DMAP1	-12	MyList
GO Biological Processes	19	GO:0090329	regulation of DNA-templated DNA replication	19_GO:0008152 metabolic process	-14	16	15	30337	49	566	15	2.7	0.68	1017/3980/4171/4172/4173/4174/4175/4176/4683/5111/5982/5983/5984/5985/11143	CDK2|LIG3|MCM2|MCM3|MCM4|MCM5|MCM6|MCM7|NBN|PCNA|RFC2|RFC3|RFC4|RFC5|KAT7	-12	MyList
Reactome Gene Sets	6	R-HSA-9843940	Regulation of endogenous retroelements by KRAB-ZFP proteins		-14	10	13	30337	107	566	20	3.5	0.78	1108/3065/3066/5931/8294/8359/8360/8361/8362/8363/8364/8365/8366/8367/8368/8370/9112/9219/10155/554313	CHD4|HDAC1|HDAC2|RBBP7|H4C9|H4C1|H4C4|H4C6|H4C12|H4C11|H4C3|H4C8|H4C2|H4C5|H4C13|H4C14|MTA1|MTA2|TRIM28|H4C15	-12	MyList
GO Biological Processes	19	GO:0046831	regulation of RNA export from nucleus	19_GO:0051179 localization	-13	33	18	30337	16	566	10	1.8	0.55	1660/6830/7175/9972/10657/26993/54890/55051/55677/57187	DHX9|SUPT6H|TPR|NUP153|KHDRBS1|AKAP8L|ALKBH5|NRDE2|IWS1|THOC2	-12	MyList
Reactome Gene Sets	6	R-HSA-6804756	Regulation of TP53 Activity through Phosphorylation		-14	11	13	30337	92	566	19	3.4	0.76	1017/1457/1460/4361/4683/5982/5983/5984/5985/6117/6118/6119/6874/6877/6878/6879/6881/8148/10111	CDK2|CSNK2A1|CSNK2B|MRE11|NBN|RFC2|RFC3|RFC4|RFC5|RPA1|RPA2|RPA3|TAF4|TAF5|TAF6|TAF7|TAF10|TAF15|RAD50	-12	MyList
GO Biological Processes	19	GO:0016072	rRNA metabolic process	19_GO:0008152 metabolic process	-14	6.2	11	30337	251	566	29	5.1	0.93	2975/2976/5036/5434/5591/6949/8886/9092/9136/9775/10436/10521/22803/23160/23517/25926/25983/27043/50628/51096/51154/51202/51729/54663/55695/57418/79707/81887/84172	GTF3C1|GTF3C2|PA2G4|POLR2E|PRKDC|TCOF1|DDX18|SART1|RRP9|EIF4A3|EMG1|DDX17|XRN2|WDR43|MTREX|NOL11|NGDN|PELP1|GEMIN4|UTP18|MRTO4|DDX47|WBP11|WDR74|NSUN5|WDR18|NOL9|LAS1L|POLR1B	-12	MyList
GO Biological Processes	19	GO:0000819	sister chromatid segregation	19_GO:0009987 cellular process	-14	8.5	12	30337	145	566	23	4.1	0.83	3796/3837/5901/7153/7283/7756/8243/8379/8697/9055/9126/10051/10274/10592/10735/22919/23063/25936/26993/64151/79003/128866/283489	KIF2A|KPNB1|RAN|TOP2A|TUBG1|ZNF207|SMC1A|MAD1L1|CDC23|PRC1|SMC3|SMC4|STAG1|SMC2|STAG2|MAPRE1|WAPL|NSL1|AKAP8L|NCAPG|MIS12|CHMP4B|CHAMP1	-12	MyList
Reactome Gene Sets	6	R-HSA-68616	Assembly of the ORC complex at the origin of replication		-13	13	13	30337	68	566	16	2.8	0.7	3837/5000/5001/8294/8359/8360/8361/8362/8363/8364/8365/8366/8367/8368/8370/554313	KPNB1|ORC4|ORC5|H4C9|H4C1|H4C4|H4C6|H4C12|H4C11|H4C3|H4C8|H4C2|H4C5|H4C13|H4C14|H4C15	-11	MyList
GO Biological Processes	19	GO:0072594	establishment of protein localization to organelle	19_GO:0051179 localization	-13	4.8	10	30337	354	566	32	5.7	0.97	1434/1994/3320/3621/3837/3838/3843/4927/4928/5469/5901/5903/6726/7175/8021/9049/9555/9631/9688/9972/10527/10762/10856/23511/55506/55705/55746/57122/79902/128866/129401/222229	CSE1L|ELAVL1|HSP90AA1|ING1|KPNB1|KPNA2|IPO5|NUP88|NUP98|MED1|RAN|RANBP2|SRP9|TPR|NUP214|AIP|MACROH2A1|NUP155|NUP93|NUP153|IPO7|NUP50|RUVBL2|NUP188|MACROH2A2|IPO9|NUP133|NUP107|NUP85|CHMP4B|NUP35|LRWD1	-11	MyList
Reactome Gene Sets	6	R-HSA-112382	Formation of RNA Pol II elongation complex		-13	14	14	30337	58	566	15	2.7	0.68	902/4298/4331/4686/5430/5431/5434/5436/6829/6830/6917/23168/54623/55677/123169	CCNH|MLLT1|MNAT1|NCBP1|POLR2A|POLR2B|POLR2E|POLR2G|SUPT5H|SUPT6H|TCEA1|RTF1|PAF1|IWS1|LEO1	-11	MyList
Canonical Pathways	11	M105	PID TELOMERASE PATHWAY		-13	13	13	30337	67	566	16	2.8	0.7	2547/3065/3066/3183/3320/4361/4683/4691/5594/5931/7337/7520/10111/10728/23381/25942	XRCC6|HDAC1|HDAC2|HNRNPC|HSP90AA1|MRE11|NBN|NCL|MAPK1|RBBP7|UBE3A|XRCC5|RAD50|PTGES3|SMG5|SIN3A	-11	MyList
GO Biological Processes	19	GO:1902459	positive regulation of stem cell population maintenance	19_GO:0032502 developmental process	-13	15	14	30337	49	566	14	2.5	0.65	86/3065/3066/3621/5931/5977/6597/6598/6599/6602/6605/8289/25942/79595	ACTL6A|HDAC1|HDAC2|ING1|RBBP7|DPF2|SMARCA4|SMARCB1|SMARCC1|SMARCD1|SMARCE1|ARID1A|SIN3A|SAP130	-11	MyList
GO Biological Processes	19	GO:2000142	regulation of DNA-templated transcription initiation	19_GO:0008152 metabolic process	-13	11	13	30337	82	566	17	3	0.72	1019/3146/5469/6874/6877/6878/6879/6881/9282/9439/9440/9656/9774/9968/10923/55795/55832	CDK4|HMGB1|MED1|TAF4|TAF5|TAF6|TAF7|TAF10|MED14|MED23|MED17|MDC1|BCLAF1|MED12|SUB1|PCID2|CAND1	-11	MyList
GO Biological Processes	19	GO:0032239	regulation of nucleobase-containing compound transport	19_GO:0051179 localization	-12	28	16	30337	19	566	10	1.8	0.55	1660/6830/7175/9972/10657/26993/54890/55051/55677/57187	DHX9|SUPT6H|TPR|NUP153|KHDRBS1|AKAP8L|ALKBH5|NRDE2|IWS1|THOC2	-11	MyList
GO Biological Processes	19	GO:0060260	regulation of transcription initiation by RNA polymerase II	19_GO:0008152 metabolic process	-12	12	13	30337	74	566	16	2.8	0.7	1019/3146/5469/6874/6877/6878/6879/6881/9282/9439/9440/9656/9968/10923/55795/55832	CDK4|HMGB1|MED1|TAF4|TAF5|TAF6|TAF7|TAF10|MED14|MED23|MED17|MDC1|MED12|SUB1|PCID2|CAND1	-11	MyList
Reactome Gene Sets	6	R-HSA-73772	RNA Polymerase I Promoter Escape		-13	11	13	30337	90	566	18	3.2	0.74	902/4331/5434/8294/8359/8360/8361/8362/8363/8364/8365/8366/8367/8368/8370/25885/84172/554313	CCNH|MNAT1|POLR2E|H4C9|H4C1|H4C4|H4C6|H4C12|H4C11|H4C3|H4C8|H4C2|H4C5|H4C13|H4C14|POLR1A|POLR1B|H4C15	-11	MyList
Reactome Gene Sets	6	R-HSA-75955	RNA Polymerase II Transcription Elongation		-13	14	14	30337	58	566	15	2.7	0.68	902/4298/4331/4686/5430/5431/5434/5436/6829/6830/6917/23168/54623/55677/123169	CCNH|MLLT1|MNAT1|NCBP1|POLR2A|POLR2B|POLR2E|POLR2G|SUPT5H|SUPT6H|TCEA1|RTF1|PAF1|IWS1|LEO1	-11	MyList
