# Supplementary material for: Targeting THOC2-Mediated mRNA Export Induces PARP Inhibitor Vulnerability in DNA Repair-Competent Hepatocellular Carcinoma
Source: Int J Biol Sci. 2026 Jun 10;22(11):6196–217. doi: 10.7150/ijbs.131002 (PMC13282891; doi:10.7150/ijbs.131002)
Supplement: Supplementary file 3 — Supplementary table 2. [file ijbsv22p6196s3.xlsx]

## Sheet: S2-1
Supplementary Table S2-1: Proteins that exhibited significant upregulation in TREXhigh compared with TREXlow across both the Jiang et al's cohort and Gao et al's cohort.
UNIPROT	SYMBOL	Jiang et al's cohort		Gao et al's cohort
		FDR	FoldChange	FDR	FoldChange
Q9NY61	AATF	0.0158819	22.9674	0.000121253	1.30268
Q9UKV3	ACIN1	7.66e-05	4.88462	4.21e-09	1.2561
O96019	ACTL6A	5.86e-07	3.28824	8.82e-11	1.43436
P55265	ADAR	0.000165169	2.70585	1.06e-05	1.39234
Q9H2P0	ADNP	6.21e-05	5.52328	1.92e-07	1.47585
O00170	AIP	0.000250473	2.30941	0.0303221	1.44586
O43823	AKAP8	0.00309157	2.68542	2.36e-05	1.31256
Q9ULX6	AKAP8L	0.000159435	7.52238	0.000140331	1.30973
Q86V81	ALYREF	0.00018403	3.51986	9e-14	1.62261
Q9UJX3	ANAPC7	0.000197143	4.85665	5.68e-05	1.25587
Q86XL3	ANKLE2	0.0144152	3.86491	0.000973717	1.20287
P39687	ANP32A	0.0134293	2.05195	7.1e-05	1.26207
Q92688	ANP32B	0.0262472	2.36445	0.00152636	1.26726
Q9BZZ5	API5	8.86e-05	2.24251	3.15e-08	1.23202
O60306	AQR	0.00619091	3.36816	4.07e-08	1.3344
Q92974	ARHGEF2	0.0113145	7.47975	0.0275194	1.34632
O14497	ARID1A	0.0113939	3.46387	0.000207878	1.23566
Q66PJ3	ARL6IP4	0.000722079	7.47946	0.00024092	1.25747
P27540	ARNT	0.0445609	3.98065	0.0132388	1.29299
Q7Z6K5	ARPIN	0.0344799	3.61042	0.00911921	1.26134
Q9Y294	ASF1A	0.0307513	2.92177	0.00940711	1.22606
Q9UBL3	ASH2L	0.00353029	2.41042	6.96e-05	1.30238
O75934	BCAS2	0.00128509	4.8533	1.42e-09	1.31117
Q9P287	BCCIP	0.0326932	2.39035	0.00223984	1.32281
Q9NYF8	BCLAF1	5.61e-06	4.42889	4.47e-11	1.59115
P35226	BMI1	0.0262472	11.7363	0.000492842	1.25428
Q14137	BOP1	0.00329014	11.7456	0.007947	1.30037
Q15059	BRD3	0.0334465	3.79462	0.00471903	1.38492
O60885	BRD4	0.0161101	3.22488	2.07e-07	1.32977
Q9H0E9	BRD8	0.0266775	4.55126	5.88e-05	1.20459
Q8TDN6	BRIX1	0.00175615	6.41982	0.0134819	1.2558
O43684	BUB3	0.00018403	2.45045	3.24e-12	1.33125
P41223	BUD31	0.00022806	2.88928	0.000322308	1.31959
Q9Y6E2	BZW2	0.0158213	2.15325	0.0305195	1.28291
O00193	C11orf58	0.00142073	2.1828	0.000558251	1.39077
Q9BRJ6	C7orf50	0.00875917	3.73815	5.57e-07	1.49741
Q9HB71	CACYBP	0.0182667	2.30604	0.000531635	1.39832
P27708	CAD	0.00462427	2.45873	0.0012804	1.33032
O15234	CASC3	0.0469543	5.00182	0.000281219	1.21719
Q8IX12	CCAR1	2.42e-05	2.82545	5.16e-09	1.37497
Q8IWD4	CCDC117	0.0210071	10.0823	1.74e-07	1.6176
Q8WUD4	CCDC12	0.00697714	3.99856	1.44e-08	1.46854
O75909	CCNK	0.00418024	3.22614	4.03e-05	1.24314
Q9Y5K6	CD2AP	0.0489598	2.51561	1.98e-06	1.54963
O95400	CD2BP2	0.00177573	3.65919	3.54e-05	1.34935
O60508	CDC40	0.0451121	6.82681	1.37e-06	1.24709
Q9NYV4	CDK12	0.000335658	8.33591	1.2e-07	1.27872
P24941	CDK2	0.0273788	3.90864	0.00278362	1.28978
P11802	CDK4	0.0144875	6.03245	0.00752616	1.30699
Q5VV42	CDKAL1	0.042939	2.47492	6.68e-06	1.33268
Q96HQ2	CDKN2AIPNL	0.0169321	4.24081	0.000287094	1.33931
Q9UFW8	CGGBP1	0.0349491	25.9716	1.34e-06	1.43329
Q96JM3	CHAMP1	0.00374273	4.52611	2.8e-10	1.55403
Q86WJ1	CHD1L	0.0499204	3.74525	9.63e-06	1.69712
Q14839	CHD4	0.000296283	3.27765	4.31e-09	1.40263
Q8IWX8	CHERP	6.09e-05	5.23179	4.95e-08	1.39529
Q9Y3Y2	CHTOP	1.83e-05	10.0174	2.93e-10	1.37613
Q14011	CIRBP	0.00629498	2.81449	0.00384594	1.47729
P62633	CNBP	0.00221776	2.81757	0.0127768	1.23775
P38432	COIL	0.000417628	5.5671	1.35e-05	1.45204
Q99829	CPNE1	0.0083433	2.24889	0.0117687	1.33859
Q10570	CPSF1	4.37e-06	4.15568	1.86e-07	1.24332
Q9P2I0	CPSF2	0.00025257	5.20102	1.41e-08	1.30978
Q9UKF6	CPSF3	4.28e-05	8.39041	9e-07	1.22641
O95639	CPSF4	8.34e-05	5.14236	5.45e-07	1.38965
Q16630	CPSF6	0.00104764	2.92503	1.41e-10	1.34645
Q9BZJ0	CRNKL1	0.00165843	5.76143	7.69e-07	1.46096
P55060	CSE1L	0.000507998	2.32726	7.93e-05	1.36206
Q05048	CSTF1	0.0001688	2.78148	1.53e-08	1.31921
P33240	CSTF2	0.000290692	5.1221	9.06e-10	1.29155
Q9H0L4	CSTF2T	0.000501392	4.55672	0.00161912	1.33661
Q8WYA6	CTNNBL1	0.00206584	3.30634	1.17e-11	1.41283
Q6PD62	CTR9	0.00556087	2.84657	4.87e-08	1.33931
Q9P013	CWC15	0.0124945	3.84345	1.71e-06	1.40524
Q6UX04	CWC27	0.006259	5.83644	4.5e-06	1.36779
Q69YN2	CWF19L1	0.00378062	3.60092	7.94e-07	1.42731
Q96EP5	DAZAP1	0.000379503	2.11111	1.63e-06	1.26456
Q9UK59	DBR1	0.0151121	2.53122	1.42e-05	1.33452
Q92841	DDX17	2.28e-05	2.44448	2.61e-11	1.46676
Q9NVP1	DDX18	0.000738286	4.35132	0.000159192	1.41359
Q9UHI6	DDX20	0.0387297	2.90557	1.68e-08	1.38021
Q9NR30	DDX21	0.0123506	6.11291	0.0045538	1.41366
Q9BUQ8	DDX23	0.000494608	4.52623	1.82e-07	1.31389
Q9GZR7	DDX24	0.012694	4.32672	0.0267855	1.27364
Q96GQ7	DDX27	0.00768387	18.9582	0.00256526	1.32382
O00148	DDX39A	0.000715222	3.64206	5.3e-05	1.50169
Q9UJV9	DDX41	0.0286393	4.62028	9.4e-07	1.35547
Q7L014	DDX46	1.39e-05	2.78333	7.56e-10	1.40211
Q9Y6V7	DDX49	0.000782794	3.25784	0.00868048	1.22618
Q9BQ39	DDX50	0.00656646	9.2954	2.98e-05	1.29101
P35659	DEK	0.00475533	2.50296	2.79e-12	1.74312
O43143	DHX15	2.88e-05	2.57797	3.34e-06	1.27762
O60231	DHX16	0.0143518	4.75651	2.49e-07	1.31712
Q9H5Z1	DHX35	0.0168082	12.7347	0.0025789	1.21675
Q14562	DHX8	0.0107318	11.4465	0.000278821	1.23934
Q08211	DHX9	2.64e-05	2.26074	3.05e-12	1.44903
Q9BTC0	DIDO1	0.00451723	4.19755	1.22e-08	1.44102
O60832	DKC1	2.88e-05	3.35147	1.26e-06	1.37625
Q9NPF5	DMAP1	0.000688391	5.56259	1.67e-07	1.30924
Q9NVM6	DNAJC17	0.0368112	3.67382	0.000683307	1.28528
O75937	DNAJC8	0.00471471	3.17799	0.000270449	1.26434
Q8WXX5	DNAJC9	0.0274927	2.7047	4.99e-08	1.94663
Q92785	DPF2	0.00261414	6.67258	4.91e-09	1.34997
Q9C005	DPY30	0.0452703	2.57722	0.0025037	1.28807
Q14919	DRAP1	0.00955783	4.28801	0.000299328	1.25811
Q99848	EBNA1BP2	0.00846543	5.70014	0.000239344	1.30165
Q96F86	EDC3	0.00105154	7.30135	1.41e-05	1.23626
O60869	EDF1	0.0338866	3.12768	0.000164097	1.37701
O75530	EED	0.00267206	10.0478	0.000164304	1.28168
Q15029	EFTUD2	1.94e-05	3.05612	4.36e-11	1.35229
O60739	EIF1B	0.00306634	6.71794	0.00080848	1.30856
P38919	EIF4A3	2.63e-07	3.87376	3.24e-12	1.3511
P50402	EMD	0.0267246	2.20414	0.000897682	1.31891
Q92979	EMG1	0.000809219	23.0614	0.000238213	1.34096
Q09472	EP300	0.0440773	3.85385	7.08e-07	1.35699
P84090	ERH	0.000186024	2.99841	2.58e-10	1.38695
Q9H501	ESF1	0.0230904	7.15576	0.000202549	1.40242
Q01844	EWSR1	3.24e-05	2.83259	1.09e-07	1.30631
Q14320	FAM50A	0.00549622	8.12486	0.000383286	1.47326
Q52LJ0	FAM98B	0.00548436	2.5042	9.14e-05	1.24072
P22087	FBL	0.0138642	5.88052	0.000168552	1.36459
P39748	FEN1	0.000656115	4.22312	2.31e-09	2.14674
Q6UN15	FIP1L1	5.16e-06	6.12625	3.96e-07	1.36112
Q06787	FMR1	0.043179	2.47951	9.55e-05	1.37948
Q8N3X1	FNBP4	0.00132631	9.2592	9.79e-05	1.25567
P85037	FOXK1	0.00413567	4.75765	2.63e-06	1.36579
Q14331	FRG1	0.00316583	9.46241	0.00351985	1.20255
Q96AE4	FUBP1	0.00261414	2.37888	5.17e-07	1.41629
Q96I24	FUBP3	6.09e-05	2.93524	0.000167912	1.20782
P35637	FUS	0.000483723	7.13666	1.39e-10	1.74458
Q06546	GABPA	0.0138222	2.20937	1.34e-09	1.37788
Q06547	GABPB1	0.00775576	8.77978	2.66e-08	1.37797
Q9NY12	GAR1	0.000758916	5.03831	6.04e-05	1.32187
Q8WXI9	GATAD2B	0.00262766	2.92814	1.11e-05	1.36857
P57678	GEMIN4	0.00278445	4.34609	7.38e-07	1.28318
Q8TEQ6	GEMIN5	0.00447689	2.27619	0.000957299	1.20851
P49915	GMPS	0.00374273	2.68934	2.77e-08	1.60278
Q9BVP2	GNL3	0.00111366	7.2565	0.00164166	1.36538
Q9BRR8	GPATCH1	0.00942908	11.6451	8.21e-05	1.46519
Q92917	GPKOW	0.00266744	4.11695	1.21e-06	1.41246
P35269	GTF2F1	0.0139762	2.88608	0.00098106	1.2363
Q8WUA4	GTF3C2	0.0193439	8.54894	3.09e-05	1.27498
Q9UKN8	GTF3C4	0.0440773	3.15898	4.78e-05	1.2431
Q9Y5Q8	GTF3C5	0.00370869	7.66443	3.4e-05	1.24719
Q9BZE4	GTPBP4	0.00538115	19.0916	0.00177318	1.26618
P62805	H4C1	0.0120241	3.02616	8.32e-08	1.41467
P62805	H4C11	0.0120241	3.02616	8.32e-08	1.41467
P62805	H4C12	0.0120241	3.02616	8.32e-08	1.41467
P62805	H4C13	0.0120241	3.02616	8.32e-08	1.41467
P62805	H4C14	0.0120241	3.02616	8.32e-08	1.41467
P62805	H4C15	0.0120241	3.02616	8.32e-08	1.41467
P62805	H4C2	0.0120241	3.02616	8.32e-08	1.41467
P62805	H4C3	0.0120241	3.02616	8.32e-08	1.41467
P62805	H4C4	0.0120241	3.02616	8.32e-08	1.41467
P62805	H4C5	0.0120241	3.02616	8.32e-08	1.41467
P62805	H4C6	0.0120241	3.02616	8.32e-08	1.41467
P62805	H4C8	0.0120241	3.02616	8.32e-08	1.41467
P62805	H4C9	0.0120241	3.02616	8.32e-08	1.41467
O14929	HAT1	0.0127879	5.25766	0.000830476	1.51919
P51610	HCFC1	3e-05	2.70347	7.74e-14	1.41054
Q13547	HDAC1	0.0005973	2.54199	2.51e-11	1.34466
Q92769	HDAC2	0.00051982	4.07744	1.05e-05	1.36966
Q14527	HLTF	0.0172235	5.37403	0.000292208	1.45355
P09429	HMGB1	0.0100439	2.02175	0.000806695	1.48566
P26583	HMGB2	0.0145346	2.49669	3.34e-07	1.63926
P20823	HNF1A	0.0132812	2.58348	0.00246169	1.28443
P41235	HNF4A	0.0376171	2.3248	0.00026375	1.32369
Q13151	HNRNPA0	0.000109097	3.77335	1.23e-11	1.4543
P09651	HNRNPA1	0.000329077	2.30145	9.22e-11	1.43652
P22626	HNRNPA2B1	1.54e-07	2.43408	1.68e-08	1.28341
P51991	HNRNPA3	5.86e-07	2.85515	4.73e-11	1.4626
Q99729	HNRNPAB	2.79e-06	3.18712	0.00300241	1.24381
P07910	HNRNPC	4.37e-06	3.03572	1.41e-10	1.33087
Q14103	HNRNPD	0.0230104	2.3541	1.29e-06	1.27637
O14979	HNRNPDL	0.000684453	2.46828	9.79e-05	1.36543
P52597	HNRNPF	0.00151063	2.08606	5.51e-05	1.23496
P31943	HNRNPH1	9.15e-06	2.55541	1.57e-06	1.31374
P31942	HNRNPH3	0.0001069	2.99777	0.000730723	1.26093
P14866	HNRNPL	0.000180676	2.00962	4.36e-11	1.37472
Q8WVV9	HNRNPLL	0.00324037	2.35986	7.5e-07	1.38413
P52272	HNRNPM	6.34e-06	4.19752	2.16e-13	1.35975
O43390	HNRNPR	1.54e-07	2.61268	1.44e-08	1.35746
Q00839	HNRNPU	8.69e-05	2.20777	1.1e-12	1.58941
Q9BUJ2	HNRNPUL1	7.28e-05	2.38366	2.9e-05	1.47015
Q1KMD3	HNRNPUL2	0.00106405	2.04397	0.000102677	1.22777
Q5SSJ5	HP1BP3	0.00538878	2.13037	0.000727436	1.25805
P00492	HPRT1	0.0365568	2.22074	1.86e-05	1.67251
Q0VDF9	HSPA14	2.64e-05	3.35586	0.000322802	1.21355
O43719	HTATSF1	0.00127468	4.23336	7.28e-06	1.46112
Q13123	IK	0.000103161	4.85025	6.1e-11	1.41765
Q12905	ILF2	0.00026489	2.10327	7.74e-07	1.29579
Q12906	ILF3	0.000722079	2.32408	2.02e-07	1.34929
Q9H0C8	ILKAP	0.020694	2.73106	3.99e-05	1.2935
P12268	IMPDH2	0.00325341	2.181	0.00138828	1.31099
Q9UK53	ING1	0.0269609	18.7237	4.28e-05	1.25846
Q5TA45	INTS11	0.0160723	5.35447	2.63e-05	1.2424
Q68E01	INTS3	0.00286879	3.46091	1.62e-06	1.29947
Q9NVH2	INTS7	0.00920407	3.25505	4.1e-06	1.30426
Q96P70	IPO9	0.00834653	2.64702	0.000557853	1.43347
Q8IU81	IRF2BP1	0.0356663	4.26957	1.11e-07	1.62991
Q7Z5L9	IRF2BP2	0.00353029	3.37973	8.01e-06	1.98635
Q9H1B7	IRF2BPL	0.000498002	8.77922	0.0123591	1.22115
Q9ULR0	ISY1	0.00621949	44.9083	1.53e-08	1.35048
Q96ST2	IWS1	0.0326932	4.80511	3.07e-07	1.37457
Q9UK76	JPT1	0.0416252	2.19436	0.0457904	1.26111
Q9H910	JPT2	0.024877	11.8713	0.000450722	1.32569
Q7Z7F0	KHDC4	0.0146057	12.0289	0.00445313	1.27686
Q07666	KHDRBS1	0.000142057	2.8209	1.26e-08	1.26113
Q92945	KHSRP	6.34e-06	3.15116	1.83e-08	1.38308
O95239	KIF4A	0.0168581	5.12258	1.41e-07	1.9562
Q9Y4W2	LAS1L	0.00697714	13.9612	5.51e-06	1.2774
Q14739	LBR	0.00281859	2.60465	1.27e-08	1.84645
Q8WVC0	LEO1	0.00448694	4.12164	1.9e-06	1.37794
P18858	LIG1	0.0107118	8.52148	3.44e-08	1.88629
P49916	LIG3	0.00261751	3.81461	1.38e-10	1.59245
Q9BRT6	LLPH	0.00224912	3.94835	0.00363697	1.26224
P02545	LMNA	0.000738001	2.52399	0.0031986	1.34178
P20700	LMNB1	0.000112415	6.3238	3.31e-12	1.62689

## Sheet: S2-2
Supplementary Table S2-2: Pathways enriched by the proteins in the above list.
GO	Description	LogP	Log(q-value)	Enrichment	Z-score	#GeneInGO	#GeneInHitList	#GeneInGOAndHitList	%InGO	STDV %InGO
GO:0008380	RNA splicing	-100	-97	21	59	411	618	177	29	1.8
GO:0006397	mRNA processing	-100	-97	20	63	491	618	205	33	1.9
GO:0016071	mRNA metabolic process	-100	-97	17	58	648	618	220	36	1.9
GO:0022613	ribonucleoprotein complex biogenesis	-100	-97	13	37	492	618	126	20	1.6
GO:0071826	protein-RNA complex organization	-62	-59	15	31	243	618	72	12	1.3
GO:0006325	chromatin organization	-57	-54	6.8	24	791	618	109	18	1.5
GO:0006403	RNA localization	-56	-53	17	30	177	618	60	9.7	1.2
GO:0051276	chromosome organization	-55	-52	8.8	25	485	618	87	14	1.4
GO:0043484	regulation of RNA splicing	-53	-50	16	29	184	618	59	9.5	1.2
GO:0006338	chromatin remodeling	-53	-50	7.3	23	649	618	96	16	1.5
GO:0050684	regulation of mRNA processing	-52	-49	19	30	132	618	52	8.4	1.1
GO:0016072	rRNA metabolic process	-52	-49	13	27	252	618	65	11	1.2
GO:0034660	ncRNA metabolic process	-52	-49	8	24	532	618	87	14	1.4
GO:0050657	nucleic acid transport	-51	-48	17	29	155	618	54	8.7	1.1
GO:0050658	RNA transport	-51	-48	17	29	155	618	54	8.7	1.1
GO:0051236	establishment of RNA localization	-50	-48	17	29	157	618	54	8.7	1.1
GO:0034470	ncRNA processing	-50	-47	9.1	24	416	618	77	12	1.3
GO:0000245	spliceosomal complex assembly	-49	-47	23	31	96	618	45	7.3	1
GO:0006259	DNA metabolic process	-49	-46	6.3	22	766	618	99	16	1.5
GO:0006364	rRNA processing	-48	-45	13	26	218	618	59	9.5	1.2
GO:0051028	mRNA transport	-47	-45	19	29	126	618	48	7.8	1.1
GO:0042254	ribosome biogenesis	-46	-43	10	24	314	618	66	11	1.2
GO:0006405	RNA export from nucleus	-46	-43	24	30	85	618	41	6.6	1
GO:0006913	nucleocytoplasmic transport	-45	-42	12	24	247	618	59	9.5	1.2
GO:0051169	nuclear transport	-45	-42	12	24	248	618	59	9.5	1.2
GO:0051168	nuclear export	-43	-40	17	27	133	618	46	7.4	1.1
GO:0051052	regulation of DNA metabolic process	-43	-40	7.3	21	524	618	78	13	1.3
GO:0015931	nucleobase-containing compound transport	-41	-39	12	24	221	618	54	8.7	1.1
GO:0006974	DNA damage response	-40	-37	5.7	19	761	618	88	14	1.4
GO:0006351	DNA-templated transcription	-40	-37	6.9	20	535	618	75	12	1.3
GO:1903311	regulation of mRNA metabolic process	-39	-37	8.1	21	399	618	66	11	1.2
GO:0006281	DNA repair	-39	-37	7	20	508	618	73	12	1.3
GO:0032774	RNA biosynthetic process	-39	-36	6.7	19	548	618	75	12	1.3
GO:0006406	mRNA export from nucleus	-36	-33	24	27	66	618	32	5.2	0.89
GO:0006260	DNA replication	-35	-33	12	22	198	618	47	7.6	1.1
GO:0034728	nucleosome organization	-33	-30	14	22	138	618	39	6.3	0.98
GO:1903241	U2-type prespliceosome assembly	-30	-28	41	28	24	618	20	3.2	0.71
GO:0032200	telomere organization	-29	-26	13	20	130	618	35	5.7	0.93
GO:0006366	transcription by RNA polymerase II	-28	-25	6.7	16	395	618	54	8.7	1.1
GO:0033044	regulation of chromosome organization	-27	-24	8.6	17	245	618	43	7	1
GO:0000387	spliceosomal snRNP assembly	-25	-22	22	22	52	618	23	3.7	0.76
GO:0006261	DNA-templated DNA replication	-24	-22	12	18	135	618	32	5.2	0.89
GO:0065004	protein-DNA complex assembly	-24	-22	8.4	16	227	618	39	6.3	0.98
GO:0051054	positive regulation of DNA metabolic process	-22	-20	6.9	15	297	618	42	6.8	1
GO:0051301	cell division	-22	-20	5.1	14	516	618	54	8.7	1.1
GO:0010564	regulation of cell cycle process	-20	-18	4.1	12	747	618	62	10	1.2
GO:0006282	regulation of DNA repair	-20	-18	7.8	14	215	618	34	5.5	0.92
GO:0006302	double-strand break repair	-20	-18	7.7	14	216	618	34	5.5	0.92
GO:0032784	regulation of DNA-templated transcription elongation	-19	-17	12	16	104	618	25	4	0.79
GO:0042273	ribosomal large subunit biogenesis	-19	-17	14	17	75	618	22	3.6	0.75
GO:0031124	mRNA 3'-end processing	-19	-17	18	18	51	618	19	3.1	0.69
GO:0006275	regulation of DNA replication	-18	-16	10	15	123	618	26	4.2	0.81
GO:1901987	regulation of cell cycle phase transition	-18	-16	4.9	12	456	618	46	7.4	1.1
GO:0031123	RNA 3'-end processing	-18	-16	12	15	97	618	23	3.7	0.76
GO:0071103	DNA conformation change	-17	-15	12	15	89	618	22	3.6	0.75
GO:0000380	alternative mRNA splicing, via spliceosome	-17	-15	27	19	25	618	14	2.3	0.6
GO:0032392	DNA geometric change	-17	-15	13	15	81	618	21	3.4	0.73
GO:0045739	positive regulation of DNA repair	-17	-15	9.5	14	129	618	25	4	0.79
GO:1903047	mitotic cell cycle process	-17	-15	4.5	11	502	618	46	7.4	1.1
GO:0006376	mRNA splice site recognition	-16	-14	17	16	49	618	17	2.8	0.66
GO:0000470	maturation of LSU-rRNA	-16	-14	25	18	28	618	14	2.3	0.6
GO:0000278	mitotic cell cycle	-16	-14	4.1	11	585	618	49	7.9	1.1
GO:0046831	regulation of RNA export from nucleus	-16	-14	36	20	15	618	11	1.8	0.53
GO:0009451	RNA modification	-15	-13	7.4	12	178	618	27	4.4	0.82
GO:0034243	regulation of transcription elongation by RNA polymerase II	-15	-13	11	14	86	618	20	3.2	0.71
GO:0000725	recombinational repair	-15	-13	9.1	13	124	618	23	3.7	0.76
GO:0033120	positive regulation of RNA splicing	-15	-13	16	15	50	618	16	2.6	0.64
GO:0051983	regulation of chromosome segregation	-15	-13	8.6	13	131	618	23	3.7	0.76
GO:0000724	double-strand break repair via homologous recombination	-14	-13	9.1	13	119	618	22	3.6	0.75
GO:0032239	regulation of nucleobase-containing compound transport	-14	-12	30	18	18	618	11	1.8	0.53
GO:0000723	telomere maintenance	-14	-12	10	13	97	618	20	3.2	0.71
GO:0007346	regulation of mitotic cell cycle	-14	-12	4	10	521	618	43	7	1
GO:0046822	regulation of nucleocytoplasmic transport	-14	-12	9.2	13	112	618	21	3.4	0.73
GO:1901990	regulation of mitotic cell cycle phase transition	-14	-12	4.8	10	355	618	35	5.7	0.93
GO:0022616	DNA strand elongation	-13	-12	27	17	20	618	11	1.8	0.53
GO:0032786	positive regulation of DNA-templated transcription, elongation	-13	-11	13	13	61	618	16	2.6	0.64
GO:2001252	positive regulation of chromosome organization	-13	-11	9	12	109	618	20	3.2	0.71
GO:0006352	DNA-templated transcription initiation	-13	-11	7.3	11	154	618	23	3.7	0.76
GO:0006997	nucleus organization	-13	-11	7.7	11	140	618	22	3.6	0.75
GO:1903706	regulation of hemopoiesis	-13	-11	4.3	9.8	422	618	37	6	0.95
GO:0030071	regulation of mitotic metaphase/anaphase transition	-13	-11	9.8	12	90	618	18	2.9	0.68
GO:0042274	ribosomal small subunit biogenesis	-13	-11	9	12	103	618	19	3.1	0.69
GO:2000779	regulation of double-strand break repair	-12	-11	7.8	11	132	618	21	3.4	0.73
GO:0033045	regulation of sister chromatid segregation	-12	-11	9	12	104	618	19	3.1	0.69
GO:0090329	regulation of DNA-templated DNA replication	-12	-10	14	13	48	618	14	2.3	0.6
GO:1902099	regulation of metaphase/anaphase transition of cell cycle	-12	-10	9.5	12	93	618	18	2.9	0.68
GO:0006367	transcription initiation at RNA polymerase II promoter	-12	-10	8.1	11	121	618	20	3.2	0.71
GO:1902459	positive regulation of stem cell population maintenance	-12	-10	14	13	49	618	14	2.3	0.6
GO:0050685	positive regulation of mRNA processing	-12	-10	16	13	41	618	13	2.1	0.58
GO:2000781	positive regulation of double-strand break repair	-12	-10	9.8	12	85	618	17	2.8	0.66
GO:0045292	mRNA cis splicing, via spliceosome	-12	-10	15	13	42	618	13	2.1	0.58
GO:0006368	transcription elongation by RNA polymerase II	-12	-10	15	13	42	618	13	2.1	0.58
GO:0006417	regulation of translation	-12	-9.9	4	9.2	440	618	36	5.8	0.94
GO:0006271	DNA strand elongation involved in DNA replication	-12	-9.8	29	16	15	618	9	1.5	0.48
GO:0006999	nuclear pore organization	-12	-9.8	29	16	15	618	9	1.5	0.48
GO:0051170	import into nucleus	-12	-9.7	8	11	117	618	19	3.1	0.69
GO:0032204	regulation of telomere maintenance	-11	-9.6	8.5	11	104	618	18	2.9	0.68
GO:0045637	regulation of myeloid cell differentiation	-11	-9.6	5.6	9.9	218	618	25	4	0.79
GO:0036260	RNA capping	-11	-9.4	28	15	16	618	9	1.5	0.48
GO:0080135	regulation of cellular response to stress	-11	-9.3	3.3	8.5	661	618	44	7.1	1
GO:0043414	macromolecule methylation	-11	-9.2	6.2	9.9	174	618	22	3.6	0.75
GO:0006606	protein import into nucleus	-11	-9.1	7.9	11	112	618	18	2.9	0.68
GO:0006354	DNA-templated transcription elongation	-11	-9	13	12	50	618	13	2.1	0.58
GO:0016973	poly(A)+ mRNA export from nucleus	-11	-8.8	20	13	25	618	10	1.6	0.51
