# Supplementary material for: Targeting THOC2-Mediated mRNA Export Induces PARP Inhibitor Vulnerability in DNA Repair-Competent Hepatocellular Carcinoma
Source: Int J Biol Sci. 2026 Jun 10;22(11):6196–217. doi: 10.7150/ijbs.131002 (PMC13282891; doi:10.7150/ijbs.131002)
Supplement: Supplementary file 4 — Supplementary table 3. [file ijbsv22p6196s4.xlsx]

## Sheet: S3-1
Supplementary Table S3-1: Proteins that exhibited significant positive correlation with THOC2 across both the Jiang et al's cohort and Gao et al's cohort.
UNIPROT	SYMBOL	Jiang et al's cohort		Gao et al's cohort
		P.value	Correlation coefficient	P.value	Correlation coefficient
Q8NI27	THOC2	0	1	0	1
Q96FV9	THOC1	2.94e-21	0.772733	3.41e-85	0.955567
Q92797	SYMPK	1.93e-15	0.687845	1.99e-15	0.575905
Q6P2Q9	PRPF8	2.19e-14	0.668512	1.74e-17	0.608596
Q96J01	THOC3	9.18e-14	0.656413	2.9e-42	0.833325
P52701	MSH6	1.13e-13	0.654599	1.47e-12	0.52332
Q8TAQ2	SMARCC2	1.27e-13	0.653563	4.78e-10	0.468394
O75643	SNRNP200	3.91e-13	0.643582	7.98e-18	0.613647
Q15393	SF3B3	4.07e-13	0.643228	1.38e-19	0.638509
Q15029	EFTUD2	4.11e-13	0.643132	3.45e-17	0.604112
Q8N3U4	STAG2	6.79e-13	0.638527	1.19e-21	0.664993
Q9UKF6	CPSF3	1.09e-12	0.634109	1.43e-10	0.480717
Q96DI7	SNRNP40	1.97e-12	0.628528	3.95e-13	0.534546
O75533	SF3B1	1.97e-12	0.628515	3.11e-15	0.572645
P12004	PCNA	4.18e-12	0.621215	4.69e-19	0.631239
P33993	MCM7	5.54e-12	0.618425	4.13e-16	0.587184
P38919	EIF4A3	9.97e-12	0.612524	2.03e-14	0.558463
Q9UKL0	RCOR1	1.12e-11	0.611344	7.39e-18	0.614142
Q86W42	THOC6	1.27e-11	0.610019	4.56e-51	0.873974
Q14562	DHX8	1.4e-11	0.609078	3.59e-07	0.390576
Q9P2I0	CPSF2	1.46e-11	0.608642	2.34e-12	0.519271
P43246	MSH2	1.6e-11	0.607668	6.65e-12	0.509905
O43390	HNRNPR	2.53e-11	0.602929	2.8e-08	0.422924
Q7Z6E9	RBBP6	2.7e-11	0.602239	7.15e-07	0.3812
P33992	MCM5	3.41e-11	0.59977	3.02e-17	0.604991
Q92979	EMG1	4.06e-11	0.597913	3.48e-05	0.322041
P25205	MCM3	5.7e-11	0.594282	2.28e-17	0.606854
P33991	MCM4	9.34e-11	0.588884	2.75e-16	0.590015
Q12874	SF3A3	1.34e-10	0.584913	8.27e-19	0.627809
P49736	MCM2	1.35e-10	0.584813	4.18e-17	0.602846
Q06787	FMR1	1.35e-10	0.584789	3.45e-09	0.447142
O60832	DKC1	1.42e-10	0.584241	3.34e-07	0.391515
Q9NW64	RBM22	1.45e-10	0.583991	8.36e-13	0.528195
Q96ST3	SIN3A	1.55e-10	0.58325	3.94e-13	0.534567
O43172	PRPF4	1.67e-10	0.582397	3.84e-12	0.514845
Q96P70	IPO9	1.93e-10	0.580812	4.18e-07	0.388517
P31943	HNRNPH1	1.94e-10	0.580731	8.47e-08	0.409289
Q7L014	DDX46	2.06e-10	0.580077	1.31e-15	0.57896
Q15459	SF3A1	2.19e-10	0.579337	1.06e-15	0.580458
Q6PJT7	ZC3H14	2.2e-10	0.579314	1.59e-09	0.455671
Q99729	HNRNPAB	2.24e-10	0.579084	0.000322892	0.281625
P51610	HCFC1	2.5e-10	0.57785	1.28e-23	0.687933
Q9BUQ8	DDX23	2.52e-10	0.577779	5.16e-12	0.51221
P18858	LIG1	2.84e-10	0.57639	2.07e-19	0.636111
P00492	HPRT1	2.85e-10	0.576354	6.66e-08	0.412306
Q92841	DDX17	3.24e-10	0.574879	7.25e-13	0.529412
Q9BW27	NUP85	3.5e-10	0.573968	5.51e-11	0.490068
Q15014	MORF4L2	3.87e-10	0.57281	3.02e-13	0.536797
P43243	MATR3	4.4e-10	0.571312	6.74e-10	0.464809
Q53GS9	USP39	5.43e-10	0.568847	8.93e-15	0.564748
Q15427	SF3B4	5.45e-10	0.568797	5.67e-10	0.466605
A6NHR9	SMCHD1	5.52e-10	0.56865	1.76e-12	0.521762
Q9H0L4	CSTF2T	6.45e-10	0.566817	0.00391302	0.227588
Q15717	ELAVL1	6.9e-10	0.566016	0.000520012	0.272141
Q13435	SF3B2	7.98e-10	0.564283	5.2e-17	0.601383
Q9UMS4	PRPF19	8.17e-10	0.563999	1.47e-10	0.48039
Q13838	DDX39B	8.23e-10	0.563912	1.74e-18	0.623224
Q8N6T3	ARFGAP1	8.26e-10	0.563877	0.000299283	0.283105
Q13620	CUL4B	8.42e-10	0.563638	7.42e-10	0.463783
P09661	SNRPA1	8.71e-10	0.563233	3.11e-15	0.572634
Q08211	DHX9	8.99e-10	0.562859	2.64e-15	0.573856
O43719	HTATSF1	9.66e-10	0.561987	2.53e-15	0.574159
Q14566	MCM6	9.88e-10	0.561713	2.77e-16	0.589959
P51991	HNRNPA3	1.19e-09	0.559431	1.34e-11	0.503458
O75909	CCNK	1.22e-09	0.559163	6.55e-08	0.41251
P22626	HNRNPA2B1	1.37e-09	0.557718	4.85e-08	0.416226
Q14320	FAM50A	1.54e-09	0.556304	4.21e-15	0.570396
Q8IX12	CCAR1	1.61e-09	0.555739	5.46e-08	0.414759
Q14839	CHD4	1.86e-09	0.553979	1.46e-12	0.523411
P12270	TPR	2.36e-09	0.551048	4.89e-08	0.416141
Q10570	CPSF1	2.54e-09	0.550126	6.14e-11	0.48902
P26368	U2AF2	2.88e-09	0.548549	2.36e-14	0.557279
Q9Y3B4	SF3B6	3.05e-09	0.547826	1.82e-15	0.576582
Q9H0D6	XRN2	3.07e-09	0.547708	5.94e-12	0.510925
Q6UX04	CWC27	3.67e-09	0.545473	2.4e-08	0.42477
O43143	DHX15	4.2e-09	0.543742	3.56e-08	0.420026
P23246	SFPQ	4.67e-09	0.542391	1.12e-11	0.505166
Q9Y2W1	THRAP3	5.18e-09	0.54104	1.9e-06	0.367375
Q9UQ35	SRRM2	5.31e-09	0.540723	9.56e-09	0.435591
Q15233	NONO	6.52e-09	0.538071	7.83e-15	0.565741
Q16629	SRSF7	6.96e-09	0.537203	3.29e-10	0.47226
O96019	ACTL6A	7.33e-09	0.536529	6.26e-14	0.549602
Q86U38	NOP9	7.94e-09	0.535486	1.55e-07	0.401582
Q16637	SMN1	8.85e-09	0.534049	1.46e-09	0.456603

## Sheet: S3-2
Supplementary Table S3-2: Pathways enriched by the proteins in S3-1.
Description	Enrichment	#GeneInGO	count	%InGO	Log(q-value)
Transport of Mature Transcript to Cytoplasm	25	84	60	7	70
mRNA Splicing	24	215	148	17	97
Nuclear Pore Complex (NPC) Disassembly	22	35	22	2.6	23
HSF1 activation	21	12	7	0.81	6.4
RNA Polymerase II Transcription Elongation	15	58	25	2.9	21
Metabolism of RNA	14	716	279	32	97
SUMOylation	13	188	69	8	54
HDACs deacetylate histones	11	94	29	3.4	20
Glycolysis	11	73	23	2.7	16
Chromosome Maintenance	11	140	44	5.1	31
Regulation of PTEN gene transcription	9.3	61	16	1.9	9.3
DNA Replication	8.1	187	43	5	24
Signaling by FGFR2	7.7	73	16	1.9	8.1
DNA methylation	7.7	64	14	1.6	7
DNA Repair	7.6	335	72	8.4	39
Cell Cycle	7.5	691	146	17	81
Chromatin modifying enzymes	7.4	272	57	6.6	30
rRNA processing	7.1	205	41	4.8	20
Protein folding	6.9	97	19	2.2	8.9
Interleukin-12 signaling	6.8	47	9	1	3.9
HATs acetylate histones	6.7	142	27	3.1	13
ESR-mediated signaling	6.5	222	41	4.8	19
Transcriptional Regulation by TP53	5.7	362	59	6.9	25
Transcriptional regulation by RUNX1	5.4	237	36	4.2	14
Signaling by Nuclear Receptors	5.2	298	44	5.1	17
Interferon Signaling	5.2	203	30	3.5	11
Signaling by ALK in cancer	5.1	55	8	0.93	2.6
Signaling by TGF-beta Receptor Complex	4.2	93	11	1.3	2.9
Cellular responses to stress	4.1	788	92	11	28
Signaling by NOTCH	3.5	235	23	2.7	5.1
Signaling by Rho GTPases	3.4	706	68	7.9	16
Signaling by WNT	2.7	331	25	2.9	3.7

## Sheet: S3-3
Supplementary Table S3-3: Proteins that exhibited down-regulation in subcutaneous tumors derived from a comparison of THOC2 knockdown Huh7 cell line to the control group.
UNIPROT	SYMBOL	P.value	logFC	shCtrl2	shCtrl3	shCtrl4	shCtrl5	shCtrl6	sh#2-2	sh#2-3	sh#2-4	sh#2-5	sh#2-6
Q8NI27	THOC2	0.0186135	-0.572945	5.39893e+06	4.20064e+06	6.42869e+06	7.13673e+06	8.37389e+06	4.15611e+06	3.7976e+06	3.44078e+06	4.67186e+06	5.13545e+06
Q5JTZ9	AARS2	0.00750944	-1.40479	7.00637e+06	4.56824e+06	4.34835e+06	4.74293e+06	3.80209e+06	1.95169e+06	2.28754e+06	1.77652e+06	1.01366e+06	2.21147e+06
Q9NUT2	ABCB8	0.0326263	-1.45108	248602		316794	461090	351481	147084			207590	122150
P28288	ABCD3	0.0102567	-1.40141	8.86761e+06	5.3191e+06	8.49782e+06	7.33638e+06	7.783e+06	1.60652e+06	3.65798e+06	1.82584e+06	2.98286e+06	4.23784e+06
Q6P2Q9	PRPF8	0.00125653	-1.24661	2.29603e+07	2.4778e+07	3.77307e+07	3.55706e+07	4.09188e+07	7.47928e+06	1.19643e+07	1.14577e+07	1.47939e+07	2.25602e+07
Q9ULW3	ABT1	0.0305348	-1.07648	3.64069e+06	3.11988e+06	5.30736e+06	2.61945e+06	4.61688e+06	2.1473e+06	932229	1.88168e+06	2.66122e+06	1.53137e+06
P09110	ACAA1	0.0182372	-0.529223	1.32961e+07	1.67473e+07	1.315e+07	7.64112e+06	1.00013e+07	1.09742e+07	1.00794e+07	7.73905e+06	5.8877e+06	7.47455e+06
Q13085	ACACA	0.00426268	-1.27621	5.13816e+06	7.3309e+06	7.91275e+06	6.84317e+06	7.198e+06	2.70323e+06	2.85156e+06	1.63912e+06	4.11776e+06	2.90086e+06
P45954	ACADSB	0.0414907	-1.02272	1.63511e+07	3.41434e+07	3.45064e+07	1.70534e+07	2.01289e+07	1.05171e+07	1.47139e+07	9.28508e+06	1.30893e+07	1.25315e+07
P49748	ACADVL	0.000445991	-1.17098	7.56638e+06	9.44845e+06	1.17269e+07	5.91082e+06	8.05206e+06	3.36969e+06	4.94342e+06	5.56828e+06	2.32542e+06	2.7591e+06
P52701	MSH6	0.0265816	-0.818033	1.44899e+07	1.40616e+07	2.54049e+07	2.20725e+07	1.77882e+07	9.70167e+06	8.93651e+06	9.22771e+06	1.12287e+07	1.41198e+07
Q86TX2	ACOT1	0.0320078	-1.34071	5.95409e+06	2.91992e+06	9.78576e+06	6.14704e+06	5.56682e+06	3.52374e+06	252273	2.89553e+06	443939	4.87687e+06
O60488	ACSL4	0.012903	-1.12605	1.82955e+07	1.96528e+07	2.49162e+07	1.95534e+07	2.21453e+07	1.15991e+07	1.10294e+07	3.23309e+06	9.85598e+06	1.21898e+07
Q9NR19	ACSS2	0.0147089	-6.62485	437863	2.61423e+06	1.656e+06	2.33946e+06	1.15485e+06
O75643	SNRNP200	0.00343151	-0.745348	4.16547e+07	3.73717e+07	5.91555e+07	4.81684e+07	5.96018e+07	2.83253e+07	2.46504e+07	3.00424e+07	2.89536e+07	3.47447e+07
Q9GZN1	ACTR6	0.038625	-1.17061	2.64964e+06	1.21587e+06	3.18703e+06	2.34122e+06	4.40498e+06	999432	875383	864084	1.89022e+06	1.50074e+06
O00116	AGPS	0.0216603	-0.82666	1.34601e+07	1.3355e+07	1.99764e+07	1.83322e+07	1.5972e+07	9.97389e+06	7.05231e+06	6.07185e+06	1.0073e+07	1.25534e+07
Q13155	AIMP2	0.0212174	-2.14656	9.05676e+07	8.58234e+07	1.33988e+08	3.07638e+07	1.28805e+08	2.04903e+07	2.4949e+07	1.34487e+07	2.37951e+07	2.34551e+07
P13716	ALAD	0.0272242	-1.67886	2.24769e+06	3.14243e+06	1.72123e+06	1.50145e+06	2.20187e+06	991340		905417	808147	656203
P51648	ALDH3A2	0.00259216	-1.64649	1.45404e+07	1.51498e+07	2.08545e+07	1.09724e+07	2.1142e+07	3.15147e+06	5.64663e+06	4.33464e+06	4.63204e+06	8.6379e+06
P30038	ALDH4A1	0.036499	-2.03031	3.96479e+06	9.43201e+06	2.82472e+06	2.7327e+06	3.9894e+06	1.01832e+06	1.68409e+06	1.56588e+06	509345	839028
Q02252	ALDH6A1	0.0492447	-0.979658	6.81921e+06	1.83478e+07	8.95485e+06	1.05917e+07	1.39301e+07	1.49544e+06	8.81956e+06	9.00395e+06	7.68285e+06	2.73639e+06
Q5I7T1	ALG10B	0.022245	-2.48907	549031	606656	547902	492987	349435					387009
P33993	MCM7	0.0336758	-0.746872	5.46242e+07	6.36905e+07	9.85106e+07	7.32088e+07	8.79728e+07	4.52732e+07	4.45847e+07	3.24028e+07	4.30891e+07	5.99022e+07
Q9UHK6	AMACR	0.0273361	-4.99759	629168	941707	621906	445732
P38919	EIF4A3	0.00646087	-0.516197	2.56499e+08	2.17204e+08	2.73916e+08	2.8371e+08	2.73106e+08	1.32299e+08	1.74735e+08	1.8342e+08	1.96561e+08	2.25061e+08
Q86W42	THOC6	0.00581658	-1.62489	7.55438e+06	1.23564e+07	9.8105e+06	1.69842e+07	1.35829e+07	4.65144e+06	2.25079e+06	1.77121e+06	5.0207e+06	5.85341e+06
O43747	AP1G1	0.0318743	-0.524108	1.02341e+07	1.07572e+07	1.85798e+07	1.69489e+07	1.87079e+07	9.12255e+06	8.3289e+06	9.18965e+06	1.21054e+07	1.35661e+07
O43390	HNRNPR	0.0472247	-0.580482	1.54405e+08	1.18187e+08	1.78193e+08	1.45411e+08	2.26132e+08	1.14154e+08	1.01853e+08	1.01557e+08	1.24779e+08	1.07582e+08
P13798	APEH	0.0375014	-0.898549	1.1561e+07	1.83703e+07	2.70945e+07	2.26543e+07	9.52473e+06	8.05435e+06	5.78405e+06	1.22552e+07	1.28342e+07	8.92398e+06
P33992	MCM5	0.00861423	-0.795504	6.27881e+07	5.7995e+07	7.96631e+07	7.38646e+07	7.61236e+07	4.62018e+07	4.26463e+07	3.39916e+07	3.27051e+07	4.6355e+07
Q6UXV4	APOOL	0.044153	-0.546022	1.72789e+06	1.34174e+06	5.15796e+06	5.93384e+06	5.09487e+06	959573	1.41797e+06	3.23021e+06	4.76283e+06	2.81817e+06
Q96P48	ARAP1	0.0121545	-1.41259	274154	299629	194176	408413	300717	188815	158430	70284.4	120697
P25205	MCM3	0.0436508	-0.536126	8.01769e+07	6.88208e+07	1.06697e+08	9.592e+07	9.17637e+07	6.52441e+07	5.14966e+07	4.18793e+07	7.17938e+07	7.53489e+07
Q07960	ARHGAP1	0.00093543	-0.672918	1.13475e+07	1.60451e+07	1.62866e+07	1.04332e+07	1.45677e+07	5.79246e+06	1.10933e+07	9.60395e+06	7.34531e+06	9.24367e+06
Q13017	ARHGAP5	0.0270855	-1.44289	1.4786e+06	536996	792840	983892	879406	612209	79681.6		99535.4	910356
O60832	DKC1	0.0265093	-1.0039	4.22616e+07	2.42458e+07	5.29527e+07	2.85856e+07	6.01275e+07	1.35121e+07	1.89399e+07	2.16134e+07	2.17968e+07	2.79438e+07
Q8N6S5	ARL6IP6	0.0185786	-6.84372	1.8711e+06	2.63737e+06	2.36787e+06	2.65317e+06
Q5T2E6	ARMH3	0.0312817	-0.664492	609372	598300	294935	641854	462123	336502	487069		340546	463783
Q9BUQ8	DDX23	0.000253188	-1.39714	4.40339e+06	7.37129e+06	8.47011e+06	8.36928e+06	1.00191e+07	1.06234e+06	2.7374e+06	3.19892e+06	3.16291e+06	4.50671e+06
P18858	LIG1	0.0363459	-1.30929	2.95519e+06	3.44899e+06	4.75462e+06	5.56788e+06	3.61978e+06	2.17712e+06	1.99226e+06	1.99205e+06	279995	1.76876e+06
P08243	ASNS	0.00993591	-0.711576	7.53137e+07	5.09526e+07	9.51809e+07	7.42218e+07	9.86234e+07	4.7352e+07	3.44856e+07	4.22267e+07	5.52914e+07	6.14201e+07
P00966	ASS1	0.0496427	-0.711935	8.93992e+06	1.7241e+07	1.42835e+07	8.14695e+06	1.35296e+07	7.89459e+06	1.4842e+07	3.1088e+06	3.35395e+06	8.73781e+06
Q676U5	ATG16L1	0.0260765	-1.64767	299663	326207	549757	895737	410437		339849		402365
Q9HD20	ATP13A1	0.0139088	-1.74618	946812	1.43247e+06	834618	1.04648e+06	886126	777436	183027	194141	246948	132573
P36542	ATP5F1C	0.0195955	-0.797465	1.90295e+08	1.13615e+08	1.69509e+08	1.8271e+08	1.37111e+08	8.68263e+07	1.00274e+08	7.00518e+07	9.97013e+07	9.95442e+07
P24539	ATP5PB	0.0297913	-0.733256	9.87057e+07	8.47283e+07	7.80524e+07	1.24752e+08	5.1437e+07	4.43242e+07	4.18067e+07	6.58572e+07	6.72446e+07	4.40486e+07
P61769	B2M	0.0140771	-1.18069	3.6784e+07	3.24189e+07	3.04551e+07	3.41697e+07	4.34944e+07	2.06064e+07	1.70813e+07	7.10207e+06	2.61314e+07	7.30281e+06
Q9UIG0	BAZ1B	0.0369082	-1.00306	7.65661e+06	4.3805e+06	6.08647e+06	5.86575e+06	1.11436e+07	1.59756e+06	4.11023e+06	3.74765e+06	3.11891e+06	4.9549e+06
O14874	BCKDK	0.00164249	-2.06732	4.47833e+06	3.80769e+06	5.03982e+06	4.07788e+06	3.80803e+06		989180	1.01124e+06	1.55764e+06	1.48648e+06
P54132	BLM	0.0131406	-0.548485	2.01256e+06	1.69857e+06	2.60481e+06	2.13635e+06	2.21829e+06	1.55145e+06	1.34835e+06	1.34063e+06	1.53345e+06	1.52201e+06
Q14692	BMS1	0.0127767	-1.77488	3.82578e+06	3.03151e+06	5.77925e+06	5.67696e+06	8.85822e+06	935181	1.66999e+06	1.6964e+06	1.61127e+06	2.02727e+06
P25440	BRD2	0.00312298	-1.22409	8.45699e+06	4.26428e+06	9.87576e+06	9.50758e+06	9.69796e+06	3.83602e+06	1.72213e+06	3.15112e+06	3.4099e+06	5.77511e+06
Q8IYJ2	C10orf67	0.0202769	-2.68234	8.09065e+06	2.42114e+06	9.13398e+06	1.99245e+06	9.635e+06	1.47101e+06		3.35114e+06
Q6UWU4	C6orf89	0.00920637	-1.6385	723965	381686	659475	659938	426050	369801			218972	293731
P04632	CAPNS1	0.048235	-0.756928	1.85656e+08	1.78135e+08	1.27978e+08	1.12635e+08	5.42429e+07	7.54223e+07	1.3203e+08	7.50146e+07	4.46366e+07	6.26548e+07
P16152	CBR1	0.00974789	-0.507592	7.93158e+07	8.33206e+07	9.14722e+07	1.03572e+08	8.56031e+07	6.36551e+07	5.60561e+07	6.03272e+07	5.91556e+07	7.26099e+07
P35520	CBS	0.000727362	-0.863008	6.1153e+07	6.44673e+07	6.90843e+07	8.54217e+07	7.26785e+07	4.09558e+07	3.55599e+07	3.14864e+07	4.6384e+07	3.95877e+07
P14635	CCNB1	0.0217428	-1.26611	4.94797e+06	4.77061e+06	8.94299e+06	9.04059e+06	8.7982e+06	3.6591e+06	1.66527e+06	923567	3.37843e+06	5.54976e+06
Q99459	CDC5L	0.0389593	-0.521868	2.587e+07	2.30902e+07	2.45606e+07	1.79984e+07	3.05009e+07	1.60922e+07	1.2592e+07	1.45208e+07	2.03407e+07	2.14376e+07
Q6P1J9	CDC73	0.0341211	-0.790054	5.88083e+06	7.53877e+06	9.64508e+06	1.416e+07	1.25093e+07	4.71559e+06	6.03899e+06	5.76365e+06	6.47905e+06	5.76503e+06
O14735	CDIPT	0.00540748	-0.861414	1.83872e+07	9.03137e+06	1.08892e+07	2.08253e+07	2.00869e+07	6.38369e+06	2.40288e+06	5.579e+06	1.373e+07	1.55082e+07
O43143	DHX15	0.0256276	-0.695841	5.85004e+07	5.63014e+07	9.78048e+07	8.47296e+07	9.44658e+07	3.56911e+07	5.49248e+07	4.44809e+07	4.73092e+07	5.94727e+07
Q03701	CEBPZ	0.0212214	-1.3232	5.10855e+06	2.91432e+06	6.81569e+06	6.70884e+06	6.42434e+06	1.84831e+06	2.06703e+06	1.99496e+06	832947	4.43558e+06
Q9Y6K0	CEPT1	0.0273157	-1.53626	4.47522e+06		5.77241e+06	5.13222e+06	6.89038e+06			3.01484e+06	286860	4.34911e+06
Q9BWS9	CHID1	0.00869362	-1.80691	6.91105e+06	7.17786e+06	9.12243e+06	5.31225e+06	8.66227e+06		2.24247e+06	1.17581e+06	3.87015e+06	3.32278e+06
P35790	CHKA	0.0372685	-1.55948	837184	955049	1.05631e+06	709934	983216	487466				1.00354e+06
Q16637	SMN1	0.0249668	-1.01516	4.29948e+07	2.11911e+07	5.30658e+07	5.50029e+07	4.17861e+07	3.94607e+07	4.43991e+06	1.64054e+07	2.05628e+07	2.50329e+07
Q6P4Q7	CNNM4	0.0451171	-0.953412	1.15721e+06	654796	274824	908896	901240	339586	235739	262491	531264	643351
Q9Y2R0	COA3	0.0297745	-0.80886	6.95092e+07	6.04177e+07	4.34199e+07	6.05161e+07	3.49419e+07	5.72548e+07	1.93881e+07	2.80945e+07	2.17349e+07	2.69703e+07
Q13057	COASY	0.0434689	-0.63958	6.82769e+06	9.067e+06	1.07204e+07	1.00859e+07	7.18589e+06	2.36158e+06	2.99557e+06	1.07285e+07	6.39799e+06	5.68741e+06
Q96FN4	CPNE2	0.03842	-2.67225	960654	668460		708887	1.05512e+06		202354		282707
Q8IX18	DHX40	0.0214247	-1.16452	1.7852e+06	1.20693e+06	2.99429e+06	3.51043e+06	3.32117e+06	981594	925024	1.31138e+06	1.07971e+06	1.42059e+06
P50416	CPT1A	0.00779091	-1.35597	5.35153e+06	6.30524e+06	6.53347e+06	3.3999e+06	3.3906e+06	1.36818e+06	1.80607e+06	3.24052e+06	959591	2.38492e+06
Q9H3G5	CPVL	0.000376668	-0.703316	1.06565e+07	1.26881e+07	1.34039e+07	8.6345e+06	9.43475e+06	7.19036e+06	8.9558e+06	9.27074e+06	4.48245e+06	3.76745e+06
O60506	SYNCRIP	0.00451884	-0.638442	9.25784e+07	6.72712e+07	9.39366e+07	1.1586e+08	1.15968e+08	6.12283e+07	4.8846e+07	6.65198e+07	7.16863e+07	6.36808e+07
P19784	CSNK2A2	0.0319304	-1.23967	1.21862e+07	8.66879e+06	1.97001e+07	1.36235e+07	1.995e+07	2.24007e+06	9.58393e+06	6.12225e+06	6.60251e+06	6.84237e+06
Q969N2	PIGT	0.012913	-1.30396	1.52496e+06	2.16922e+06	2.71074e+06	2.16269e+06	2.32162e+06	1.28132e+06	1.13064e+06	733559	597832	666924
Q9UHQ9	CYB5R1	0.0313453	-1.08044	5.71403e+06	6.26972e+06	2.49047e+06	7.80882e+06	6.79591e+06	844896	2.27292e+06	2.9964e+06	3.79673e+06	3.84004e+06
Q96SB4	SRPK1	0.00274552	-0.972066	1.66807e+07	1.2587e+07	1.02458e+07	1.5554e+07	1.70373e+07	5.89485e+06	7.70349e+06	4.25073e+06	9.97059e+06	8.93761e+06
Q16850	CYP51A1	0.00776831	-0.900098	2.40263e+07	2.18008e+07	3.72324e+07	2.64175e+07	4.20051e+07	1.36038e+07	1.53201e+07	2.03872e+07	1.30058e+07	1.88548e+07
Q15008	PSMD6	0.00290537	-0.764791	5.96551e+07	6.63177e+07	5.76197e+07	6.61369e+07	6.60176e+07	3.16785e+07	3.65496e+07	2.41692e+07	3.78665e+07	5.55656e+07
Q9UJW0	DCTN4	0.0310978	-1.31015	3.54889e+06	7.47348e+06	6.90666e+06	7.46055e+06	7.13698e+06	3.75645e+06	515310	3.44897e+06	2.16433e+06	3.23222e+06
Q13206	DDX10	0.0167044	-1.7304	3.2598e+06	1.78352e+06	2.91536e+06	3.51721e+06	7.33687e+06	899764	404374	710041	1.51847e+06	2.1369e+06
Q96GQ7	DDX27	0.0050392	-1.26747	1.32826e+07	1.04549e+07	1.56342e+07	1.84257e+07	1.89073e+07	2.55483e+06	6.96188e+06	3.6996e+06	6.91315e+06	1.17326e+07
Q9NUL7	DDX28	0.033491	-1.95301	428314	87007.3	500427	500948	225391				383452
Q9H8H2	DDX31	0.0281147	-1.6053	211946	363131	707981	498669	653197		314206	116914		335918
Q9H0S4	DDX47	0.00687921	-0.660596	3.00791e+07	1.67791e+07	1.74231e+07	2.20129e+07	3.33525e+07	1.54727e+07	9.33039e+06	1.29615e+07	1.17838e+07	2.61422e+07
Q9NXE4	SMPD4	0.0269359	-1.31851	1.74094e+06	623926	1.78039e+06	1.1738e+06	1.65798e+06	478505	610389	403297	273406	1.03183e+06
O15121	DEGS1	0.0386136	-0.791269	2.84307e+06	1.86804e+06	2.57961e+06	2.34701e+06	1.80724e+06	2.05217e+06	869351	797185	974216	1.92039e+06
Q9Y315	DERA	0.0248567	-0.993832	5.04891e+06	6.6402e+06	2.96218e+06	3.56172e+06	5.25317e+06	1.98857e+06	2.22322e+06	597476	2.78417e+06	4.18992e+06
Q9UBM7	DHCR7	0.0142031	-1.71917	2.28689e+07	2.21058e+07	4.69971e+07	2.20961e+07	3.60417e+07	2.9781e+06	1.02911e+07	6.79587e+06	3.80316e+06	2.17237e+07
P00374	DHFR	0.02781	-0.555608	2.3404e+07	2.18648e+07	2.96515e+07	3.75143e+07	3.77302e+07	1.91533e+07	1.97002e+07	1.36253e+07	2.19064e+07	2.77825e+07
Q9Y394	DHRS7	0.0336553	-1.34266	7.81885e+06	1.0962e+07	1.2757e+07	8.24483e+06	2.33295e+07	3.29448e+06	7.86507e+06	3.56869e+06	3.20597e+06	6.95048e+06
Q9H6R0	DHX33	0.0111702	-2.57613	596686	410207	752686	689315	333157	400034
Q8NDZ4	DIPK2A	0.00831461	-3.03378	1.02487e+06	1.02114e+06	1.55795e+06	1.26482e+06	721701		280607			352162
O75165	DNAJC13	0.00768987	-1.42847	540363	829540	875131	1.15664e+06	1.22124e+06	165382	398891	460816	462812	229629
Q96N67	DOCK7	0.0267978	-1.15182	3.16524e+06	3.07048e+06	4.24427e+06	4.91074e+06	4.88691e+06	2.41894e+06	2.53507e+06	744909	1.72659e+06	1.70058e+06
Q9NY33	DPP3	0.0411333	-1.02129	8.39005e+06	1.91178e+07	1.47066e+07	1.28916e+07	8.84288e+06	8.64509e+06	7.80923e+06	4.09306e+06	5.59387e+06	5.36479e+06
P41091	EIF2S3	0.0421635	-0.509014	9.3338e+07	8.35966e+07	1.10154e+08	1.31262e+08	1.10166e+08	6.91664e+07	7.23134e+07	5.3578e+07	7.43898e+07	1.01943e+08
P15924	DSP	0.00189461	-1.23933	6.98492e+06	4.225e+06	6.95278e+06	5.24587e+06	6.69396e+06	3.73867e+06	2.16538e+06	1.94902e+06	1.99999e+06	2.89747e+06
Q92769	HDAC2	0.0222505	-0.569214	2.05234e+07	1.47366e+07	1.67445e+07	1.90093e+07	1.99128e+07	8.39836e+06	8.36476e+06	1.30386e+07	1.56058e+07	1.58756e+07
Q8TEA8	DTD1	0.00619107	-1.48037	2.3785e+07	3.06838e+07	4.49133e+07	4.00905e+07	4.07877e+07	1.34925e+07	1.51559e+07	1.12135e+07	1.28887e+07	1.18543e+07
Q9NPF4	OSGEP	0.0242367	-0.555517	1.1256e+07	1.58213e+07	1.89355e+07	2.13853e+07	1.53139e+07	9.86626e+06	1.23428e+07	9.24728e+06	1.36877e+07	1.11343e+07
Q14676	MDC1	0.0394732	-1.17294	2.00015e+07	5.0424e+06	1.44707e+07	1.34564e+07	1.92025e+07	5.54965e+06	6.02704e+06	7.73288e+06	5.76589e+06	6.93476e+06
Q12805	EFEMP1	0.017601	-0.697513	6.13372e+06	2.32967e+06	3.89741e+06	4.31891e+06	7.75114e+06	4.17805e+06	1.76363e+06	2.80375e+06	1.8256e+06	4.49387e+06
Q08426	EHHADH	0.04693	-1.94825	248977	351937	414664		390998					302305
P62906	RPL10A	0.00568357	-0.821362	4.21459e+08	3.73905e+08	5.32776e+08	5.19556e+08	4.80849e+08	1.51479e+08	2.93279e+08	3.23998e+08	2.32673e+08	3.16312e+08
Q9NYP7	ELOVL5	0.00428356	-1.63321	1.02584e+07	7.03293e+06	1.63204e+07	8.32588e+06	1.47029e+07	1.85961e+06	2.43864e+06	4.32619e+06	3.0362e+06	6.59862e+06
P07099	EPHX1	0.0374027	-0.809888	4.20922e+07	6.03349e+07	7.9289e+07	2.6448e+07	5.01111e+07	2.80315e+07	3.23875e+07	3.12717e+07	1.76452e+07	3.79911e+07
P58107	EPPK1	0.00113039	-1.18034	845914	541207	412198	542087	607920	498347	219580	92036.9	88756	402660
Q9H6S3	EPS8L2	0.0190946	-0.923456	4.57724e+06	6.95136e+06	8.37578e+06	7.3429e+06	6.3461e+06	3.71246e+06	3.30346e+06	2.4864e+06	4.02794e+06	4.18167e+06
Q969X5	ERGIC1	0.0245997	-0.856422	1.8198e+07	2.03748e+07	3.79399e+07	1.7134e+07	3.40628e+07	1.37532e+07	7.48197e+06	1.67393e+07	1.31335e+07	1.94286e+07
Q7Z2K6	ERMP1	0.0217086	-1.38093	2.14823e+06	3.67359e+06	2.15869e+06	4.1172e+06	2.20416e+06	1.44559e+06	840898	367293	1.28395e+06	1.55377e+06
Q9BTX1	NDC1	0.0208856	-1.22566	3.77656e+06	929903	4.04708e+06	3.42353e+06	6.91647e+06	1.13996e+06	806475	657968	1.74152e+06	3.81851e+06
P15311	EZR	0.0428212	-0.772765	6.23932e+07	9.00737e+07	1.01099e+08	7.02031e+07	7.99174e+07	3.42193e+07	4.01001e+07	3.37116e+07	5.07258e+07	7.75186e+07
Q96KR6	FAM210B	0.00536861	-1.58193	1.85676e+06	4.14644e+06	1.43381e+06	3.74907e+06	3.17625e+06		2.1284e+06		2.61926e+06
Q8NCA5	FAM98A	0.0442503	-0.675994	7.10505e+06	5.70557e+06	9.54721e+06	1.01891e+07	9.08607e+06	5.04215e+06	5.44035e+06	5.54463e+06	3.49773e+06	6.53329e+06
Q9BXW9	FANCD2	0.00284126	-1.57894	2.67157e+06	3.23318e+06	3.13288e+06	3.41638e+06	3.83696e+06	986950	1.51173e+06	1.08458e+06	1.50169e+06	368087
Q8WVX9	FAR1	0.0442492	-1.39023	2.21116e+06	991537	2.13604e+06	1.61285e+06	4.94516e+06	265932	845622	838600	773091	1.81542e+06
P23396	RPS3	0.00975444	-0.522267	7.90225e+08	6.82131e+08	9.66081e+08	8.70324e+08	1.00648e+09	4.8507e+08	5.53872e+08	5.40176e+08	7.30254e+08	6.95226e+08
P49327	FASN	0.0123041	-0.690166	1.94739e+08	2.39858e+08	2.82804e+08	2.38061e+08	2.27749e+08	1.42278e+08	1.46022e+08	1.15529e+08	1.58352e+08	1.71152e+08
Q96AC1	FERMT2	0.00865447	-0.853838	1.22955e+07	1.46934e+07	1.56495e+07	8.64032e+06	1.22339e+07	8.07237e+06	6.17284e+06	7.07081e+06	5.3014e+06	8.52482e+06
P02679	FGG	0.0021224	-1.44186	7.71261e+07	7.25711e+07	4.29092e+07	5.00264e+07	4.89112e+07	2.89508e+07	2.72897e+07	1.9506e+07	7.84343e+06	2.3725e+07
Q9BSJ2	TUBGCP2	0.0152128	-1.24469	3.09458e+06	1.68958e+06	3.88538e+06	3.67227e+06	4.14243e+06	1.69588e+06	1.35142e+06	968370	1.43643e+06	1.50424e+06
Q13451	FKBP5	0.00900594	-0.839218	1.32687e+07	1.79968e+07	1.58225e+07	2.04679e+07	1.80338e+07	1.0878e+07	1.20229e+07	7.14216e+06	8.60658e+06	9.19049e+06
P21333	FLNA	0.0219574	-0.537293	1.10605e+08	7.08182e+07	8.03093e+07	8.88861e+07	9.74688e+07	6.27616e+07	5.6588e+07	6.11326e+07	7.57939e+07	5.24838e+07
O75955	FLOT1	0.00299716	-2.04959	5.76959e+06	9.7155e+06	1.10846e+07	9.89455e+06	7.45693e+06	608400	4.85418e+06	1.31025e+06	1.37231e+06	2.46417e+06
Q14376	GALE	0.0446473	-1.46007	2.09031e+06	5.89455e+06	5.76294e+06	5.69364e+06	3.52057e+06	2.61075e+06	3.67548e+06	462113	1.20927e+06	388516
P51570	GALK1	0.0496663	-0.70687	1.53643e+07	2.54265e+07	2.30848e+07	1.90973e+07	2.12052e+07	1.30416e+07	1.59971e+07	6.06656e+06	1.79354e+07	1.07837e+07
Q9H2C0	GAN	0.0382568	-1.83867	1.39664e+06	220757	1.84572e+06	1.18277e+06	1.11359e+06	593596	274173	180848	368186	193425
Q14697	GANAB	0.0385068	-0.595755	1.53431e+08	1.58439e+08	2.02741e+08	1.44914e+08	1.52244e+08	1.16317e+08	1.09447e+08	7.7246e+07	1.20868e+08	1.13268e+08
P78527	PRKDC	0.0156569	-0.871317	2.80046e+07	2.61201e+07	4.61888e+07	4.39969e+07	4.47741e+07	1.47767e+07	2.11826e+07	1.63692e+07	2.12584e+07	2.97757e+07
P16383	GCFC2	0.0183296	-1.2995	1.50475e+06	1.93535e+06	2.34298e+06	3.16369e+06	2.08563e+06	1.14339e+06	756328	1.43451e+06	846337	301522
Q13630	GFUS	0.0336637	-1.1404	7.79308e+06	6.04481e+06	1.21705e+07	5.98845e+06	5.80391e+06	1.69846e+06	5.1711e+06	4.32053e+06	4.20841e+06	1.74926e+06
O60547	GMDS	0.0193865	-0.569673	6.53083e+06	9.59794e+06	1.00202e+07	1.10285e+07	1.01277e+07	5.39625e+06	6.65582e+06	7.03812e+06	4.96415e+06	7.81844e+06
Q9Y5P6	GMPPB	0.00550418	-1.48053	1.17111e+07	1.26193e+07	1.59685e+07	1.22007e+07	9.3674e+06	2.01465e+06	4.01908e+06	4.15623e+06	5.97146e+06	6.00899e+06
P04899	GNAI2	0.0344376	-0.577529	7.74163e+07	7.00988e+07	7.60624e+07	6.47418e+07	7.06081e+07	4.20084e+07	4.59101e+07	3.69137e+07	6.84763e+07	4.72124e+07
Q7Z5G4	GOLGA7	0.0334374	-0.90007	8.80012e+06	5.64033e+06	6.82433e+06	4.81665e+06	2.42877e+06	4.59993e+06	4.84057e+06	2.34633e+06	1.62318e+06	1.86748e+06
P0CG08	GPR89B	0.00841269	-2.02679	646306	425287	788549	643282	1.17022e+06		315907			535741
P26196	DDX6	0.0208586	-0.673477	2.71002e+07	2.43791e+07	3.56713e+07	3.62523e+07	3.36043e+07	2.30252e+07	1.9271e+07	1.46952e+07	2.16031e+07	1.98481e+07
O43708	GSTZ1	0.0137314	-0.601669	9.57991e+06	9.79909e+06	9.15916e+06	1.37351e+07	1.07923e+07	6.22655e+06	9.04204e+06	4.95861e+06	7.61162e+06	7.13088e+06
Q4G148	GXYLT1	0.00731362	-1.20487	3.52867e+06	2.89438e+06	4.09146e+06	2.97595e+06	2.47515e+06	2.53467e+06	965030	1.03765e+06	1.13071e+06	1.25796e+06
P07305	H1-0	0.0314628	-0.65578	2.60501e+08	3.23274e+08	2.88788e+08	2.13194e+08	3.07089e+08	8.17133e+07	1.49284e+08	2.10773e+08	1.78907e+08	2.63406e+08
Q93079	H2BC9	0.00609333	-0.565316	2.25988e+09	1.81231e+09	2.0899e+09	2.22016e+09	2.32071e+09	1.30831e+09	1.60774e+09	1.4137e+09	1.45505e+09	1.44834e+09
Q9P035	HACD3	0.0446559	-0.747534	8.74496e+07	7.26774e+07	8.34338e+07	8.12448e+07	7.38637e+07	3.41625e+07	4.23238e+07	3.58356e+07	4.16073e+07	8.35266e+07
Q9UJ83	HACL1	0.00228609	-1.08221	6.81131e+06	3.74853e+06	7.65426e+06	5.63813e+06	5.10765e+06	2.44114e+06	1.43932e+06	3.79956e+06	3.11211e+06	2.88578e+06
P40939	HADHA	0.030231	-0.647072	6.00759e+07	4.3715e+07	7.44729e+07	7.51596e+07	5.74375e+07	3.69728e+07	4.22407e+07	4.12271e+07	3.50503e+07	4.30171e+07
P55084	HADHB	0.00281399	-1.02377	5.38953e+07	5.12721e+07	6.51882e+07	4.10227e+07	4.52547e+07	1.85411e+07	2.28991e+07	3.88693e+07	2.96874e+07	1.62223e+07
P40227	CCT6A	0.0273473	-0.690389	3.07544e+08	3.11959e+08	4.62807e+08	3.32821e+08	4.43385e+08	2.52125e+08	1.23067e+08	2.24787e+08	3.04084e+08	2.47635e+08
Q9UBN7	HDAC6	0.0146173	-1.17712	913411	1.11832e+06	2.36187e+06	2.04288e+06	2.05247e+06	530377	388764	1.06846e+06	1.36678e+06	399726
Q9H583	HEATR1	0.0104887	-0.546881	7.57617e+06	5.36495e+06	9.02639e+06	7.70355e+06	1.12435e+07	4.56978e+06	4.39589e+06	4.62542e+06	5.73291e+06	8.68193e+06
Q9UBI9	HECA	0.0211517	-4.2912		281100	476924	423895	428659
P05114	HMGN1	0.046368	-0.729849	2.34718e+07	3.63478e+07	3.30195e+07	6.37044e+07	6.3536e+07	7.20954e+06	1.95503e+07	3.17158e+07	2.4448e+07	4.9777e+07
Q9UGU5	HMGXB4	0.0249275	-2.44276	1.30017e+06	1.04382e+06	1.54611e+06	1.73571e+06					971331
Q92506	HSD17B8	0.0226334	-0.944989	3.21569e+06	4.34482e+06	2.78598e+06	2.30517e+06	2.97737e+06	2.55982e+06	1.24819e+06	1.42305e+06	1.1666e+06	1.72058e+06
Q3SXM5	HSDL1	0.0183422	-1.39862	1.5209e+06	4.70697e+06	6.70677e+06	5.30635e+06	5.24421e+06	347248	2.32471e+06	1.03398e+06	3.10472e+06	2.09707e+06
Q9BYI3	HYCC1	0.00143416	-2.19907	645498	294400	295993	515083	819434	140339				369572
P17844	DDX5	0.0170554	-0.714966	9.73528e+07	7.47973e+07	1.3503e+08	1.19119e+08	1.4195e+08	5.22888e+07	7.08547e+07	6.51221e+07	5.86283e+07	9.92947e+07
Q13418	ILK	0.00338978	-1.09732	1.11732e+07	8.95051e+06	9.40636e+06	8.66836e+06	7.87648e+06	3.92587e+06	3.70838e+06	6.25235e+06	2.92631e+06	4.7218e+06
Q96G21	IMP4	0.0157206	-2.0684	8.53402e+06	2.95126e+06	1.04887e+07	6.04677e+06	6.88138e+06	819984	1.24112e+06	1.71419e+06	978409	3.56782e+06
Q9NPH2	ISYNA1	0.00237127	-1.11271	1.51596e+08	1.46152e+08	1.47765e+08	1.94605e+08	1.38724e+08	8.81082e+07	7.71144e+07	4.99692e+07	6.9256e+07	7.5709e+07
Q13572	ITPK1	0.00445991	-0.626711	2.46729e+06	2.54894e+06	2.68628e+06	2.7753e+06	3.87252e+06	1.5359e+06	1.64382e+06	1.56301e+06	2.26555e+06	2.28573e+06
P26440	IVD	0.0289286	-1.40331	4.67901e+06	6.53176e+06	4.1942e+06	3.49964e+06	2.32729e+06		3.50837e+06	2.09877e+06		2.38659e+06
Q8NB78	KDM1B	0.0414907	-2.2677	531020	170964	916529	618470	905841	205890	233997	179511
Q8IYS2	KIAA2013	0.0113528	-1.64038	2.01532e+06	2.13463e+06	2.56299e+06	2.17325e+06	746456	850671	568188	648281	508900	513841
O95235	KIF20A	0.0450571	-1.39343	180505		166779	174142	535899	101604				257337
Q13523	PRPF4B	0.0163787	-1.622	3.96079e+06	3.58778e+06	3.79012e+06	7.80142e+06	7.96802e+06	485199	445028	2.04358e+06	652019	5.18122e+06
P05783	KRT18	0.0110873	-1.35365	1.56408e+08	1.56812e+08	1.65343e+08	6.9896e+07	1.18189e+08	4.88988e+07	5.30862e+07	5.45672e+07	5.47669e+07	4.95405e+07
P83111	LACTB	0.0334685	-2.17226	3.65511e+06	2.12388e+06	2.69895e+06	1.31634e+06	1.13507e+06	322884	370894	410137	500706	820194
Q16363	LAMA4	0.0312735	-0.658815	1.21018e+06	553888	397768	847953	1.35445e+06	782583	541250	120617	574259	745592
O76021	RSL1D1	0.00488187	-1.55476	1.13359e+08	5.28134e+07	1.10561e+08	1.42654e+08	1.69861e+08	1.9057e+07	2.41251e+07	4.34891e+07	3.69392e+07	7.69605e+07
Q9H008	LHPP	0.0232229	-1.83929	1.46238e+06	3.15337e+06	773361	1.21893e+06			1.78484e+06
P48059	LIMS1	0.0313114	-0.680316	4.85717e+06	3.79895e+06	4.82858e+06	3.74032e+06	4.91203e+06	2.37793e+06	2.64866e+06	1.99681e+06	3.77704e+06	3.0137e+06
Q5TKA1	LIN9	0.0359677	-1.50531	556794	446902	1.00719e+06	1.13396e+06	1.88938e+06	493531			605368	641186
O95630	STAMBP	0.00983637	-0.639348	2.54982e+06	3.20721e+06	1.34495e+06	5.04275e+06	2.10906e+06	2.00573e+06	2.54194e+06	542736	3.39445e+06	666125
Q9BU23	LMF2	0.0102669	-2.39949	1.24437e+06	2.03917e+06	2.09569e+06	2.36817e+06	1.36567e+06		902779			774570
Q92604	LPGAT1	0.0030033	-4.0266	977230	1.43539e+06	895931	514490	1.19561e+06					241446
Q5VUJ6	LRCH2	0.0268417	-1.42368	1.07456e+06	1.08221e+06	1.28899e+06	2.32197e+06	1.61933e+06	578331	659215	268687	396413	850946
Q9UFC0	LRWD1	0.0110386	-1.08259	2.79185e+06	2.28101e+06	2.06074e+06	1.68518e+06	3.44902e+06	1.99471e+06	1.43779e+06	645582	632980	1.08156e+06
Q9H089	LSG1	0.00677728	-1.52408	421605	690206	473156	248570	493434		212446	232002		331398
P48449	LSS	0.0415873	-2.9833	3.00239e+06	3.13268e+06	4.69495e+06	2.51362e+06	243503	249185	260749		705232	486382
P07948	LYN	0.0493215	-0.957188	3.79241e+06	6.85434e+06	5.51563e+06	4.94818e+06	8.95725e+06	2.85529e+06	2.62644e+06	361513	5.05044e+06	4.59304e+06
Q9UKM7	MAN1B1	0.0326911	-2.25781	658040	314414	1.75355e+06	1.34019e+06	1.41026e+06	234471	236469	175002	204084	295042
Q5SRI9	MANEA	0.0230991	-6.40625	1.96593e+06	1.86155e+06		1.10513e+06	2.09989e+06
Q2TAY7	SMU1	0.0241632	-0.630429	2.42206e+07	1.89179e+07	3.44401e+07	2.92301e+07	3.26037e+07	1.70119e+07	1.87939e+07	2.17511e+07	1.43552e+07	1.81461e+07
Q96N66	MBOAT7	0.0248536	-1.37968	1.18825e+06	1.01101e+06	2.12451e+06	921599	1.18865e+06			911821	913412	614140
P51812	RPS6KA3	0.0336287	-0.824614	7.99686e+06	1.14773e+07	1.10625e+07	5.84503e+06	8.33011e+06	4.42969e+06	4.1388e+06	5.12628e+06	5.0609e+06	6.49009e+06
Q96AQ8	MCUR1	0.0105613	-2.90415	1.00002e+06	358990	1.59452e+06	1.01652e+06	1.31108e+06	285654				369968
P21741	MDK	0.000850023	-1.15528	5.31964e+07	4.89063e+07	6.67465e+07	6.96567e+07	5.69388e+07	2.77321e+07	2.38115e+07	2.81466e+07	2.63604e+07	2.65978e+07
P27708	CAD	0.0288724	-0.570379	5.18234e+07	3.77546e+07	5.63198e+07	6.03289e+07	5.86838e+07	3.39896e+07	3.8698e+07	2.49842e+07	4.08443e+07	3.98852e+07
Q15910	EZH2	0.0385949	-1.02765	783801	231937	1.29182e+06	892632	559982	387278	294801	585058	387866	189392
O60231	DHX16	0.0117408	-2.25481	3.98746e+06	3.56287e+06	5.28891e+06	2.33391e+06	2.13029e+06	948356	1.06059e+06	365017	364023	887513
Q9H8H3	METTL7A	0.0214773	-3.67159	6.05293e+06	1.71002e+07	1.40018e+07	4.85138e+06	9.49016e+06				1.55492e+06	2.4365e+06
Q99735	MGST2	0.00751345	-1.27737	2.80844e+07	4.57375e+07	3.85369e+07	2.09157e+07	4.24226e+07	1.31545e+07	1.9093e+07	9.03526e+06	1.35793e+07	1.76211e+07
Q9UL63	MKLN1	0.0472571	-1.38047	587342	208502	488298	265880	511025	187654				554117
O75352	MPDU1	0.0151982	-0.798698	4.59556e+07	4.27932e+07	2.60811e+07	4.98583e+07	5.15225e+07	2.68967e+07	2.77987e+07	2.29844e+07	2.24853e+07	2.41275e+07
O43264	ZW10	0.0349512	-0.54968	7.59276e+06	7.65179e+06	1.11607e+07	1.11325e+07	1.19446e+07	7.00143e+06	5.95398e+06	8.46927e+06	4.93239e+06	7.44787e+06
P39210	MPV17	0.0219573	-7.32249	2.54696e+06		3.80426e+06	4.15175e+06	2.78348e+06
Q7Z2W9	MRPL21	0.0175846	-1.77936	8.88766e+06	5.753e+06	1.24548e+07	2.18264e+07	2.37817e+07	4.35786e+06		4.44139e+06	4.68159e+06	7.68193e+06
Q9BZE1	MRPL37	0.0201046	-1.47762	4.57194e+06	2.14173e+06	3.6589e+06	3.79822e+06	1.82345e+06	911728	536188	1.94309e+06	988733	1.3635e+06
P49368	CCT3	0.00151099	-0.576735	3.28259e+08	3.13237e+08	3.66789e+08	3.34815e+08	3.75418e+08	2.47244e+08	2.10544e+08	1.98157e+08	2.27119e+08	2.69168e+08
P82914	MRPS15	0.039001	-2.31162	2.38375e+06	2.63432e+06	5.58139e+06	7.96957e+06	3.71316e+06		1.33515e+06	1.65278e+06		1.46721e+06
Q9Y3D3	MRPS16	0.0210155	-0.610433	2.47445e+07	1.80681e+07	1.95776e+07	2.70198e+07	2.60545e+07	2.39663e+07	1.21055e+07	8.62681e+06	1.81096e+07	1.2821e+07
Q9Y676	MRPS18B	0.0445167	-0.687849	1.46341e+07	8.36267e+06	709090	1.12787e+07	1.11196e+07	9.16619e+06	5.01528e+06	1.78903e+06	5.85232e+06	6.79767e+06
Q96EL2	MRPS24	0.0260645	-0.879469	6.85307e+06	6.01201e+06	9.30422e+06	4.66002e+06	7.38231e+06	2.4483e+06	2.87378e+06	4.58068e+06	4.98452e+06	3.70905e+06
Q9Y2Z2	MTO1	0.0205514	-1.2765	315141	286210		427786	385221	117921			220896	218640
O43395	PRPF3	0.00657464	-0.542246	1.14417e+07	1.14538e+07	1.83163e+07	1.46924e+07	1.54613e+07	8.20477e+06	6.76756e+06	1.11362e+07	1.25703e+07	1.0328e+07
P17987	TCP1	0.00803993	-0.535109	2.94999e+08	2.5184e+08	3.44141e+08	3.13083e+08	3.49838e+08	1.909e+08	2.1828e+08	2.0061e+08	2.3998e+08	2.22587e+08
Q13330	MTA1	0.00566794	-1.02401	5.76491e+06	5.76412e+06	7.51633e+06	7.20115e+06	7.99641e+06	2.07913e+06	3.33048e+06	1.61226e+06	4.38902e+06	5.42797e+06
Q15021	NCAPD2	0.015436	-0.630541	7.31971e+06	4.70238e+06	9.0043e+06	9.41696e+06	7.6475e+06	5.95413e+06	3.56842e+06	4.62233e+06	5.38315e+06	5.07615e+06
Q9ULK4	MED23	0.0269486	-1.66971	743856	367460	1.23853e+06	556035	817973	263445	175913	161060	148018	422036
P14868	DARS1	0.00796233	-0.63762	1.24736e+08	1.15075e+08	1.4901e+08	1.41882e+08	1.35278e+08	8.7898e+07	8.47338e+07	6.39531e+07	9.65095e+07	9.49798e+07
O43795	MYO1B	0.00927763	-1.3245	1.93227e+06	3.84958e+06	5.88979e+06	3.7363e+06	5.99225e+06	163422	2.40893e+06	1.4058e+06	712210	3.85446e+06
O60256	PRPSAP2	0.0203799	-0.526958	1.94318e+07	2.09721e+07	2.15384e+07	3.10322e+07	2.18359e+07	1.43204e+07	8.25763e+06	1.4784e+07	2.19552e+07	2.0363e+07
O00159	MYO1C	0.0087995	-2.70978	4.04963e+06	1.69362e+06	3.56754e+06	4.40951e+06	5.78897e+06		633286	906725	815392	610029
O94832	MYO1D	0.00957462	-2.18802	1.38691e+06	807062	1.80749e+06	2.13442e+06	2.48992e+06	365815	334591	406206	480163	306182
Q12965	MYO1E	0.0157296	-1.15879	825962	712980	1.03214e+06	1.59625e+06	1.76415e+06	446132	147287	428011	1.15539e+06	479819
O76094	SRP72	0.0115919	-0.692001	9.07242e+06	1.35825e+07	2.46228e+07	1.94193e+07	2.98431e+07	5.22207e+06	6.20611e+06	1.29158e+07	9.02849e+06	2.63854e+07
P68363	TUBA1B	0.0198175	-0.515852	2.88436e+09	2.69647e+09	3.83149e+09	3.38023e+09	3.24519e+09	2.23711e+09	2.26622e+09	1.95175e+09	2.23463e+09	2.52676e+09
Q9BXJ9	NAA15	0.0372647	-0.532289	2.60273e+07	2.21731e+07	3.27781e+07	3.88729e+07	3.50671e+07	1.63135e+07	2.32336e+07	1.78144e+07	2.23656e+07	2.73923e+07
Q1KMD3	HNRNPUL2	0.000732798	-0.872622	1.95319e+07	2.3886e+07	2.51507e+07	2.15213e+07	1.98696e+07	1.0237e+07	1.43088e+07	1.10012e+07	1.28473e+07	1.16606e+07
Q9UJX3	ANAPC7	0.0325325	-0.664392	6.21547e+06	5.08401e+06	4.45495e+06	4.95471e+06	6.96558e+06	1.94444e+06	3.9662e+06	2.08501e+06	4.37222e+06	5.09361e+06
P78346	RPP30	0.0162043	-0.817306	1.62726e+07	1.48791e+07	2.4065e+07	2.87705e+07	2.00374e+07	1.1327e+07	9.63274e+06	1.35162e+07	1.16943e+07	1.28638e+07
O43660	PLRG1	0.0262787	-0.734234	5.9715e+06	4.47266e+06	6.89779e+06	6.21423e+06	8.46872e+06	4.72078e+06	3.88198e+06	3.14578e+06	3.5966e+06	3.90622e+06
Q9BQ39	DDX50	0.0197483	-1.61812	2.53016e+06	3.03467e+06	7.1354e+06	5.04823e+06	8.9395e+06	1.04942e+06	1.32972e+06	567321	1.58905e+06	4.15833e+06
Q6PIU2	NCEH1	0.0368723	-1.29633	3.98373e+06	5.25341e+06	5.53015e+06	1.8542e+06	3.85484e+06	1.66807e+06	593666	1.85776e+06	1.43374e+06	2.78392e+06
P62701	RPS4X	0.0206729	-0.838163	4.3131e+08	4.44405e+08	7.00291e+08	7.89413e+08	6.66916e+08	1.55708e+08	3.26945e+08	3.33197e+08	3.13662e+08	5.66641e+08
O00571	DDX3X	0.00436286	-0.837261	1.55517e+08	1.14259e+08	1.92845e+08	1.3966e+08	2.24248e+08	8.41313e+07	7.10108e+07	9.84095e+07	9.18236e+07	1.17238e+08
Q13042	CDC16	0.0411919	-1.47002	1.63441e+06	1.56446e+06	4.11182e+06	4.39377e+06	3.66619e+06	1.66385e+06	443430	339607	2.28313e+06	818415
Q9P0J0	NDUFA13	0.0143824	-0.564293	3.73193e+07	4.26388e+07	4.40914e+07	5.39918e+07	4.39428e+07	3.10256e+07	2.91598e+07	2.65042e+07	2.81363e+07	3.52993e+07
P38159	RBMX	0.0294724	-0.564913	1.60145e+08	1.67291e+08	2.65701e+08	2.47141e+08	2.46636e+08	1.45157e+08	1.19307e+08	1.71589e+08	1.083e+08	1.90397e+08
O60264	SMARCA5	0.0281195	-0.697974	2.07934e+07	9.83612e+06	1.97647e+07	2.55494e+07	2.22303e+07	1.015e+07	9.65242e+06	1.24735e+07	1.21533e+07	1.60888e+07
Q9BUI4	POLR3C	0.0481884	-0.974175	4.23111e+06	2.23719e+06	5.53437e+06	4.29931e+06	3.63577e+06	3.14038e+06	1.23606e+06	1.71657e+06	849289	3.20662e+06
O95394	PGM3	0.000576543	-0.897151	9.43189e+06	1.25117e+07	1.21938e+07	1.29722e+07	1.23107e+07	5.2275e+06	7.13744e+06	7.35618e+06	7.3722e+06	4.81224e+06
Q9H0A0	NAT10	0.040975	-1.60143	9.63034e+06	5.55108e+06	1.1258e+07	1.39081e+07	7.03445e+06	1.12085e+06	2.97753e+06	2.67785e+06	2.0599e+06	6.77864e+06
P62753	RPS6	0.0128056	-1.10787	4.85722e+08	4.7632e+08	6.43509e+08	4.39677e+08	5.74433e+08	7.20529e+07	2.38578e+08	1.94696e+08	2.37583e+08	4.72557e+08
P62847	RPS24	0.00385145	-1.1883	2.52125e+08	2.79479e+08	3.76993e+08	3.58852e+08	3.92747e+08	3.59615e+07	2.08125e+08	1.20077e+08	1.63436e+08	2.00927e+08
O75306	NDUFS2	0.0111949	-0.636251	2.86188e+07	2.50196e+07	3.14303e+07	2.28867e+07	2.80052e+07	1.62534e+07	1.98026e+07	1.67694e+07	1.0411e+07	2.42383e+07
P49821	NDUFV1	0.0385744	-0.569001	2.35868e+07	3.42605e+07	3.90023e+07	3.60879e+07	3.35504e+07	2.2586e+07	2.47716e+07	2.56118e+07	1.33926e+07	2.58647e+07
Q9BZG8	DPH1	0.00263172	-1.58887	1.73884e+06	774569	1.95162e+06	1.31999e+06	1.06259e+06	417411	192475	806920	545342	314218
Q9BQG0	MYBBP1A	0.00314963	-1.25584	2.47811e+07	1.68955e+07	3.09711e+07	2.82276e+07	3.90182e+07	9.66284e+06	9.75705e+06	8.65155e+06	1.05774e+07	1.99316e+07
Q86VP6	CAND1	0.039662	-0.528657	5.23557e+07	4.79795e+07	7.39514e+07	7.86461e+07	8.9712e+07	3.86809e+07	4.4697e+07	4.07336e+07	6.49011e+07	4.85086e+07
Q99519	NEU1	0.0433815	-3.21609	623800	857269	1.87689e+06	371839	735384		414016
P62249	RPS16	0.00687532	-1.05782	5.05853e+08	4.89796e+08	8.47047e+08	6.95152e+08	7.8448e+08	2.12058e+08	3.42156e+08	2.87592e+08	2.95761e+08	4.58342e+08
Q9NWT1	PAK1IP1	0.0309031	-1.89639	4.40099e+06	1.12337e+06	4.69836e+06	5.6013e+06	3.45597e+06	451398	662842	1.63713e+06	347201	2.08031e+06
Q9BPW8	NIPSNAP1	0.0208368	-1.4412	2.88225e+07	3.58889e+07	4.04924e+07	2.61986e+07	1.47759e+07	6.87289e+06	1.669e+07	7.66691e+06	9.68877e+06	1.29131e+07
Q8TCT9	HM13	0.0222262	-0.577933	1.96214e+07	1.60097e+07	2.52887e+07	1.20936e+07	2.22949e+07	7.9797e+06	1.18796e+07	1.73104e+07	1.07067e+07	1.59728e+07
Q86UT6	NLRX1	0.0285281	-1.88376	310605	255063	347861	381004	417322	172086	241921
Q96D46	NMD3	0.0461647	-0.694691	4.20123e+06	2.74128e+06	5.99371e+06	3.55336e+06	4.85813e+06	2.05366e+06	2.03491e+06	2.4811e+06	3.28579e+06	3.33405e+06
O60551	NMT2	0.0177443	-4.42211	364974		443762	477795	478608
P62244	RPS15A	9.30111e-06	-0.738569	2.9636e+08	4.15217e+08	4.2457e+08	3.92149e+08	5.28478e+08	1.4985e+08	2.55924e+08	2.53475e+08	2.2631e+08	3.47134e+08
P51809	VAMP7	0.00548343	-0.81866	1.89418e+07	1.90961e+07	1.22321e+07	1.52989e+07	1.12054e+07	1.27388e+07	8.00878e+06	6.95225e+06	1.14593e+07	4.36948e+06
Q9NTI5	PDS5B	0.00272952	-2.46385	2.73267e+06	2.01792e+06	3.65254e+06	3.76109e+06	2.70031e+06	347622	502653	229384	669014	945708
Q6UXN9	WDR82	0.0385812	-0.94644	2.5951e+07	2.49911e+07	3.00679e+07	1.67043e+07	2.98023e+07	1.47465e+07	8.09332e+06	1.00489e+07	1.95835e+07	1.36976e+07
O43242	PSMD3	0.0297343	-0.891415	4.37201e+07	4.67752e+07	8.50354e+07	5.27548e+07	8.00978e+07	2.01334e+07	3.50678e+07	2.71556e+07	4.00246e+07	4.38634e+07
Q9H7B2	RPF2	0.0496505	-1.5063	2.61347e+07	9.76113e+06	2.18924e+07	3.69124e+07	3.96446e+07	3.66725e+06	1.53402e+07	4.59774e+06	4.74956e+06	1.89367e+07
Q92879	CELF1	0.0345832	-0.566584	1.874e+07	1.05495e+07	1.49414e+07	1.54308e+07	1.94749e+07	1.56568e+07	9.20261e+06	7.16107e+06	1.20452e+07	9.36845e+06
Q8TF68	ZNF384	0.0193415	-2.36864	3.37959e+06	921648	1.96762e+06	2.26958e+06	2.07779e+06				910123	1.09561e+06
Q9NZM5	NOP53	0.0392903	-0.861262	4.44666e+06	1.04181e+06	6.01882e+06	6.01495e+06	9.12852e+06	1.99633e+06	1.05546e+06	1.0252e+06	3.61597e+06	6.97752e+06
O75400	PRPF40A	0.0258526	-0.943037	2.24247e+07	1.56543e+07	3.21659e+07	2.06564e+07	2.63129e+07	1.14248e+07	1.1475e+07	8.91979e+06	9.91724e+06	1.92305e+07
P30419	NMT1	0.0383802	-0.666106	4.53116e+07	3.27213e+07	7.0414e+07	5.51629e+07	6.42817e+07	2.46871e+07	3.15323e+07	2.96622e+07	4.23156e+07	4.06294e+07
Q5TFE4	NT5DC1	0.00763791	-0.534849	1.57508e+07	1.73066e+07	2.19932e+07	2.30773e+07	2.13857e+07	1.03375e+07	1.31014e+07	1.18019e+07	1.54167e+07	1.80298e+07
Q9H857	NT5DC2	0.00785767	-1.37091	1.40989e+07	1.11687e+07	1.80609e+07	1.17727e+07	1.55015e+07	2.32847e+06	7.01642e+06	4.39496e+06	5.14656e+06	8.41196e+06
Q08945	SSRP1	0.0393513	-0.731092	9.3531e+07	5.91923e+07	1.32863e+08	1.1822e+08	1.14377e+08	4.26842e+07	6.12615e+07	6.19795e+07	5.40682e+07	9.21852e+07
Q01780	EXOSC10	0.0316673	-0.985887	7.18656e+06	4.93771e+06	1.05251e+07	1.02629e+07	1.32744e+07	4.63142e+06	4.70836e+06	2.80861e+06	5.03899e+06	6.13292e+06
Q9UJX2	CDC23	0.0059255	-1.7073	1.48176e+06	2.23964e+06	3.07583e+06	3.33938e+06	2.98727e+06	430809	1.13197e+06	210818	1.16177e+06	1.0836e+06
Q96E22	NUS1	0.00368579	-2.91894	1.05183e+06	1.49624e+06	1.16609e+06	937345	877396			664564
Q9Y530	OARD1	0.0222866	-1.33207	4.46373e+06	5.13212e+06	1.26422e+06	4.54479e+06	5.04359e+06	2.44558e+06	1.35251e+06	672502	2.86347e+06	788017
Q9Y6K5	OAS3	0.0301693	-2.93413	98556.5	202030		128703	189309
Q8IYB5	SMAP1	0.0367982	-1.27127	4.92532e+06	9.49664e+06	4.90812e+06	5.73969e+06	2.94356e+06	2.52081e+06	2.00656e+06	2.87987e+06	3.03031e+06	1.16825e+06
Q9P0S3	ORMDL1	0.0371083	-2.23182	5.3944e+06	2.4405e+06	4.24871e+06		8.48549e+06	2.25775e+06				2.07488e+06
Q8N138	ORMDL3	0.00594626	-2.62684	3.88703e+06	2.94215e+06	3.63818e+06	3.57382e+06	3.6234e+06					2.79338e+06
O95551	TDP2	0.0131703	-1.0346	4.38321e+06	4.34047e+06	3.1784e+06	1.95534e+06	4.42976e+06	1.06818e+06	2.66098e+06	1.84748e+06	1.21863e+06	2.13165e+06
Q13438	OS9	0.0327111	-1.6591	1.89e+06	3.1042e+06	2.01845e+06	409191	324147	449036	1.47235e+06	313311	201344
P46781	RPS9	0.00360548	-1.04942	7.26578e+08	6.47352e+08	8.62852e+08	1.00887e+09	9.00899e+08	1.74899e+08	4.47228e+08	4.12403e+08	4.22897e+08	5.4603e+08
Q8TDN6	BRIX1	0.0131214	-1.67983	1.17702e+07	1.44414e+07	1.6961e+07	3.29346e+07	3.40151e+07	2.90299e+06	4.93335e+06	5.65311e+06	5.24496e+06	1.56369e+07
Q8N1G2	CMTR1	0.0101484	-1.49395	1.91895e+06	4.03487e+06	3.55019e+06	6.02256e+06	4.40167e+06	1.16851e+06	1.42732e+06	965688	1.72824e+06	1.78555e+06
Q9BXB4	OSBPL11	0.0105809	-0.817305	3.47615e+06	2.12725e+06	3.94095e+06	2.08175e+06	2.19556e+06	2.02885e+06	1.32097e+06	1.81944e+06	1.35225e+06	1.3223e+06
Q9UNQ2	DIMT1	0.00721863	-1.40213	5.79789e+06	4.74565e+06	8.67792e+06	1.15793e+07	1.10652e+07	2.51475e+06	2.52302e+06	1.42447e+06	4.51988e+06	4.85869e+06
Q9BZF1	OSBPL8	0.016363	-1.23083	2.58511e+06	3.08199e+06	4.73934e+06	2.43926e+06	3.16022e+06	1.03494e+06	1.02568e+06	1.45805e+06	2.02945e+06	1.27155e+06
Q14739	LBR	0.0228242	-1.14513	2.37141e+07	2.2764e+07	4.35862e+07	5.36012e+07	5.10666e+07	1.09295e+07	1.84144e+07	9.5777e+06	1.88032e+07	3.03234e+07
P46977	STT3A	0.0104817	-0.657885	5.10311e+07	4.94925e+07	5.24592e+07	3.92955e+07	4.87826e+07	2.68234e+07	3.37177e+07	2.40548e+07	3.26111e+07	3.5579e+07
Q9BZE4	GTPBP4	0.025878	-1.37487	1.31389e+07	9.22521e+06	2.88118e+07	2.65973e+07	2.91661e+07	2.93983e+06	8.63727e+06	6.13782e+06	7.82649e+06	1.56932e+07
O94906	PRPF6	0.0104185	-0.972135	1.16097e+07	1.25355e+07	1.76354e+07	1.49837e+07	1.42363e+07	5.43264e+06	8.02951e+06	6.01427e+06	5.77736e+06	1.09389e+07
Q92925	SMARCD2	0.0383676	-1.1458	1.60777e+06	794097	3.13921e+06	2.02785e+06	2.61059e+06	538117	708294	754675	981175	1.61825e+06
Q8N6M0	OTUD6B	0.0424806	-1.06949	8.05215e+06	1.55366e+07	8.92528e+06	6.59196e+06	5.50033e+06	3.22278e+06	5.23027e+06	5.08301e+06	6.09839e+06	1.61997e+06
Q14204	DYNC1H1	0.00996058	-0.692673	3.06975e+07	3.34633e+07	4.23885e+07	4.33628e+07	3.70575e+07	2.0525e+07	2.0659e+07	1.86667e+07	2.49309e+07	3.08976e+07
Q9NWU1	OXSM	0.000193143	-1.56162	3.82992e+06	3.9269e+06	4.93563e+06	4.61682e+06	3.93462e+06	1.5498e+06	1.28799e+06	1.48438e+06	1.47019e+06	1.40446e+06
Q9UGN5	PARP2	0.0285334	-2.64128	1.15105e+06	414593	2.15276e+06	1.46644e+06	1.2767e+06	183188				802636
P40616	ARL1	0.00211718	-0.573878	2.77308e+07	3.00571e+07	2.92662e+07	2.90566e+07	3.02764e+07	1.66973e+07	2.47023e+07	2.01789e+07	1.54295e+07	2.1336e+07
Q13045	FLII	0.00739186	-0.512485	5.93328e+06	4.7114e+06	5.07101e+06	6.50757e+06	5.13315e+06	3.68612e+06	2.41443e+06	4.5321e+06	4.74117e+06	3.80342e+06
Q9UHG3	PCYOX1	0.00953381	-0.639826	2.39387e+07	2.66521e+07	1.76927e+07	1.66498e+07	1.62285e+07	1.52561e+07	1.48663e+07	9.4206e+06	1.28002e+07	1.25815e+07
Q14690	PDCD11	0.00350022	-1.08833	8.61622e+06	4.80625e+06	8.28907e+06	1.07887e+07	1.29372e+07	3.61871e+06	2.72944e+06	3.25778e+06	3.84098e+06	7.92262e+06
Q6UWP7	LCLAT1	0.0135125	-0.502572	1.81711e+06	2.65001e+06	3.57244e+06	3.4752e+06	3.55006e+06	1.44253e+06	1.52607e+06	2.0323e+06	2.59788e+06	3.03468e+06
Q13098	GPS1	0.0160241	-0.664938	4.00342e+07	3.52118e+07	4.75564e+07	5.94567e+07	5.07952e+07	3.04945e+07	3.0635e+07	2.07837e+07	3.76378e+07	2.74401e+07
P68104	EEF1A1	0.00345564	-0.74781	2.04194e+09	1.85324e+09	2.50296e+09	2.44873e+09	2.55319e+09	1.11212e+09	1.45839e+09	1.31718e+09	1.57582e+09	1.32531e+09
Q9HCS7	XAB2	0.01206	-1.46824	1.72452e+06	1.53753e+06	2.58775e+06	4.37295e+06	3.38436e+06	323580	1.07867e+06	243279	1.60583e+06	1.66656e+06
Q9BRX2	PELO	0.00806869	-0.967695	2.9505e+06	4.09107e+06	3.55873e+06	4.97775e+06	4.42017e+06	1.73013e+06	3.08249e+06	1.69334e+06	2.4392e+06	1.28036e+06
P02776	PF4	0.0221287	-3.24809	1.031e+07	8.86611e+06	7.65973e+06		1.11548e+07	3.93382e+06
Q9NSD9	FARSB	0.00359639	-0.83767	3.64477e+07	3.01413e+07	3.87396e+07	4.04195e+07	4.00426e+07	1.65959e+07	2.10011e+07	1.51744e+07	2.89887e+07	2.21985e+07
Q92974	ARHGEF2	0.0270697	-1.96989	2.06463e+06	2.50577e+06	3.10221e+06	5.41043e+06	3.29296e+06	1.60652e+06	1.18447e+06	143306	823572	422465
Q9UET6	FTSJ1	0.0173491	-1.25491	3.0374e+06	2.38606e+06	2.18334e+06	2.3315e+06	3.74043e+06	1.63537e+06	1.06899e+06		1.99465e+06	1.01603e+06
P20042	EIF2S2	0.0224196	-0.730827	5.1105e+07	3.70981e+07	5.32808e+07	4.1215e+07	5.13539e+07	2.12433e+07	2.61943e+07	2.1471e+07	3.47524e+07	3.73696e+07
Q99623	PHB2	0.00603396	-0.882226	2.69885e+08	2.49799e+08	3.68052e+08	4.02856e+08	2.98071e+08	1.8e+08	1.43102e+08	1.21007e+08	2.57522e+08	1.60266e+08
Q92576	PHF3	0.0332843	-1.44941	667672	506355	894447	1.10745e+06	718298	399204	346770	75833.2	193135	411009
Q86SQ0	PHLDB2	0.034192	-1.14591	338060	289597	151362	247330	209047	273803		108383	142849
P42356	PI4KA	0.0303692	-1.42339	217866	480219	548547	1.11341e+06	646712	253698	53964.5	122921	439575	250860
Q9Y3T9	NOC2L	0.00551233	-1.38935	1.89198e+07	8.59129e+06	2.07867e+07	1.80762e+07	2.92909e+07	5.19132e+06	4.98934e+06	6.88628e+06	6.31305e+06	1.31388e+07
Q13492	PICALM	0.0020326	-0.873656	2.97288e+07	2.16068e+07	3.39492e+07	3.3468e+07	3.31887e+07	1.51096e+07	1.4413e+07	1.54851e+07	2.10956e+07	1.68205e+07
Q8TBX8	PIP4K2C	0.0441134	-0.6538	2.22885e+06	4.06087e+06	4.02431e+06	6.31455e+06	3.99918e+06	1.3824e+06	2.43375e+06	2.15172e+06	3.18372e+06	3.95949e+06
P40429	RPL13A	0.00130125	-1.25757	3.85606e+08	4.07252e+08	6.12634e+08	5.44809e+08	5.01824e+08	6.83221e+07	1.2559e+08	2.36399e+08	2.52835e+08	3.42451e+08
O60508	CDC40	0.0158821	-1.3612	1.55137e+06	1.32354e+06	1.72411e+06	1.98721e+06	1.54901e+06	330084	698577		854575	1.26686e+06
Q16513	PKN2	0.0381953	-0.653633	4.83988e+06	3.61811e+06	5.25527e+06	5.27965e+06	5.14671e+06	4.30693e+06	2.93872e+06	1.78441e+06	2.55467e+06	3.76028e+06
Q9Y295	DRG1	0.028254	-0.584482	3.95025e+07	2.72368e+07	4.47763e+07	3.27888e+07	5.26364e+07	2.22572e+07	2.16464e+07	2.65498e+07	3.06027e+07	3.02815e+07
Q01970	PLCB3	0.0086539	-0.997915	1.79734e+06	2.40358e+06	2.50002e+06	2.23753e+06	2.62703e+06	1.00738e+06	1.82403e+06	730658	1.28267e+06	946381
Q02543	RPL18A	0.00383818	-1.5238	3.26468e+08	2.89014e+08	4.93307e+08	3.48474e+08	4.183e+08	2.5883e+07	1.54918e+08	1.30608e+08	1.05914e+08	2.34939e+08
A1X283	SH3PXD2B	0.0322152	-1.0574	1.53655e+06	1.18751e+06	1.77161e+06	1.49258e+06	2.01124e+06	703022	556526	328787	1.51293e+06	742462
O60568	PLOD3	0.00208559	-0.541047	8.50902e+06	9.08959e+06	7.90684e+06	7.79553e+06	6.75482e+06	5.83436e+06	6.43525e+06	4.8915e+06	4.74509e+06	5.62302e+06
Q9UIW2	PLXNA1	0.00546432	-1.99649	4.60297e+06	4.44044e+06	5.64079e+06	5.62397e+06	6.60229e+06	249693	188409	2.61462e+06	3.5511e+06	140165
Q9Y2G5	POFUT2	0.00631579	-1.13611	2.29367e+06	1.61584e+06	1.72999e+06	2.12071e+06	1.54151e+06	574300	970129	997514	1.00587e+06	684318
Q3B726	POLR1F	0.015817	-2.97876	1.50312e+06	487076	2.10484e+06	1.74007e+06	2.73478e+06			1.02063e+06
Q9Y5X1	SNX9	0.000332875	-1.08374	5.0733e+06	5.57971e+06	5.31361e+06	5.3419e+06	4.88193e+06	3.05868e+06	2.36451e+06	2.16436e+06	2.97033e+06	1.79893e+06
Q9NY93	DDX56	0.00377488	-1.69683	9.44794e+06	4.2922e+06	1.12911e+07	1.0015e+07	1.29123e+07	3.05236e+06	1.61685e+06	3.03105e+06	3.19485e+06	3.89835e+06
O43924	PDE6D	0.0268713	-0.75184	1.4902e+07	9.68978e+06	9.19553e+06	1.39771e+07	1.0303e+07	1.16249e+07	7.42488e+06		7.31282e+06	8.10381e+06
Q13795	ARFRP1	0.0495531	-5.72354	806553	1.94249e+06	926103	699779
Q9BZH6	WDR11	0.0190613	-0.64695	853035	1.34717e+06	1.5517e+06	1.94959e+06	1.6418e+06	736730	895204	886046	985487	1.18617e+06
Q15269	PWP2	0.0210522	-0.63993	1.1552e+07	7.1161e+06	1.15681e+07	1.08412e+07	1.13115e+07	8.41223e+06	6.59912e+06	4.7358e+06	6.49147e+06	7.3817e+06
Q96T37	RBM15	0.0280684	-1.02505	2.25957e+06	1.84431e+06	4.85883e+06	5.43769e+06	4.95082e+06	1.17418e+06	1.6012e+06	1.39781e+06	3.24348e+06	2.09237e+06
Q9UBB9	TFIP11	0.0183422	-0.929433	2.49665e+06	1.67407e+06	2.76605e+06	2.57781e+06	3.36915e+06	1.79235e+06	435323	1.7289e+06	1.86858e+06	939641
P17612	PRKACA	0.0068255	-0.746818	6.94821e+06	5.85651e+06	8.1271e+06	8.21211e+06	6.83758e+06	2.95812e+06	4.53791e+06	5.73447e+06	3.8096e+06	4.40187e+06
P61247	RPS3A	0.037535	-0.518645	5.14353e+08	5.03326e+08	5.50446e+08	4.67364e+08	6.33344e+08	1.98409e+08	4.5097e+08	2.99613e+08	4.08225e+08	5.05701e+08
P22694	PRKACB	0.0267508	-1.01643	1.41674e+07	1.88346e+07	2.82626e+07	1.36126e+07	2.44929e+07	8.49536e+06	1.39843e+07	1.0587e+07	8.34601e+06	7.70966e+06
Q7L5Y9	MAEA	0.014219	-2.62616	1.09706e+06	1.22436e+06	2.38964e+06	2.3624e+06	1.50391e+06	452061	543167		360841
Q14669	TRIP12	0.000533742	-1.1639	2.51417e+06	1.82523e+06	2.02197e+06	1.74715e+06	3.29296e+06	1.01549e+06	581355	503812	917501	2.07036e+06
Q9UNX4	WDR3	0.0445582	-0.872281	7.99004e+06	1.98091e+06	7.58145e+06	5.61783e+06	7.95869e+06	3.72294e+06	2.16345e+06	2.0615e+06	3.15989e+06	5.89741e+06
O43252	PAPSS1	0.0265061	-0.721759	9.39953e+06	1.31959e+07	1.86641e+07	1.76367e+07	9.69048e+06	8.95105e+06	8.60751e+06	9.47766e+06	9.24069e+06	5.31118e+06
Q7L576	CYFIP1	0.000644576	-1.4867	6.47135e+06	6.3497e+06	8.54213e+06	8.5936e+06	9.35465e+06	1.90037e+06	2.46967e+06	3.24836e+06	1.64144e+06	4.7676e+06
Q6P2P2	PRMT9	0.0223075	-1.90851	361009	241988	489065	486217	218134				241921	186718
Q9UGP8	SEC63	0.00829049	-1.51489	1.68734e+07	1.35049e+07	2.5317e+07	1.59667e+07	2.09618e+07	6.46585e+06	5.3206e+06	4.89746e+06	9.30313e+06	6.42419e+06
Q8NHQ9	DDX55	0.0449071	-1.40704	275469	282196	598353	275069	798622		194944		206161	406439
Q9NR30	DDX21	0.0110171	-1.02963	9.65059e+07	6.52234e+07	1.45601e+08	1.1969e+08	1.66504e+08	3.62254e+07	5.6137e+07	5.94936e+07	4.87028e+07	9.01707e+07
P35030	PRSS3	0.0157545	-1.32096	9.70105e+06	1.45533e+07	1.42654e+07	8.9154e+06	1.69731e+07	6.3706e+06		8.21303e+06		1.11638e+07
P25787	PSMA2	0.00412383	-0.899025	1.2537e+08	1.041e+08	1.62426e+08	1.30322e+08	1.41155e+08	4.87782e+07	7.96554e+07	8.05037e+07	7.67635e+07	7.00326e+07
P25789	PSMA4	0.0109627	-0.604472	1.40776e+08	1.15622e+08	1.63296e+08	1.97698e+08	1.51279e+08	9.97392e+07	9.09007e+07	9.18917e+07	1.0947e+08	1.13562e+08
P46776	RPL27A	0.00887028	-0.940937	3.01583e+08	3.79374e+08	5.58575e+08	5.24208e+08	5.49437e+08	1.25121e+08	2.34524e+08	2.62715e+08	1.58915e+08	4.23645e+08
Q9Y2D0	CA5B	0.0312169	-5.05805		909655	355811	647822	838852
Q96JH7	VCPIP1	0.0485926	-1.28962	295378	225067	167828	358091	403990	150672	97470.8	155373	173143
P61106	RAB14	0.0127474	-0.543319	7.95003e+07	8.02026e+07	8.47742e+07	6.45954e+07	8.70667e+07	4.32096e+07	4.99122e+07	6.69069e+07	5.90538e+07	5.27445e+07
Q6UB35	MTHFD1L	0.00388625	-1.13139	2.65836e+07	1.63189e+07	2.68291e+07	2.75178e+07	3.10086e+07	1.6762e+07	8.61575e+06	9.02701e+06	1.31644e+07	1.09774e+07
Q9Y2D4	EXOC6B	0.012711	-0.808469	514780	322133	273055	309739	767885	257506	205189	214389		555381
P17858	PFKL	0.00043508	-2.05774	1.36946e+07	1.72848e+07	1.3516e+07	1.59415e+07	1.1495e+07	3.6831e+06	3.83146e+06	2.27137e+06	3.54012e+06	3.95143e+06
Q9Y262	EIF3L	0.00114262	-0.93155	8.60535e+07	9.31204e+07	1.09387e+08	1.10389e+08	9.69169e+07	4.10375e+07	5.28846e+07	4.7871e+07	5.21978e+07	6.59892e+07
P46087	NOP2	0.0142736	-1.10616	3.24902e+07	2.07791e+07	4.85066e+07	4.63784e+07	6.92918e+07	8.74843e+06	1.91358e+07	1.96219e+07	1.3228e+07	4.02757e+07
Q9Y3U8	RPL36	0.034921	-1.05928	6.03816e+08	2.4748e+08	3.71055e+08	3.73593e+08	4.58967e+08	1.36408e+08	1.91606e+08	1.99817e+08	1.99295e+08	2.58966e+08
Q96G46	DUS3L	0.0437451	-1.40668	2.49326e+06	1.2415e+06	1.35147e+06	2.804e+06	4.21904e+06	1.15586e+06	483838	1.16745e+06	677618	1.0826e+06
Q9BW19	KIFC1	0.00514326	-2.05778	1.92206e+06	2.48015e+06	1.7959e+06	1.61494e+06	3.47662e+06	554854	203929		882999	1.05321e+06
P62820	RAB1A	0.0231671	-0.554138	3.13809e+08	3.41398e+08	3.60891e+08	2.94565e+08	2.959e+08	1.85098e+08	2.67657e+08	1.58048e+08	2.43528e+08	2.39841e+08
P67775	PPP2CA	0.00527902	-0.598433	4.4924e+07	5.51197e+07	5.16994e+07	5.32983e+07	6.85586e+07	2.92177e+07	3.25355e+07	4.42799e+07	3.34442e+07	4.12276e+07
P55039	DRG2	0.00300275	-1.52369	8.694e+06	1.31225e+07	1.13926e+07	1.59787e+07	1.73328e+07	3.60439e+06	5.92041e+06	3.04755e+06	2.77699e+06	7.7863e+06
P22102	GART	0.00194741	-0.88583	9.54936e+07	9.26815e+07	9.5463e+07	8.36276e+07	8.31835e+07	4.97172e+07	4.33029e+07	3.98454e+07	5.36552e+07	5.72515e+07
Q15397	PUM3	0.0466731	-1.45463	2.96427e+06	380025	2.86456e+06	3.98135e+06	7.52299e+06	1.76025e+06	308866	433301	1.21196e+06	2.74825e+06
Q00577	PURA	0.03355	-0.752166	2.28387e+07	2.24698e+07	2.10514e+07	1.67816e+07	2.52068e+07	4.68626e+06	1.51953e+07	1.37135e+07	1.56973e+07	1.50353e+07
P39656	DDOST	0.0211354	-0.611832	9.85296e+07	8.62132e+07	1.29296e+08	7.58715e+07	1.10582e+08	6.6642e+07	7.00525e+07	7.40715e+07	6.32779e+07	5.34609e+07
Q9NR77	PXMP2	0.0393874	-2.46192		1.47739e+06	372935	1.13891e+06	616332		590956
P47897	QARS1	0.0443405	-1.56944	2.13405e+07	2.50631e+07	5.58972e+07	3.24965e+07	2.74735e+07	1.49824e+07	1.0191e+07	6.69577e+06	9.04366e+06	1.37626e+07
P18085	ARF4	0.0202519	-0.625897	1.03292e+08	1.10962e+08	1.51866e+08	1.10036e+08	1.35708e+08	3.76417e+07	9.12789e+07	7.60115e+07	7.97074e+07	1.11858e+08
Q9HAV4	XPO5	0.0265114	-0.761085	1.6574e+07	1.35566e+07	2.04814e+07	2.30322e+07	1.89246e+07	1.12673e+07	1.16027e+07	9.83959e+06	8.5519e+06	1.33589e+07
O15371	EIF3D	0.0288779	-0.515497	3.99451e+07	4.24941e+07	4.65492e+07	3.52225e+07	4.90377e+07	2.4499e+07	2.92354e+07	2.12175e+07	3.23555e+07	4.18711e+07
P42696	RBM34	0.0202581	-1.58102	1.35001e+07	6.53675e+06	1.07923e+07	1.57993e+07	2.54302e+07	2.39455e+06	5.52574e+06	2.54642e+06	5.07088e+06	8.54771e+06
Q9BZG1	RAB34	0.012663	-2.9256	1.0128e+06	918054	1.94075e+06	1.7026e+06	1.31359e+06	643187				213482
Q9BZJ0	CRNKL1	0.00528436	-1.08352	2.54292e+06	1.51775e+06	3.19068e+06	2.90408e+06	4.99805e+06	946549	881562	779599	1.43253e+06	3.11032e+06
Q5T9A4	ATAD3B	0.0172714	-0.836888	4.87525e+07	2.8819e+07	5.0217e+07	5.4274e+07	4.85463e+07	2.82461e+07	2.63791e+07	1.94553e+07	2.39554e+07	3.10704e+07
Q9H6R4	NOL6	0.011721	-1.42764	4.1971e+06	2.96175e+06	4.37389e+06	6.64198e+06	4.48672e+06	998432	1.98394e+06	776323	2.01181e+06	2.65361e+06
Q8WUA2	PPIL4	0.00738502	-1.19717	6.48008e+06	6.99039e+06	1.018e+07	8.06291e+06	1.10113e+07	1.67172e+06	4.59193e+06	4.29334e+06	4.8554e+06	3.22109e+06
Q96B01	RAD51AP1	0.0266122	-2.16129	1.7916e+06		1.25672e+06	2.0303e+06	1.99224e+06				376234	1.15835e+06
Q6NSI4	RADX	0.0137372	-1.27924	1.03328e+07	6.00542e+06	8.55997e+06	1.80294e+07	1.64576e+07	6.01298e+06	3.12448e+06	2.56443e+06	6.70695e+06	6.05867e+06
Q9Y2P8	RCL1	0.0320803	-1.40859	3.64633e+06	3.952e+06	8.22605e+06	4.84113e+06	9.4518e+06	1.91647e+06	1.75562e+06		1.92735e+06	5.72854e+06
O75475	PSIP1	0.0347372	-0.896723	5.66018e+07	4.9367e+07	4.32299e+07	7.81799e+07	5.58341e+07	1.77771e+07	3.32174e+07	3.16475e+07	2.5369e+07	4.4104e+07
Q9H4L4	SENP3	0.0146966	-1.75474	4.41354e+06	1.85791e+06	3.55357e+06	4.229e+06	3.25518e+06	644323	728739	532992	873272	2.34984e+06
P35251	RFC1	0.000796903	-1.6072	2.9283e+06	2.18014e+06	3.38094e+06	2.8569e+06	3.90252e+06	621085	943671	1.09447e+06	356126	1.98986e+06
Q9HCE1	MOV10	0.0203605	-1.0867	7.24087e+06	7.40671e+06	1.01884e+07	1.06718e+07	8.42083e+06	6.30985e+06	3.34008e+06	1.82169e+06	4.5113e+06	4.70023e+06
Q96S59	RANBP9	0.0379471	-0.661783	5.86976e+06	7.67249e+06	6.29762e+06	7.83537e+06	4.85468e+06	5.24467e+06	4.34204e+06	2.34259e+06	4.13489e+06	4.49787e+06
Q8N3C0	ASCC3	0.0290738	-1.41907	520772	671522	1.23531e+06	1.44949e+06	513552	156036	167286	426512	444484	447582
O75884	RBBP9	0.00966062	-2.49106	2.70064e+06	7.49163e+06	5.22913e+06	5.14592e+06	2.03767e+06	1.1608e+06	2.8102e+06
P28749	RBL1	0.00389734	-2.13437	6.09852e+06	4.73795e+06	5.38674e+06	5.4047e+06	4.42479e+06	3.13716e+06	75718.6	224855		2.47959e+06
Q8IXT5	RBM12B	0.00473244	-1.16914	1.78812e+06	1.18985e+06	2.3231e+06	1.65729e+06	1.81749e+06	681644	706052	806147	871905	836763
O95139	NDUFB6	0.00699034	-1.68095	1.75073e+07	1.44211e+07	9.22499e+06	1.96403e+07	1.01393e+07	5.25339e+06	4.97779e+06	3.11904e+06	4.0108e+06	4.7613e+06
Q15434	RBMS2	0.0220617	-2.53178	2.17051e+06	1.34867e+06	970411	1.01146e+06	1.31221e+06		1.11169e+06
Q9H269	VPS16	0.00251409	-1.45902	972338	915837	1.03808e+06	1.19434e+06	1.56171e+06	425197	343482	477298	349396	471513
P46777	RPL5	0.0224679	-0.712168	3.8865e+08	3.81909e+08	5.75032e+08	4.30899e+08	5.53835e+08	3.0432e+08	2.33079e+08	2.32501e+08	3.47141e+08	3.05394e+08
Q8TC12	RDH11	0.0445082	-1.08644	1.95999e+07	1.41732e+07	2.66451e+07	2.03351e+07	2.05122e+07	3.87425e+06	1.37276e+07	5.61421e+06	8.615e+06	1.58571e+07
P51606	RENBP	0.0279221	-2.57376	736803	554839	1.20066e+06	959169	1.68602e+06	481932			331123
O15258	RER1	0.0150006	-0.553174	2.69158e+07	2.35056e+07	2.71232e+07	2.12982e+07	2.71502e+07	1.21255e+07	1.6655e+07	2.09863e+07	1.82478e+07	1.78521e+07
P11388	TOP2A	0.0112283	-1.16626	2.45291e+07	1.57817e+07	3.0285e+07	3.39501e+07	3.30298e+07	1.00052e+07	1.13146e+07	1.16694e+07	8.56082e+06	1.97503e+07
Q8IYS1	PM20D2	0.0183804	-1.12147	1.90279e+07	1.6498e+07	2.04484e+07	1.38441e+07	1.78348e+07	1.45171e+07	9.09947e+06	3.63323e+06	8.91206e+06	4.12586e+06
Q6NTF9	RHBDD2	0.00531059	-1.77051	3.08197e+06	2.93683e+06	3.51707e+06	2.18463e+06	6.63315e+06	1.38655e+06		1.61468e+06		2.34509e+06
Q9UKV8	AGO2	0.0398086	-1.01069	1.45027e+06	1.95571e+06	1.31626e+06	1.78043e+06	979770	414972	640430	499615	1.00482e+06	1.15377e+06
Q15382	RHEB	0.0279617	-0.648756	5.02298e+07	4.46801e+07	4.79679e+07	5.38052e+07	5.48346e+07	4.16285e+07	3.51487e+07	3.07113e+07	1.52546e+07	3.76824e+07
Q15334	LLGL1	0.0123857	-1.81813	1.33474e+06	3.05056e+06	1.52159e+06	2.10264e+06	1.83411e+06	288700	468404	252822	590163	1.19144e+06
Q7Z406	MYH14	0.0487454	-0.506144	6.42508e+06	5.91113e+06	6.80608e+06	4.47538e+06	511756	4.12328e+06	4.10839e+06	4.20863e+06	4.28418e+06	265102
Q6R327	RICTOR	0.0185741	-1.93388	89755.6		153547	100857	122067			59884.3
P51654	GPC3	0.00501486	-1.00254	1.03191e+07	8.50244e+06	8.9624e+06	8.70976e+06	1.15872e+07	5.65154e+06	6.57947e+06	3.46982e+06	3.97098e+06	4.32642e+06
P53621	COPA	0.000823117	-1.0084	2.94199e+07	3.72513e+07	5.04761e+07	3.97943e+07	4.62781e+07	1.12259e+07	2.03845e+07	2.13775e+07	1.91905e+07	2.88419e+07
Q68D91	MBLAC2	0.0056792	-2.282	3.8397e+06	1.03269e+06	2.9548e+06	2.1693e+06	2.76296e+06	1.31469e+06	317087		269106	705982
O14966	RAB29	0.0293938	-2.23719		2.9715e+06	1.69933e+06	1.38345e+06	2.44862e+06		1.15733e+06	599784
Q9H871	RMND5A	0.00111154	-1.25097	2.00129e+06	1.53409e+06	1.58168e+06	1.64591e+06	1.93651e+06	847437	792746	874208	517101	623732
P34096	RNASE4	0.00363599	-1.61025	2.8628e+06	6.95722e+06	3.59816e+06	3.37611e+06	2.86837e+06		3.75179e+06	2.63866e+06
Q99942	RNF5	0.0283426	-1.42133	4.07787e+06		3.84102e+06	3.31422e+06	2.72651e+06	1.81879e+06		1.18656e+06	2.17968e+06
Q9BSC4	NOL10	0.0434513	-0.945706	1.87602e+06	1.54756e+06	2.61262e+06	3.07002e+06	3.9404e+06	1.06345e+06	1.56986e+06	1.07866e+06	1.71369e+06	1.34782e+06
P27635	RPL10	0.000489186	-1.08829	4.09833e+08	4.93894e+08	6.08738e+08	6.62414e+08	7.16115e+08	1.21257e+08	2.95456e+08	2.47203e+08	3.2225e+08	3.73522e+08
O75131	CPNE3	0.00733362	-0.901019	4.88311e+07	4.50082e+07	6.66119e+07	6.83066e+07	5.82492e+07	2.3931e+07	3.57173e+07	2.5834e+07	3.4379e+07	3.38332e+07
P62750	RPL23A	0.0338327	-0.626582	7.73681e+08	7.39523e+08	8.41362e+08	1.11624e+09	8.53518e+08	2.74783e+08	5.96909e+08	4.48827e+08	6.41588e+08	8.38797e+08
Q8NB49	ATP11C	0.0286292	-1.54929	2.739e+06	1.25304e+06	1.92682e+06	3.17373e+06	1.90052e+06	993330	504775	531669	263766	1.46257e+06
Q02878	RPL6	0.0407252	-1.1829	5.98062e+08	5.30683e+08	1.19492e+09	8.22588e+08	6.77944e+08	1.06922e+08	3.84063e+08	3.15005e+08	2.90593e+08	5.87842e+08
P61313	RPL15	0.000203035	-1.14452	4.96906e+08	5.00564e+08	4.08161e+08	6.05068e+08	5.57826e+08	1.34569e+08	2.09933e+08	1.5691e+08	3.5738e+08	3.03051e+08
Q13823	GNL2	0.0231199	-1.60291	3.64393e+06	1.42179e+06	3.12049e+06	4.38516e+06	6.21365e+06	670805	450285	2.37458e+06	310556	2.37802e+06
Q07020	RPL18	0.0422238	-0.953116	5.81879e+08	2.98601e+08	1.12455e+09	6.67485e+08	1.15534e+09	1.63333e+08	3.94472e+08	5.00811e+08	3.12524e+08	6.0601e+08
P46778	RPL21	0.01142	-0.734871	4.57718e+08	4.26025e+08	5.46888e+08	5.91108e+08	5.46007e+08	1.0097e+08	3.44815e+08	3.40972e+08	3.55676e+08	4.00454e+08
P41214	EIF2D	0.00197724	-1.17537	2.42897e+06	2.57255e+06	2.76096e+06	3.03233e+06	4.83641e+06	1.37671e+06	746927	1.39126e+06	991111	2.41505e+06
P62829	RPL23	0.0307726	-0.586365	7.53288e+08	6.8922e+08	8.72124e+08	7.66804e+08	6.38097e+08	4.62809e+08	5.67136e+08	3.43501e+08	6.14297e+08	4.89537e+08
P83731	RPL24	0.0043828	-1.08208	2.8883e+08	2.9774e+08	4.32792e+08	3.71222e+08	4.15743e+08	4.25427e+07	1.82248e+08	1.89313e+08	1.28456e+08	3.10652e+08
P46779	RPL28	0.0261212	-0.922355	4.76203e+08	4.19144e+08	7.21633e+08	5.27563e+08	7.22258e+08	1.51785e+08	3.06264e+08	1.69722e+08	3.67519e+08	5.17368e+08
P39023	RPL3	0.0325856	-0.937007	2.70912e+08	2.45686e+08	3.75063e+08	3.88593e+08	3.28109e+08	6.85278e+07	1.95282e+08	1.50679e+08	1.25441e+08	3.00142e+08
P62899	RPL31	0.00102362	-0.721721	7.67374e+08	7.69611e+08	9.2307e+08	8.40221e+08	7.46581e+08	4.78925e+08	5.25272e+08	4.67884e+08	5.05186e+08	4.76641e+08
P42766	RPL35	0.0343161	-0.950243	4.7188e+08	3.9989e+08	9.55714e+08	7.59069e+08	7.79249e+08	1.43611e+08	3.46983e+08	2.92854e+08	3.66368e+08	5.9214e+08
P83881	RPL36A	0.0393209	-0.673189	4.6504e+07	6.11959e+07	9.41609e+07	1.03247e+08	1.29515e+08	2.36111e+07	6.4984e+07	4.09366e+07	4.92815e+07	9.37467e+07
P61513	RPL37A	0.00220797	-0.900542	2.01657e+08	2.34017e+08	2.72155e+08	2.47794e+08	2.45387e+08	7.48065e+07	1.28885e+08	1.26986e+08	1.20241e+08	1.92446e+08
Q9Y2X3	NOP58	0.00460115	-0.763578	9.75908e+07	7.42377e+07	9.93493e+07	1.06179e+08	1.31121e+08	3.19632e+07	5.42699e+07	5.67712e+07	6.2949e+07	9.35574e+07
P62424	RPL7A	0.0054207	-1.35476	8.62984e+08	7.5457e+08	1.52079e+09	1.18156e+09	1.44086e+09	1.5849e+08	4.60066e+08	4.16594e+08	4.58918e+08	7.58389e+08
P15880	RPS2	0.0117776	-1.01483	5.7511e+08	4.28319e+08	7.26523e+08	6.53655e+08	5.67352e+08	1.55301e+08	3.22698e+08	2.96539e+08	2.83392e+08	4.02457e+08
P62917	RPL8	0.0237571	-1.02116	3.75132e+08	3.75569e+08	8.79873e+08	6.57805e+08	5.39845e+08	1.27319e+08	2.60049e+08	3.67311e+08	2.22539e+08	4.16305e+08
P57081	WDR4	0.0457068	-0.73197	5.15126e+06	4.05577e+06	5.76729e+06	5.51113e+06	5.2123e+06	4.58023e+06	1.25365e+06	3.51637e+06	1.30336e+06	4.81853e+06
P18124	RPL7	0.00193669	-1.23826	4.62867e+08	4.21829e+08	7.05386e+08	6.13534e+08	6.12286e+08	1.24553e+08	2.48497e+08	2.68736e+08	2.30212e+08	3.21616e+08
P62277	RPS13	0.00513389	-1.02515	6.52999e+08	5.44838e+08	7.90112e+08	7.82579e+08	8.35364e+08	2.04266e+08	4.31267e+08	3.90374e+08	2.93423e+08	4.52458e+08
O94776	MTA2	0.00607584	-0.783046	1.23278e+07	9.47682e+06	1.54794e+07	1.32717e+07	1.70822e+07	6.37764e+06	6.85465e+06	6.20819e+06	7.76752e+06	1.2099e+07
P22087	FBL	0.0139875	-0.669409	1.0882e+08	8.37439e+07	1.27204e+08	1.20017e+08	1.16396e+08	5.57032e+07	6.16317e+07	7.04892e+07	5.84656e+07	1.03418e+08
P11387	TOP1	0.0202213	-0.785698	2.90625e+07	2.99565e+07	5.20335e+07	5.93505e+07	7.3344e+07	1.96104e+07	2.43498e+07	2.70554e+07	2.597e+07	4.4405e+07
P62266	RPS23	0.00392166	-1.42228	1.60529e+08	1.79735e+08	2.33488e+08	3.17527e+08	2.64594e+08	6.01318e+07	7.80528e+07	7.33662e+07	8.62484e+07	1.33483e+08
Q6Y1H2	HACD2	0.0168853	-6.83488	2.16623e+06	2.32775e+06	2.32702e+06	2.65014e+06
P42677	RPS27	0.0112788	-0.643113	5.6091e+08	6.43017e+08	1.02427e+09	8.51236e+08	9.69828e+08	4.54954e+08	2.88287e+08	5.2829e+08	5.68754e+08	7.52578e+08
Q71UM5	RPS27L	0.000693521	-0.916464	2.46296e+07	3.78752e+07	4.44542e+07	3.33427e+07	3.69307e+07	9.21145e+06	1.80887e+07	2.31936e+07	2.19879e+07	2.14172e+07
O75367	MACROH2A1	0.00420924	-1.24674	1.01789e+08	7.72423e+07	1.54374e+08	1.14345e+08	1.62604e+08	3.18524e+07	3.75129e+07	4.44188e+07	6.10878e+07	8.23303e+07
O14617	AP3D1	0.0260119	-1.33209	6.23902e+06	8.262e+06	1.26364e+07	1.0959e+07	6.77627e+06	1.37776e+06	3.95382e+06	2.60916e+06	3.72415e+06	6.15826e+06
Q12788	TBL3	0.044417	-0.793786	7.88476e+06	6.38015e+06	9.76044e+06	1.27022e+07	9.95774e+06	6.19532e+06	5.26001e+06	4.93145e+06	3.94945e+06	6.59315e+06
Q8WVB6	CHTF18	0.00497819	-1.43546	203493	309664	341171	398501	642385		160498		222850	284124
Q9BVI4	NOC4L	0.0248513	-1.46708	7.42621e+06	3.66024e+06	1.15337e+07	1.17098e+07	1.24931e+07	2.20303e+06	3.97128e+06	3.36927e+06	2.41525e+06	4.97766e+06
Q8NBM8	PCYOX1L	0.00919634	-1.00431	3.41398e+06	2.80517e+06	2.28105e+06	5.27547e+06	2.3833e+06	883629	2.40595e+06	617573	3.47436e+06	673879
P56182	RRP1	0.00422918	-1.50138	1.28993e+07	5.87078e+06	1.11161e+07	1.18179e+07	1.48249e+07	2.63694e+06	2.73153e+06	4.86004e+06	4.171e+06	5.56742e+06
Q9Y4A5	TRRAP	0.0163089	-1.6376	317860	79192.2	213988	479056	281373	24524.5	46972	35096	207170	127016
P50570	DNM2	0.0266711	-0.53049	2.03733e+07	2.13599e+07	3.02228e+07	2.53776e+07	2.66879e+07	1.28276e+07	1.45223e+07	1.48186e+07	2.38878e+07	1.98063e+07
P61353	RPL27	0.00953876	-1.02406	3.6577e+08	3.53388e+08	5.6807e+08	5.72758e+08	5.16511e+08	7.46229e+07	2.62364e+08	2.50502e+08	2.12904e+08	3.68203e+08
Q16539	MAPK14	0.00868388	-1.36388	9.61568e+06	1.37048e+07	9.62768e+06	8.61173e+06	9.88542e+06	2.90478e+06	2.76059e+06	3.53531e+06	5.34929e+06	5.43832e+06
Q9NZI8	IGF2BP1	0.0246358	-0.510512	1.70171e+08	1.25231e+08	2.05603e+08	1.95629e+08	1.95757e+08	1.45602e+08	1.09841e+08	1.0707e+08	1.37482e+08	1.26439e+08
Q9UHA3	RSL24D1	0.0394929	-0.791206	1.60032e+07	1.12189e+07	2.76847e+07	2.69322e+07	3.00562e+07	8.10588e+06	1.14489e+07	1.15549e+07	1.04284e+07	2.31218e+07
Q5MNZ6	WDR45B	0.00270815	-1.61896	6.72875e+06	3.5104e+06	6.61575e+06	4.12967e+06	6.2183e+06	2.00801e+06	674465	1.81435e+06	2.17494e+06	2.18468e+06
P52209	PGD	0.0330495	-0.603277	1.38345e+08	1.48599e+08	1.9799e+08	1.71622e+08	1.51598e+08	7.27241e+07	1.2856e+08	9.16853e+07	1.00554e+08	1.3845e+08
Q9NUQ8	ABCF3	0.0326247	-1.25326	2.10094e+06	2.12725e+06	3.81967e+06	2.32367e+06	3.65358e+06	1.61599e+06	1.50975e+06	768308	843893	1.14557e+06
O00567	NOP56	0.00285787	-0.79601	7.25487e+07	5.99907e+07	9.36853e+07	8.86842e+07	1.01693e+08	3.30887e+07	3.94276e+07	5.27691e+07	3.84066e+07	7.62458e+07
O14530	TXNDC9	0.0223381	-0.680987	6.16857e+06	5.27439e+06	6.07263e+06	3.59348e+06	6.43736e+06	4.74774e+06	3.38009e+06	2.39209e+06	3.17615e+06	3.4857e+06
Q9Y2K7	KDM2A	0.00108324	-1.73678	266186	452672	535933	427085	499432		104547	331388		185299
P78316	NOP14	0.0153078	-1.16468	8.65686e+06	5.0553e+06	6.33189e+06	6.62641e+06	1.1892e+07	3.82547e+06	3.81562e+06	1.92232e+06	3.40584e+06	4.23209e+06
P20839	IMPDH1	0.019247	-0.755009	1.00017e+07	9.53431e+06	9.36999e+06	1.18889e+07	6.18797e+06	8.37604e+06	5.23643e+06	2.40448e+06	7.2618e+06	4.56064e+06
Q9UK59	DBR1	0.00224219	-1.36678	6.94017e+06	7.04939e+06	9.45372e+06	8.15583e+06	5.17168e+06	1.75151e+06	1.86959e+06	5.79801e+06	2.09567e+06	2.74333e+06
Q8NE71	ABCF1	0.00527721	-2.08804	1.09717e+07	1.12663e+07	2.19413e+07	1.62257e+07	2.09877e+07	2.35597e+06	5.58035e+06	5.67271e+06	1.78651e+06	3.74804e+06
P62280	RPS11	0.00810029	-0.938576	6.0882e+08	5.23687e+08	9.051e+08	6.82575e+08	8.82267e+08	2.31559e+08	4.11356e+08	3.51552e+08	3.5967e+08	5.25432e+08
P48147	PREP	0.0187089	-0.696341	1.21377e+07	1.66179e+07	1.99962e+07	1.70028e+07	1.64315e+07	1.15135e+07	9.50719e+06	9.08608e+06	1.05263e+07	1.00869e+07
Q96KG9	SCYL1	0.0280889	-2.09294	1.62963e+06	2.97921e+06	3.30885e+06	4.09537e+06	6.68231e+06	546742	1.26332e+06	253385	1.62518e+06	693611
Q9Y217	MTMR6	0.0216675	-3.55965	242165	291575	259591		170041
O43818	RRP9	0.0181697	-0.703476	1.08522e+07	1.09124e+07	1.19579e+07	1.44539e+07	1.61029e+07	2.09638e+06	4.84538e+06	1.05571e+07	1.15534e+07	1.04211e+07
P31040	SDHA	0.00968145	-0.68372	8.0993e+07	1.07732e+08	1.30576e+08	1.35316e+08	1.2914e+08	6.94214e+07	6.80738e+07	6.91852e+07	7.07083e+07	8.60335e+07
P67812	SEC11A	0.0143393	-0.580232	1.99819e+07	1.90067e+07	2.08966e+07	2.39172e+07	3.12622e+07	1.0072e+07	1.59364e+07	1.76289e+07	1.36586e+07	1.96657e+07
Q15436	SEC23A	0.00849986	-0.523469	3.31858e+07	2.81595e+07	3.32944e+07	2.41333e+07	2.82566e+07	2.15685e+07	2.07575e+07	2.00174e+07	1.43251e+07	2.56196e+07
O95486	SEC24A	0.017497	-1.42217	4.41851e+06	4.44586e+06	5.79171e+06	3.58561e+06	3.84919e+06	1.96963e+06	1.35603e+06	457988	2.05802e+06	2.40157e+06
P53992	SEC24C	0.0185652	-0.978676	5.68224e+06	1.02456e+07	1.12022e+07	7.97535e+06	1.15761e+07	5.04948e+06	4.70395e+06	4.52616e+06	4.82792e+06	4.58076e+06
Q5RKV6	EXOSC6	0.0463555	-0.518804	5.01552e+07	2.5989e+07	3.27343e+07	3.14148e+07	4.43246e+07	3.66048e+07	2.48039e+07	1.3977e+07	2.87396e+07	2.47288e+07
Q9C0D9	SELENOI	0.00238281	-0.810736	5.65003e+06	4.86754e+06	7.24458e+06	5.79547e+06	7.28827e+06	2.35597e+06	3.46002e+06	3.84676e+06	3.70182e+06	4.22039e+06
P62341	SELENOT	0.017483	-6.23125	1.74804e+06		1.31991e+06	1.59964e+06	1.55967e+06
Q9P0U3	SENP1	0.0326569	-3.89835	302013		461559	205167	253957
P30740	SERPINB1	0.0246284	-1.66865	7.92657e+06	2.06245e+07	1.53798e+07	1.11546e+07	8.54076e+06	4.07937e+06	4.46782e+06	2.58845e+06	4.04005e+06	4.83782e+06
P60228	EIF3E	0.00387389	-0.614515	9.11931e+07	8.21404e+07	9.22946e+07	9.85286e+07	1.12973e+08	6.07871e+07	5.56586e+07	4.88472e+07	8.09366e+07	6.54078e+07
Q8NI36	WDR36	0.00829249	-1.21364	1.41466e+07	1.16469e+07	1.48972e+07	1.10411e+07	2.01671e+07	5.43874e+06	5.69662e+06	4.75183e+06	7.87032e+06	7.24391e+06
Q7L2E3	DHX30	0.0226817	-0.98651	9.30732e+06	6.14398e+06	1.04622e+07	1.26365e+07	1.17655e+07	3.94501e+06	6.27208e+06	3.46665e+06	4.83712e+06	6.8732e+06
Q7Z7K6	CENPV	0.00621556	-1.11466	1.84434e+07	1.34064e+07	2.3967e+07	2.92676e+07	2.23693e+07	6.32337e+06	9.06971e+06	1.00745e+07	1.17236e+07	1.2431e+07
P24390	KDELR1	0.000168409	-3.29567	1.0724e+07	1.01033e+07	1.3438e+07	1.24008e+07	1.04946e+07		2.3095e+06	1.3127e+06	1.15208e+06	1.03017e+06
Q8TEX9	IPO4	0.0166842	-0.607918	3.90193e+07	2.49253e+07	3.03294e+07	3.16454e+07	3.45259e+07	2.94208e+07	2.37107e+07	1.32248e+07	1.62105e+07	2.27083e+07
P08236	GUSB	0.013886	-2.44346	1.94185e+06	4.98449e+06	3.2609e+06	1.42429e+06	2.95118e+06	262269	1.14106e+06		795837	461441
P49207	RPL34	0.0478024	-1.83608	2.59475e+08	1.00907e+08	4.65234e+08	1.65009e+08	4.45809e+08	9.21698e+07	6.93397e+07	5.02301e+07	8.11871e+07	1.09392e+08
P34897	SHMT2	0.0049543	-0.942094	1.81237e+08	1.50326e+08	2.07365e+08	1.86991e+08	1.94663e+08	1.04442e+08	9.48547e+07	5.89448e+07	1.06246e+08	1.14655e+08
P36578	RPL4	0.00293846	-1.24192	6.72573e+08	5.8485e+08	8.98967e+08	9.10985e+08	9.26634e+08	1.0508e+08	3.61393e+08	3.12327e+08	3.52349e+08	5.57551e+08
Q15477	SKIC2	0.0139367	-3.40052	1.22112e+06	1.53876e+06	971441	1.42999e+06	3.048e+06		205659	181596	184739	188790
Q9UBX3	SLC25A10	0.001129	-1.05184	2.31987e+07	1.59906e+07	2.31279e+07	2.55724e+07	3.19181e+07	8.59994e+06	9.21388e+06	1.00584e+07	1.04678e+07	1.94496e+07
Q02978	SLC25A11	0.00227386	-0.792098	6.62756e+07	5.16183e+07	4.28072e+07	5.32061e+07	5.80178e+07	3.13498e+07	2.72401e+07	2.47621e+07	3.16732e+07	4.20125e+07
Q9UJS0	SLC25A13	0.00390229	-0.960852	3.61179e+07	3.23157e+07	3.79888e+07	3.94935e+07	2.78596e+07	1.58982e+07	2.13715e+07	2.32292e+07	1.32554e+07	1.55235e+07
Q5SSJ5	HP1BP3	0.0022483	-1.03312	2.10588e+07	1.94721e+07	2.7647e+07	2.74518e+07	3.22896e+07	6.58815e+06	1.37132e+07	1.37474e+07	1.09497e+07	1.75099e+07
Q969Z0	TBRG4	0.0373199	-0.598125	4.91509e+06	4.48439e+06	5.98644e+06	6.78409e+06	8.23002e+06	4.69955e+06	3.81114e+06	2.9364e+06	3.89818e+06	4.73735e+06
Q8TB61	SLC35B2	0.00140741	-3.1435	2.88306e+06	2.13804e+06	5.36519e+06	3.83204e+06	4.83193e+06			820457	537780	764341
Q9NU22	MDN1	0.0126519	-1.67822	1.59392e+06	888400	2.27078e+06	2.48953e+06	1.96241e+06	84378.4	599845	450153	689937	1.05197e+06
Q7L5N7	LPCAT2	0.00368305	-0.662282	1.43441e+06	917097	699835	670539	1.07097e+06	1.05749e+06	350701	393487	430918	795907
P26373	RPL13	0.0203758	-0.758686	5.71697e+08	4.6881e+08	6.88965e+08	7.00651e+08	6.52819e+08	2.01333e+08	3.90422e+08	2.98515e+08	3.78236e+08	5.53618e+08
Q96NT5	SLC46A1	0.000532107	-6.56435	1.12055e+06	2.00847e+06	1.49973e+06	1.43508e+06	1.80171e+06
P02751	FN1	0.034942	-1.53288	3.8368e+07	3.08572e+07	2.1631e+07	9.21622e+06	1.99128e+07	6.77877e+06	1.33694e+07	8.07801e+06	9.03633e+06	4.20291e+06
Q9UBQ0	VPS29	0.00981492	-1.16557	4.13833e+07	5.7234e+07	4.57012e+07	3.15996e+07	5.98267e+07	1.46758e+07	2.51137e+07	1.61561e+07	2.6886e+07	2.22607e+07
P51571	SSR4	0.0132711	-0.700314	1.47237e+08	1.0913e+08	1.47186e+08	1.70758e+08	1.44533e+08	5.84835e+07	9.50469e+07	8.70072e+07	9.73715e+07	1.04494e+08
Q8TDD1	DDX54	0.0485728	-1.69006	2.71739e+06	2.45346e+06	4.3336e+06	5.67185e+06	1.18723e+07	438353	2.5932e+06	625248	676028	4.0499e+06
P62834	RAP1A	0.00210965	-0.653467	1.23145e+07	1.16087e+07	8.27176e+06	9.57518e+06	1.23252e+07	8.18261e+06	7.98371e+06	5.03247e+06	6.83989e+06	6.35245e+06
Q9Y6J9	TAF6L	0.00590395	-2.40138	327529	544443	414144	926649	259580		172678		245429
Q9NXF1	TEX10	0.00701652	-1.48382	2.65669e+06	2.79277e+06	4.70916e+06	5.49798e+06	4.57576e+06	531231	1.55427e+06	1.55386e+06	1.25701e+06	2.33755e+06
O95159	ZFPL1	0.0345218	-1.64399	3.14456e+06		3.02766e+06	1.83921e+06	3.09501e+06	2.30731e+06		511761		706724
Q8NF37	LPCAT1	0.0230862	-0.510484	1.07345e+07	8.61865e+06	7.25183e+06	9.78611e+06	1.3882e+07	5.87213e+06	6.31846e+06	7.14969e+06	5.65379e+06	1.0297e+07
Q7Z478	DHX29	0.032213	-0.836895	1.51548e+06	1.45157e+06	2.46035e+06	2.08989e+06	2.26584e+06	1.24489e+06	859603	656291	1.0304e+06	1.68587e+06
Q92968	PEX13	0.0321959	-2.62349	915077	811187	761508		914337		488283
P63162	SNRPN	0.0187195	-0.651022	1.19618e+08	9.06156e+07	1.37473e+08	1.36501e+08	1.46364e+08	6.35437e+07	8.87086e+07	7.41753e+07	9.68018e+07	7.83369e+07
P23921	RRM1	0.0401281	-0.803499	3.13478e+07	1.91542e+07	3.49671e+07	3.52883e+07	3.05502e+07	1.44089e+07	1.59522e+07	7.28711e+06	2.56829e+07	2.33616e+07
O15270	SPTLC2	0.00743229	-1.45157	4.35452e+06	1.95185e+06	4.39923e+06	3.75822e+06	2.75539e+06	816499	460309	1.50211e+06	2.11844e+06	1.39841e+06
Q9UNL2	SSR3	0.0257132	-0.543567	2.93198e+07	2.62683e+07	2.85795e+07	1.63689e+07	3.53408e+07	1.12259e+07	1.96763e+07	2.33832e+07	1.16777e+07	2.72586e+07
P14923	JUP	0.0266639	-0.838863	3.05726e+06	1.56156e+06	3.62284e+06	2.67225e+06	2.95614e+06	1.83888e+06	1.47507e+06	1.4069e+06	1.01274e+06	2.02092e+06
O60921	HUS1	0.0262423	-0.737456	993824	815310	694199	1.03881e+06	1.02492e+06	559449	652744		579915	930576
P08240	SRPRA	0.0192835	-0.69954	1.01096e+07	6.48035e+06	1.39695e+07	1.37067e+07	1.165e+07	8.29224e+06	4.83602e+06	6.64272e+06	9.11539e+06	5.54504e+06
Q9GZT4	SRR	0.0485862	-1.47216	2.88678e+06	3.68468e+06	2.85306e+06	3.48755e+06	509341	1.19174e+06	928972	388455	1.18754e+06	1.14094e+06
Q15208	STK38	0.0141555	-1.14226	444705	440774	525213	862259	589963		369710	242764	351457	316488
Q86VV8	RTTN	0.000530584	-1.04552	4.52023e+06	5.17124e+06	7.19308e+06	6.6607e+06	7.21462e+06	1.42751e+06	2.79718e+06	2.98744e+06	3.22981e+06	4.46026e+06
P0DMN0	SULT1A3	0.0126948	-2.38032	5.73238e+06	1.13142e+07	6.70133e+06	7.9048e+06	3.28793e+06	1.92107e+06	926114	910128	2.36687e+06	586768
O15260	SURF4	0.00693213	-0.940589	3.4383e+07	2.9801e+07	4.71857e+07	3.85516e+07	3.7554e+07	9.0196e+06	1.72595e+07	1.95275e+07	2.69311e+07	2.49408e+07
P35268	RPL22	0.020617	-0.622096	3.63525e+08	7.10982e+08	1.01227e+09	1.03128e+09	1.02907e+09	2.83416e+08	5.70779e+08	5.92541e+08	5.47074e+08	7.00682e+08
Q9C0D5	TANC1	0.000809017	-5.30355	2.03711e+06	3.54467e+06	2.11443e+06	2.69503e+06	2.32921e+06				255600
Q9BW92	TARS2	0.0337168	-0.955014	7.15038e+06	4.49833e+06	1.05546e+07	6.48205e+06	1.01853e+07	6.02633e+06	2.31216e+06	2.49072e+06	3.04958e+06	6.1721e+06
Q9UK61	TASOR	0.0216212	-1.16163	763199	362043	393207	961190	907034	312353	185170	273699	518607	224038
Q9NUY8	TBC1D23	0.0351109	-1.87171	1.03246e+06	1.88072e+06	4.16796e+06	3.92966e+06	5.68491e+06		1.14774e+06	1.87441e+06	855267	668061
P61254	RPL26	0.0285487	-0.805537	5.25885e+08	6.56864e+08	4.76109e+08	5.3425e+08	7.99808e+08	2.69477e+08	2.0729e+08	2.60208e+08	5.36586e+08	4.38833e+08
Q15814	TBCC	0.00207239	-1.41684	1.71084e+06	1.19287e+06	1.75029e+06	3.28618e+06	1.93166e+06	517705	242793	632914	1.37713e+06	926781
P08754	GNAI3	0.00843103	-0.808621	2.52621e+07	1.90527e+07	2.33711e+07	2.37303e+07	2.71851e+07	1.39867e+07	1.58052e+07	6.93525e+06	1.40269e+07	1.69587e+07
Q9Y5J1	UTP18	0.0253866	-2.05951	5.85559e+06	3.86435e+06	1.06067e+07	5.08532e+06	9.70746e+06	861546	2.88315e+06	985502	1.72483e+06	1.97e+06
Q8N5Y8	PARP16	0.00429468	-2.71721	2.12559e+06	1.08747e+06	1.15497e+06	2.40142e+06	825330				1.08843e+06
Q9NZ01	TECR	0.0224081	-2.1319	4.9599e+07	3.96143e+07	1.29895e+08	7.62681e+07	6.77676e+07	3.07527e+06	2.21042e+07	1.90467e+07	1.35241e+07	2.51037e+07
P32969	RPL9	0.0194857	-0.678745	3.58562e+08	3.90974e+08	5.97982e+08	5.76157e+08	6.08325e+08	2.55118e+08	3.08232e+08	2.61396e+08	4.29602e+08	3.27415e+08
Q8WVM0	TFB1M	0.0496342	-1.45275	3.53319e+06	1.16432e+06	3.92648e+06	6.81718e+06	6.34231e+06	2.20113e+06	909306	791392	706688	3.34954e+06
P82664	MRPS10	0.0254616	-0.894024	8.16457e+06	7.65748e+06	9.6009e+06	7.89698e+06	1.02942e+07	6.02998e+06	3.47613e+06	5.36221e+06	6.42233e+06	2.17859e+06
Q6YHU6	THADA	0.015752	-1.55797	228300	197874	248200	234517	147687	31845	54844.3	48807.8	84600	138746
P62258	YWHAE	0.00506188	-0.630467	2.33695e+09	2.23795e+09	2.20735e+09	3.02803e+09	2.49188e+09	1.82732e+09	1.57612e+09	1.47223e+09	1.65355e+09	1.41758e+09
Q99595	TIMM17A	0.0161496	-1.23208	8.56279e+06	3.28286e+06	7.88989e+06	1.51546e+06	9.40372e+06	3.20421e+06	1.15963e+06	5.13282e+06		3.5365e+06
Q92544	TM9SF4	0.034984	-0.80071	4.95917e+06	7.83646e+06	9.53902e+06	3.93735e+06	6.23099e+06	3.95836e+06	4.35347e+06	3.64069e+06	2.26733e+06	4.43901e+06
Q7Z7H5	TMED4	0.0305616	-0.567519	1.95563e+07	1.28674e+07	1.26242e+07	9.82939e+06	1.53996e+07	1.39955e+07	7.50896e+06	5.18269e+06	1.06033e+07	1.01307e+07
P17152	TMEM11	0.0470873	-0.882728	5.15564e+06	5.24434e+06	6.0435e+06	5.99623e+06	6.47113e+06	3.77228e+06	5.55983e+06	2.59112e+06	1.11107e+06	2.64522e+06
Q9H061	TMEM126A	0.02814	-0.960239	4.00552e+06	6.59335e+06	7.92153e+06	7.28852e+06	6.85764e+06	1.64995e+06	6.60826e+06	3.07517e+06	3.78555e+06	1.67076e+06
P57088	TMEM33	0.00285184	-1.22453	5.81174e+07	4.11949e+07	7.22804e+07	5.0971e+07	6.50369e+07	2.27464e+07	2.45198e+07	2.49158e+07	2.22913e+07	2.8602e+07
Q9NVI1	FANCI	0.0265222	-1.33306	6.13761e+06	4.85563e+06	9.99755e+06	9.15321e+06	1.3e+07	4.67919e+06	3.03957e+06	2.36278e+06	2.93067e+06	4.11277e+06
Q12767	TMEM94	0.00462379	-1.43546	113128	197126	177998	261725	116005			74015	196298
Q5BJF2	TMEM97	0.00409904	-2.74046	1.98217e+07	1.12267e+07	3.03911e+07	2.47815e+07	2.14486e+07	3.19433e+06	2.59935e+06	2.64921e+06	4.00695e+06	3.66152e+06
Q9Y320	TMX2	0.0169352	-1.12117	7.22256e+06	4.88889e+06	6.43523e+06	3.91905e+06	8.54988e+06	1.48258e+06	2.9472e+06	1.38752e+06	2.29895e+06	6.14227e+06
Q6NUQ4	TMEM214	0.0165984	-1.48801	3.01672e+06	2.36936e+06	3.6849e+06	2.57052e+06	5.47207e+06	754703	2.13036e+06	482326	587462	2.14619e+06
P41240	CSK	0.0244533	-0.626129	2.1986e+07	1.76483e+07	2.42126e+07	2.00047e+07	2.3466e+07	1.35256e+07	1.035e+07	9.76947e+06	1.89998e+07	1.68875e+07
P61599	NAA20	0.0271656	-2.12303	2.27446e+06	6.50088e+06	2.29184e+06	4.69528e+06			3.149e+06		423439
Q969M1	TOMM40L	0.0288585	-5.36841		658343	570162	1.02347e+06	1.16471e+06
Q68CQ4	UTP25	0.0246189	-1.09703	3.45553e+06	2.62071e+06	4.44355e+06	4.67202e+06	4.32372e+06	3.34453e+06	853726	849476	2.68468e+06	1.39066e+06
Q9UM54	MYO6	0.00631388	-2.41934	4.45244e+06	4.04185e+06	8.73438e+06	5.01515e+06	6.99235e+06	886962	1.11844e+06	580888	578452	2.30072e+06
Q12769	NUP160	0.000239582	-0.722656	1.08389e+07	7.9139e+06	1.03564e+07	9.49928e+06	1.19037e+07	6.78769e+06	4.4212e+06	5.35095e+06	6.35522e+06	7.69438e+06
Q02880	TOP2B	0.0130277	-1.19622	8.01604e+06	4.42693e+06	8.55088e+06	1.21522e+07	1.31119e+07	1.97199e+06	3.45295e+06	4.12024e+06	3.87892e+06	6.76374e+06
Q9BRJ7	NUDT16L1	0.0332826	-0.947008	1.89521e+06	788578	648162	2.21863e+06	4.21049e+06	980054	359511	367833	1.08719e+06	2.26855e+06
Q9Y296	TRAPPC4	0.0319862	-1.05683	4.98427e+06	9.9391e+06	5.93483e+06	6.32371e+06	5.58178e+06	2.60436e+06	2.83178e+06	5.10655e+06	3.60666e+06	1.59969e+06
Q9UJ70	NAGK	0.0447395	-1.26353	4.63803e+06	4.74164e+06	4.09731e+06	5.47557e+06	8.4777e+06	821941	5.15919e+06	837363	2.64522e+06	1.96163e+06
Q12899	TRIM26	0.0087368	-1.72497	1.53431e+06	1.15837e+06	1.16479e+06	1.03085e+06	1.57375e+06	482847	618460		644391	192488
P62241	RPS8	0.00635119	-1.45668	3.98925e+08	5.73585e+08	6.82041e+08	8.86871e+08	6.8221e+08	8.08677e+07	3.11628e+08	2.49262e+08	1.84071e+08	3.48637e+08
Q12792	TWF1	0.0141868	-0.88075	1.34601e+07	1.6112e+07	3.15115e+07	2.51553e+07	2.3708e+07	1.03623e+07	6.15918e+06	1.61867e+07	1.86494e+07	8.35298e+06
P46940	IQGAP1	0.00683007	-0.554693	4.40446e+07	4.14869e+07	4.14452e+07	4.40566e+07	3.77876e+07	2.70617e+07	2.67933e+07	2.4693e+07	2.89231e+07	3.46947e+07
Q15386	UBE3C	0.0136045	-1.18071	705000	896864	1.35617e+06	1.27766e+06	2.14357e+06	440515	417514	101904	406148	1.44803e+06
Q8IWV7	UBR1	0.0292513	-1.82428	34752.5	106544	57372.6	55834.4	39820.6
O94874	UFL1	0.0138999	-0.519561	1.05993e+07	8.3338e+06	1.12773e+07	8.79837e+06	8.29631e+06	7.6254e+06	6.34092e+06	6.0003e+06	5.93608e+06	7.09657e+06
O60762	DPM1	0.0133663	-1.4742	1.55398e+07	1.08897e+07	1.9437e+07	1.16647e+07	2.19658e+07	2.24385e+06	8.85825e+06	7.7145e+06	3.69897e+06	6.09796e+06
Q9H3U1	UNC45A	0.0199414	-0.574923	6.84452e+06	7.39701e+06	7.99448e+06	1.0148e+07	1.14736e+07	5.68288e+06	4.06875e+06	2.38602e+06	7.69021e+06	9.61472e+06
O60287	URB1	0.0327047	-2.54472	740591	1.75202e+06	589711	657759	1.02611e+06	160560	55943.9	341090	93031.4	166206
Q9H1I8	ASCC2	0.0109666	-1.20228	3.36187e+06	1.06011e+06	2.22973e+06	2.5597e+06	806000	2.11646e+06	352094	360167	1.1643e+06	360410
Q5JTH9	RRP12	0.00566487	-2.6249	4.88492e+06	1.14207e+07	1.44568e+07	1.27558e+07	1.9814e+07	688468	2.24461e+06	2.33007e+06	1.36275e+06	3.64126e+06
P19525	EIF2AK2	0.0436668	-0.863206	1.15242e+07	1.47556e+07	2.00599e+07	1.58568e+07	2.43152e+07	9.23128e+06	1.36234e+07	8.07023e+06	7.20774e+06	9.42548e+06
Q8TED0	UTP15	0.024329	-1.27569	4.34314e+06	4.65385e+06	8.83168e+06	8.23655e+06	1.1372e+07	2.6189e+06	3.19195e+06	1.92084e+06	3.75524e+06	3.97572e+06
O75691	UTP20	0.00805022	-1.85746	1.05425e+06	652321	1.50901e+06	2.23179e+06	1.75125e+06	296965	214316	385926	534647	554688
Q9NYH9	UTP6	0.00971703	-0.987595	6.32035e+06	3.48693e+06	3.61676e+06	3.35885e+06	6.15694e+06	2.14986e+06	2.10047e+06	1.4562e+06	1.49947e+06	4.36296e+06
Q9Y6A4	CFAP20	0.0262951	-0.61993	1.20213e+07	1.46934e+07	1.89587e+07	2.07116e+07	2.29148e+07	7.90964e+06	1.27826e+07	8.16265e+06	1.66835e+07	1.25692e+07
P26640	VARS1	0.00492162	-1.94435	3.20186e+07	3.11025e+07	5.3179e+07	5.34908e+07	4.67019e+07	1.34167e+07	1.11958e+07	7.23932e+06	1.0103e+07	1.4297e+07
Q9P003	CNIH4	0.0308379	-0.532466	2.24547e+07	1.44563e+07	1.60961e+07	2.07348e+07	1.95702e+07	1.1538e+07	1.31638e+07	1.20357e+07	1.20039e+07	1.5772e+07
Q9BQB6	VKORC1	0.0252921	-1.76132	5.47e+06	5.016e+06	8.05922e+06	9.72128e+06	9.89288e+06	3.41308e+06				7.79326e+06
Q86UY6	NAA40	0.00765104	-1.67355	3.12578e+06	4.16352e+06	2.08911e+06	2.50913e+06	2.59608e+06	764403	1.57318e+06			2.16952e+06
Q9H270	VPS11	0.0038863	-2.71272	564608	290423	726682	524215	809348				189782	205054
Q13616	CUL1	0.00141381	-0.519359	9.8283e+06	1.09344e+07	1.23642e+07	9.57084e+06	1.00882e+07	6.69297e+06	6.19412e+06	9.96908e+06	6.63387e+06	7.33774e+06
O15213	WDR46	0.0215865	-3.05909	4.39737e+06	711387	4.90429e+06	7.12027e+06	5.75349e+06		839953	610993	825098	453377
P63172	DYNLT1	0.0066154	-0.903269	2.30952e+07	2.31969e+07	3.78369e+07	3.02556e+07	2.89469e+07	1.62014e+07	9.64192e+06	1.6963e+07	2.16625e+07	1.21667e+07
Q9NNW5	WDR6	0.028909	-1.20244	3.2278e+06	1.28026e+06	4.8878e+06	4.00616e+06	4.55449e+06	1.46463e+06	1.25239e+06	1.30532e+06	2.18889e+06	1.5916e+06
Q13895	BYSL	0.00813236	-1.129	1.68e+07	1.27179e+07	1.23729e+07	2.55119e+07	2.11138e+07	8.73588e+06	4.08267e+06	6.61894e+06	8.30713e+06	1.27281e+07
Q66K74	MAP1S	0.0333804	-1.07998	1.58127e+06	1.6141e+06	3.5023e+06	4.08647e+06	3.01647e+06	473289	1.79119e+06	1.3156e+06	1.81289e+06	1.13522e+06
Q8NBI6	XXYLT1	0.0301788	-1.09984	1.13756e+06	486329	345989	373618	869535	472063	343018		268494	398905
Q9GZM5	YIPF3	0.00245706	-1.52974	2.1829e+06	2.719e+06	1.04309e+06	920310	1.40892e+06	1.57197e+06	1.24386e+06
P17026	ZNF22	0.0163591	-3.30378	2.34013e+06	1.52948e+06	1.69012e+06		1.67211e+06	667535
Q5R372	RABGAP1L	0.0216422	-0.677398	332750	442934	266231	559182	529937		298033	211593	447362	358909
Q58FF8	HSP90AB2P	0.0144911	-0.685327	8.64064e+07	1.00183e+08	7.32873e+07	1.30083e+08	8.82364e+07	4.65969e+07	6.28438e+07	6.61174e+07	6.79425e+07	5.38728e+07
P0DPI2	GATD3	0.00877951	-1.13219	5.69328e+07	4.79057e+07	6.39512e+07	7.14189e+07	4.77077e+07	4.71742e+07	1.38267e+07	2.39752e+07	2.3644e+07	2.27336e+07
Q5VTU8	ATP5F1EP2	0.00877897	-2.07652	8.62512e+07	7.90868e+07	9.7567e+07	9.90993e+07	1.08571e+08	6.06573e+07	2.40954e+07	2.67807e+07

## Sheet: S3-4
Supplementary Table S3-4: Pathways enriched by the proteins in S3-3.
Description	-logP	Enrichment	Counts	Group
Metabolism of RNA	-78	8.7	123	RNA
rRNA processing	-49	14	59	RNA
RNA splicing	-11	4.1	33	RNA
RNA modification	-7	4.8	17	RNA
RNA methylation	-6.6	6.6	12	RNA
RNA localization	-5	4.1	14	RNA
tRNA processing	-4.1	4.2	11	RNA
Ribosome biogenesis	-70	14	84	Ribosome
60S ribosomal subunit, cytoplasmic	-39	32	30	Ribosome
40S ribosomal subunit, cytoplasmic	-15	22	14	Ribosome
55S ribosome, mitochondrial	-3.9	5.3	8	Ribosome
28S ribosomal subunit, mitochondrial	-3.6	8.8	5	Ribosome
Rescue of stalled ribosome	-2.9	8.5	4	Ribosome
Ribosome localization	-2.7	12	3	Ribosome
Amide metabolic process	-58	6.9	109	Metabolism
Selenoamino acid metabolism	-53	21	50	Metabolism
Metabolism of lipids	-15	3.6	53	Metabolism
Fatty acid metabolism	-14	14	16	Metabolism
Lipid biosynthetic process	-12	3.6	42	Metabolism
Fatty acid metabolic process	-10	4.4	28	Metabolism
Organic acid catabolic process	-8	4.6	21	Metabolism
Cell Cycle	-9.9	3.1	42	Cell Cycle
Mitotic G1 phase and G1/S transition	-6.6	5.1	15	Cell Cycle
Cell Cycle Checkpoints	-6.4	3.6	21	Cell Cycle
Cell division	-6.3	2.9	29	Cell Cycle
S Phase	-6.1	4.7	15	Cell Cycle
M Phase	-6	3	25	Cell Cycle
G1/S Transition	-5.7	5	13	Cell Cycle
DNA damage response	-9.2	2.9	43	DNA damage
DNA repair	-8.7	3.3	33	DNA damage
DNA damage checkpoint signaling	-5.1	5.3	11	DNA damage
Signal transduction in response to DNA damage	-4.7	4.4	12	DNA damage
Mitotic DNA damage checkpoint signaling	-3.8	5.1	8	DNA damage
DNA Double-Strand Break Repair	-3.3	3.3	11	DNA damage
Mitotic intra-S DNA damage checkpoint signaling	-2.4	9	3	DNA damage
VEGFA-VEGFR2 signaling	-13	4.4	37	Signaling
RHO GTPase cycle	-8.1	3.4	30	Signaling

## Sheet: S3-5
Supplementary Table S3-5: RIP-Seq results in Huh7 cell line.
Geneid	Huh7_IP	Huh7_Input	logFC	logCPM	PValue	FDR
AACS	1.99749	0.940309	1.08667	4.58476	7.4e-06	1.57e-05
AAK1	4.03897	1.58642	1.34806	6.06236	1.28e-09	3.98e-09
AARS	105.673	52.1128	1.01987	8.47256	1.04e-06	2.44e-06
AASDH	3.1849	0.467868	2.76358	3.17995	5.97e-16	3.09e-15
AASS	4.41662	0.853719	2.36927	3.66039	2.89e-15	1.42e-14
AATBC	1.38234	0.1787	2.9426	2.10367	1.15e-10	3.9e-10
AATK	1.2988	0.104938	3.61706	2.2984	1.37e-14	6.36e-14
ABCA10	0.729082	0.362694	1.00586	2.28553	0.00479181	0.00715486
ABCA11P	9.07305	2.73158	1.73103	4.08209	8.49e-11	2.92e-10
ABCA17P	0.590522	0	9.29377	1.28008	2.11e-12	8.27e-12
ABCA2	3.26574	0.434962	2.9069	4.45549	2.84e-25	2.86e-24
ABCA3	1.42246	0.530134	1.4226	3.0004	4.54e-06	9.9e-06
ABCA4	0.504665	0.0796534	2.65206	1.49166	6.8e-07	1.64e-06
ABCA5	3.89156	0.686764	2.50165	4.94128	1.51e-22	1.25e-21
ABCA6	0.276601	0.0923238	1.57849	1.55565	0.000442871	0.000752557
ABCA7	6.94815	0.286268	4.59762	4.95532	1.16e-49	5.03e-48
ABCA9	0.589782	0	9.76658	1.69568	2.88e-16	1.52e-15
ABCB11	1.45749	0.33818	2.10369	2.34077	4.19e-08	1.13e-07
ABCB8	6.69779	0.839636	2.99485	5.1638	1.26e-30	1.82e-29
ABCC1	8.9283	2.50084	1.83563	5.45287	5.28e-15	2.54e-14
ABCC10	3.12777	0.592652	2.39836	3.96327	5.79e-17	3.21e-16
ABCC3	3.41391	0.656816	2.37672	4.33195	2.26e-18	1.4e-17
ABCC4	4.99778	1.97723	1.33746	4.79075	2.82e-08	7.74e-08
ABCC6P1	7.82682	2.12605	1.87936	4.13496	2.21e-12	8.66e-12
ABCD1	5.48745	1.90328	1.52692	4.00673	9.24e-09	2.65e-08
ABCD4	4.10876	1.41538	1.53704	4.62454	4.95e-10	1.59e-09
ABCG5	5.53698	0.263402	4.3851	3.52011	1.2e-29	1.63e-28
ABCG8	3.79222	1.06217	1.83375	2.78736	5.49e-08	1.46e-07
ABHD15	3.3584	1.09115	1.62038	3.07193	1.69e-07	4.32e-07
ABHD16B	1.93663	0.65718	1.55318	1.15952	0.00287911	0.00442432
ABHD4	6.60587	2.99601	1.14031	4.31496	4.92e-06	1.07e-05
ABI2	4.15705	1.82458	1.18788	6.13278	6.86e-08	1.81e-07
SEPT14P2	8.59064	1.18987	2.81717	0.255538	0.00128011	0.00205908
ABLIM2	0.472049	0.143988	1.70589	1.12094	0.0011292	0.00182952
ABLIM3	1.02134	0.482205	1.08139	2.52102	0.00124546	0.00201005
ABR	2.24137	0.669472	1.74249	4.13044	5.1e-11	1.8e-10
RPL39P34	11.5171	1.39581	3.0091	0.409032	0.000254748	0.000447973
ACACB	5.68013	0.367788	3.94741	5.47912	6.93e-47	2.52e-45
ACAD10	7.9068	0.597332	3.72494	5.27423	4.75e-42	1.32e-40
EIF1AXP1	6.63795	1.50169	2.13362	1.07931	0.000216832	0.000385933
ACAD8	3.20655	1.18373	1.43702	4.01472	5.27e-08	1.41e-07
ACAD9	16.6831	5.98838	1.47793	5.62929	9.31e-11	3.19e-10
ACBD4	0.94313	0.461326	1.02906	1.54219	0.0170282	0.0236245
ACBD6	4.87743	2.42036	1.01065	4.79455	1.96e-05	3.97e-05
ACCS	0.435048	0.130812	1.72552	0.963503	0.00225486	0.00353095
ACER2	1.99267	0.291884	2.75962	1.57912	1.47e-07	3.77e-07
ACOT11	1.5503	0.713336	1.11921	3.51094	5.88e-05	0.000112178
ACOX2	4.69737	1.69276	1.4716	3.67168	1.18e-07	3.06e-07
ACRBP	0.485258	0.0382951	3.59014	0.059821	0.000758987	0.00125836
ACRC	3.80996	0.180402	4.38752	2.97592	1.3e-23	1.16e-22
ACSF2	4.06231	1.35222	1.58621	4.01229	2.29e-09	6.96e-09
ACSF3	3.05688	0.393212	2.95698	4.37139	2.09e-25	2.13e-24
ACSM2A	2.72159	0.850465	1.67724	3.91541	6.67e-10	2.12e-09
ACTBP8	1.50572	0	8.07839	0.239514	1.28e-06	2.97e-06
ACTG1P10	9.28106	0.402487	4.50779	2.54752	7.21e-20	4.91e-19
ACTG1P17	0.704121	0	7.90221	0.0921289	6.1e-06	1.31e-05
ACTG1P3	0.950407	0	7.42541	-0.3013	0.00041343	0.000705684
ACTL10	1.408	0.161055	3.10404	0.983208	5.8e-06	1.25e-05
ACTR5	2.87688	1.35826	1.08139	2.52102	0.00124546	0.00201005
ACTR8	3.77174	1.8208	1.05004	3.54857	0.000140881	0.00025637
ACVR2B	2.07042	0.885145	1.22557	4.56384	5.66e-07	1.37e-06
ADAM17	11.5222	4.46119	1.36869	5.46947	2.37e-09	7.17e-09
ADAM1A	10.6543	0.715932	3.89001	3.6753	3.59e-28	4.4e-27
ADAM8	1.12091	0.182214	2.6124	1.83197	2.53e-08	6.97e-08
ADAMTS10	0.495062	0.0572714	3.08778	0.969899	5.8e-06	1.25e-05
ADAMTS12	6.72643	0.957564	2.81158	5.25598	2.38e-28	2.97e-27
ADAMTS13	3.19822	0.30518	3.38491	3.40935	3.71e-22	2.99e-21
ADAMTS17	0.229668	0.0528381	2.10423	0.544426	0.00242152	0.00377308
ADAMTS19	2.98409	1.28844	1.21094	3.57486	1.36e-05	2.82e-05
ADAMTS2	4.61066	0.960716	2.26195	4.63647	2.53e-18	1.56e-17
ADAMTS20	3.64161	0.135302	4.74157	3.84723	5.96e-36	1.19e-34
ADAMTS3	1.13625	0.242884	2.22191	2.43447	6.54e-09	1.9e-08
ADAMTS6	2.49417	0.0762504	5.01847	3.55034	1.78e-33	3.03e-32
ADAMTS7	0.361094	0.0563378	2.66302	0.985057	1.89e-05	3.84e-05
RHEBP1	8.25167	1.56652	2.38885	1.65174	9.96e-07	2.34e-06
ADAMTSL2	0.301832	0.0465567	2.66253	0.133211	0.00418133	0.0063034
ADAMTSL4	8.95862	0.981751	3.18859	5.02883	1.38e-32	2.23e-31
ADAMTSL5	3.46058	0.390441	3.14225	2.91757	6.48e-17	3.58e-16
ADAP1	1.54016	0.60222	1.35293	2.52987	7.58e-05	0.000142724
ADAR	50.2945	18.3843	1.45189	8.16688	6.89e-12	2.59e-11
ADARB1	3.72588	0.606715	2.61726	4.48377	5.57e-22	4.44e-21
ADAT2	1.50244	0.515913	1.54053	2.93363	1.22e-06	2.85e-06
ADCK1	1.59301	0.716673	1.15108	2.693	0.000445722	0.00075733
ADCK3	12.6243	5.22232	1.27332	6.12897	7.99e-09	2.3e-08
ADCK4	1.91752	0.674504	1.50578	2.90794	2.56e-06	5.72e-06
ADCK5	2.62097	0.555879	2.23265	2.26437	2.58e-08	7.1e-08
ADCY10	1.06091	0.0709385	3.88358	2.00156	2.77e-13	1.17e-12
ADCY10P1	8.4833	0.32239	4.71311	4.70218	1.73e-47	6.57e-46
ADCY5	0.462829	0.098161	2.2292	1.52493	6.8e-06	1.45e-05
HMGB1P16	8.02086	1.2097	2.71755	1.54484	2.71e-07	6.78e-07
ADCY7	1.62834	0.529856	1.61841	3.28366	6.03e-08	1.6e-07
ADCY9	9.28926	2.34395	1.98635	5.9258	6.17e-18	3.68e-17
ADD1	19.8924	9.15442	1.11964	7.57534	1.18e-07	3.05e-07
SEPT14P4	16.5592	1.17068	3.78464	1.04568	1.91e-07	4.85e-07
ADGRB3	0.444916	0.0671019	2.71182	1.02433	9.37e-06	1.97e-05
ADGRD1	1.56733	0.281096	2.4774	3.82459	3.63e-17	2.04e-16
ADGRF3	0.618167	0.283474	1.12183	1.52071	0.0127332	0.0179544
ADGRF5	1.61141	0.0163719	6.54195	2.59859	1.07e-24	1.03e-23
ADGRL2	14.8211	6.92215	1.09827	6.40379	4.1e-07	1.01e-06
ADGRL3	1.04338	0.396863	1.39356	3.38775	1.33e-06	3.08e-06
ADGRV1	10.9921	0.449409	4.61148	7.07924	2.48e-71	3.41e-69
ADM	9.65572	4.56641	1.07994	4.29857	1.43e-05	2.95e-05
ADM2	3.17383	1.32399	1.26041	3.31934	1.29e-05	2.68e-05
ADM5	1.10182	0	8.25996	0.392398	8.97e-07	2.12e-06
ADNP	32.754	8.6717	1.91718	7.20171	1.46e-18	9.14e-18
HNRNPCP1	8.50253	1.70558	2.31218	2.12286	4.49e-08	1.21e-07
ADO	3.67097	1.62094	1.17849	3.31432	4.15e-05	8.1e-05
DEAR	11.2982	1.17068	3.25242	1.4672	1.91e-08	5.3e-08
ADPRM	3.68365	1.41131	1.38169	2.15917	0.000243914	0.000429809
AEBP1	1.49572	0.747059	1.00033	2.54887	0.00300909	0.00461651
AFAP1	2.24737	0.824466	1.44603	3.98474	4.49e-08	1.2e-07
RPL18P13	11.0516	1.91341	2.52327	2.05205	1.03e-08	2.95e-08
AFF2	1.26904	0.357572	1.82616	3.56799	2.75e-10	9.06e-10
AFF3	0.443329	0.136764	1.69315	2.02403	2.24e-05	4.52e-05
NEURL2	5.99252	1.25526	2.25086	2.37108	8.21e-09	2.37e-08
AFM	2.45916	0.291104	3.06656	1.83218	1.04e-09	3.26e-09
AFTPH	10.2531	2.68076	1.93492	5.24113	6.8e-16	3.5e-15
AGAP1	2.43336	1.11925	1.1201	4.64804	3.57e-06	7.89e-06
AGAP10P	0.530743	0.135078	1.95406	0.0748493	0.0173117	0.0239767
AGAP12P	2.90088	0.136091	4.38802	2.06964	2.6e-15	1.28e-14
AGAP13P	12.3738	0.899776	3.75646	1.52656	4.81e-10	1.55e-09
AGAP14P	4.14684	0.105805	5.25311	2.31475	1.73e-19	1.15e-18
EIF4EBP3	9.6111	1.57558	2.60197	2.11611	1.71e-09	5.23e-09
AGAP4	24.3904	0.219375	6.78519	5.44504	2.27e-75	3.87e-73
AGAP5	28.1284	0.384463	6.1857	5.49887	1.86e-72	2.71e-70
PMS2P3	6.18632	1.44996	2.09034	2.82042	1.13e-09	3.51e-09
AGAP7P	0.98024	0.105599	3.17848	0.545907	0.000124562	0.000228231
AGAP9	15.4974	0.501718	4.9418	4.31039	9.91e-44	2.97e-42
AGBL2	1.16444	0	10.0106	1.9127	3.55e-18	2.16e-17
AGER	2.5642	0.104837	4.5735	1.71738	8.49e-13	3.44e-12
AGL	3.61005	1.54906	1.22024	4.46848	7.78e-07	1.86e-06
AGO1	9.91199	3.90456	1.34392	6.59029	6.04e-10	1.94e-09
AGO2	5.32934	1.55405	1.77767	5.78132	9.43e-15	4.44e-14
AGO3	3.49995	0.488865	2.83908	5.42114	1.5e-29	2.02e-28
AGO4	3.35094	0.449454	2.89595	3.84993	2.26e-21	1.71e-20
AGPAT4	0.621984	0.0744939	3.0497	1.81815	1.4e-09	4.34e-09
AGRN	17.1034	5.72802	1.57808	6.94587	3.29e-13	1.38e-12
AGTPBP1	10.1531	3.3947	1.58022	5.08399	3.04e-11	1.09e-10
AGXT	5.26689	1.68473	1.64362	3.99558	8.2e-10	2.59e-09
THTPA	4.95552	1.20385	2.03945	3.23227	7.66e-11	2.65e-10
AHCYL2	1.06196	0.476259	1.15541	2.48385	0.000697981	0.00116239
AHDC1	8.08698	0.760604	3.4089	5.01598	1.26e-35	2.45e-34
RASSF7	6.6819	1.66018	2.0073	3.44416	2.85e-11	1.02e-10
PPP1R2P10	24.3187	5.67237	2.09801	3.23496	2.51e-11	9.02e-11
SDHAF1	8.44452	1.36457	2.62467	2.58206	7.51e-12	2.81e-11
AIFM3	1.30686	0.282211	2.20667	2.24371	5.12e-08	1.37e-07
AIM1L	0.486361	0.148353	1.70589	1.12094	0.0011292	0.00182952
AK9	1.70616	0.194069	3.13207	3.35027	6.48e-20	4.43e-19
AKAP1	97.1238	28.5138	1.76812	8.40801	1.1e-16	6e-16
TESK1	4.69869	1.05638	2.15115	3.32102	5.86e-12	2.21e-11
AKAP11	12.8301	3.66568	1.80721	6.36344	6.43e-16	3.32e-15
HOXD1	6.01056	1.15764	2.37317	2.92349	5.56e-12	2.1e-11
IRF2BPL	4.63847	1.12618	2.04077	3.64206	2.63e-12	1.02e-11
AKAP2	45.4889	13.7649	1.72446	7.86687	8.19e-16	4.19e-15
AKAP3	1.13709	0.356182	1.66998	1.62415	0.000206368	0.000367968
AKAP5	0.521057	0.173918	1.57849	1.55565	0.000442871	0.000752557
AKAP6	0.776579	0.0551311	3.80859	3.14484	1.65e-22	1.36e-21
AKAP8	45.3992	11.7591	1.94876	6.94626	1.09e-18	6.83e-18
AKAP8L	30.5869	8.24957	1.89037	6.63221	1.91e-17	1.09e-16
KIF12	5.54315	1.24426	2.15355	3.40655	2.57e-12	1e-11
AKNA	4.65166	0.903765	2.36297	4.90837	1.51e-20	1.07e-19
AKR7L	0.822949	0.0786654	3.35045	0.686166	1.71e-05	3.5e-05
ALAD	13.727	3.91095	1.8111	5.47423	1.04e-14	4.9e-14
ALDH3B1	1.29767	0.492935	1.39476	2.65467	2.66e-05	5.33e-05
ALDH8A1	2.64006	0.379612	2.79096	2.27153	5.95e-11	2.08e-10
RAD54L	6.41269	1.5592	2.03877	3.73429	1.44e-12	5.72e-12
ALG12	5.53514	2.13676	1.37272	4.38777	4.62e-08	1.24e-07
ALG13	2.63705	0.824391	1.67661	3.87043	8.27e-10	2.61e-09
ALG1L	2.8544	0.774896	1.8712	0.876751	0.00141482	0.00226739
ALG1L13P	2.39462	0.225721	3.38265	1.21299	1.05e-07	2.74e-07
ALG1L15P	1.69711	0.548478	1.61581	0.174511	0.0370978	0.0489332
ALG1L6P	5.54476	0.86179	2.67422	1.50963	5.01e-07	1.22e-06
ALG1L8P	6.07896	0.429761	3.79704	1.56097	4.87e-10	1.57e-09
ALG1L9P	0.819849	0.238466	1.77513	1.3263	0.000430601	0.000732542
PTP4A2P1	13.8939	1.13884	3.59383	2.04111	1.14e-12	4.58e-12
ALMS1P1	2.19191	0	9.19525	1.19425	3.07e-12	1.19e-11
ALOX12	0.650008	0.124854	2.35835	0.386064	0.00266073	0.00412171
ALOX12B	1.29252	0	9.11667	1.126	1.13e-11	4.16e-11
ALOX12P2	6.60958	0.481312	3.77647	4.37498	1.52e-34	2.75e-33
ALPK1	2.335	0.424008	2.45986	4.13568	1.92e-18	1.19e-17
C19orf18	10.3088	1.42784	2.84609	2.55966	1.01e-12	4.07e-12
LCAT	7.16224	1.65901	2.10851	3.5955	8.25e-13	3.36e-12
ZNF329	4.9067	1.16225	2.07647	3.76423	4.97e-13	2.05e-12
ALS2CL	1.94477	0.0961668	4.3282	3.3088	4.65e-27	5.3e-26
ALS2CR12	1.69245	0.0826359	4.31773	1.49703	5.01e-11	1.77e-10
ALX3	3.91766	0.819914	2.25182	2.27965	2.06e-08	5.71e-08
RBMXL1	4.74282	1.15572	2.03581	3.95568	2.27e-13	9.65e-13
AMER1	4.6664	0.928443	2.32851	4.5964	5.71e-19	3.66e-18
AMH	6.57295	0.0841692	6.24716	3.21898	4.32e-33	7.18e-32
AMIGO1	0.230771	0	7.58957	-0.166827	8.47e-05	0.000158082
DND1	15.532	3.79868	2.03056	4.0024	1.8e-13	7.74e-13
AMIGO3	6.82698	0.418449	4.02114	3.46379	4.45e-27	5.08e-26
CYP4F12	4.41889	1.05801	2.06114	3.92306	1.5e-13	6.47e-13
JUNB	14.1731	3.46957	2.02926	4.0505	1.31e-13	5.68e-13
AMOT	0.626423	0.2305	1.43949	1.99336	0.000258264	0.000453976
AMOTL1	4.49839	2.03967	1.14083	5.05214	9.81e-07	2.31e-06
AMOTL2	19.0281	6.04041	1.65524	6.23825	1.21e-13	5.24e-13
ZNF543	6.36583	1.48774	2.09597	3.89605	1.08e-13	4.72e-13
AMPD3	1.29883	0.256435	2.33643	2.52625	8.7e-10	2.74e-09
AMY2B	1.51187	0.0872029	4.10299	2.72248	7.38e-20	5.02e-19
AMZ1	0.851165	0	9.91326	1.82591	7.38e-18	4.38e-17
HOXC9	15.7455	3.82579	2.04006	4.08303	7.94e-14	3.49e-13
ANAPC1P1	0.489344	0.127735	1.91771	0.047371	0.0246357	0.0333448
ANAPC2	10.0839	2.69834	1.90146	5.1429	3.26e-15	1.59e-14
ANAPC4	5.41574	1.94675	1.4757	4.80867	1.1e-09	3.43e-09
ANAPC7	17.5554	8.46125	1.05288	6.29515	1.36e-06	3.15e-06
ANGEL1	3.3514	0.831738	2.0093	3.79901	1.32e-12	5.27e-12
ANGEL2	2.89703	0.95765	1.59615	3.85437	4.2e-09	1.24e-08
ANGPT2	0.307811	0.080349	1.92565	0.687033	0.00297647	0.00456803
ANGPTL6	4.41313	1.49756	1.55738	2.77413	2.1e-06	4.75e-06
PANK4	4.86246	1.12987	2.10434	3.98415	4.16e-14	1.86e-13
ANK3	1.0221	0.238029	2.1012	4.05868	1.88e-14	8.68e-14
ANKAR	0.936091	0.0756324	3.61085	1.76843	5.06e-11	1.78e-10
ANKDD1A	0.21635	0	7.46824	-0.266328	0.000243751	0.000429606
MYLIP	7.7326	1.75891	2.13498	3.89908	3.96e-14	1.78e-13
ZSCAN32	6.14006	1.41076	2.12056	3.97052	3.32e-14	1.5e-13
ANKIB1	13.1799	3.32879	1.98498	5.89229	7.62e-18	4.51e-17
ANKLE1	0.952884	0.305051	1.63769	1.36016	0.000693457	0.00115504
CLDN23	8.43133	1.70663	2.30269	3.5269	3.32e-14	1.5e-13
ANKMY1	3.16445	0.303558	3.3796	4.36273	4.13e-30	5.76e-29
POLL	4.92498	1.16506	2.07863	4.0898	2.91e-14	1.32e-13
CASKIN2	4.86513	1.17791	2.04526	4.17916	2.8e-14	1.27e-13
PES1P1	8.55681	1.50515	2.50435	3.21302	2.57e-14	1.17e-13
ANKRD13C	5.19479	2.46415	1.07556	4.16547	2.2e-05	4.43e-05
HPS6	7.00046	1.39739	2.32279	3.54327	2.56e-14	1.16e-13
ANKRD16	2.06618	0.854184	1.27234	2.2616	0.000539089	0.000907338
SEC16B	4.16645	1.01833	2.03171	4.29621	1.92e-14	8.82e-14
ANKRD18A	2.17197	0.164243	3.71565	2.76384	1.79e-18	1.11e-17
ANKRD18CP	13.5009	0.584552	4.52468	4.4413	3.38e-42	9.49e-41
ANKRD18EP	0.804523	0.372286	1.10685	0.835564	0.043063	0.0562695
ANKRD19P	1.04513	0.184718	2.48686	1.12588	1.57e-05	3.23e-05
ANKRD20A1	2.72383	0.112038	4.58404	2.61536	5.57e-21	4.07e-20
ANKRD20A4	0.377034	0.0482806	2.92995	0.345518	0.000382556	0.00065865
ANKRD20A5P	0.901105	0.0691037	3.68606	1.83238	1.03e-11	3.81e-11
ANKRD20A9P	1.36823	0	9.36348	1.34096	6.11e-13	2.51e-12
ABTB2	5.96766	1.44492	2.04523	4.24447	1.83e-14	8.46e-14
ANKRD24	2.3306	0.194677	3.57218	2.63889	5.87e-17	3.25e-16
COMMD5	9.8329	2.35138	2.06312	4.19339	1.59e-14	7.36e-14
ANKRD26P1	0.225199	0	7.87063	0.0658207	1.03e-05	2.15e-05
ANKRD27	3.43095	1.49692	1.19619	4.30226	1.87e-06	4.26e-06
ANKRD28	3.54522	1.68967	1.06889	4.90064	5.79e-06	1.25e-05
ANKRD31	2.46009	0.312404	2.97325	3.21397	1.34e-17	7.79e-17
ANKRD33B	0.528001	0.200318	1.39542	1.96117	0.000385752	0.000663897
ANKRD36	27.3887	0.337765	6.33872	7.07568	1.37e-100	1.16e-97
ANKRD36B	30.1644	0.418061	6.16988	6.70552	1.3e-92	6.11e-90
ANKRD36C	27.7764	0.292055	6.56795	6.92085	5.19e-101	4.88e-98
ANKRD39	6.51299	0.939616	2.79165	4.35624	1.94e-23	1.7e-22
PHF2	4.88539	1.13389	2.10611	4.11177	1.19e-14	5.55e-14
ANKRD52	14.3684	4.46848	1.68489	6.38482	3.48e-14	1.57e-13
ANKRD54	6.34947	2.18377	1.53922	4.2917	1.84e-09	5.63e-09
ANKRD6	1.67177	0.313717	2.41107	3.13641	4.38e-13	1.82e-12
ANKRD62	0.640068	0	8.96046	0.990783	1.59e-10	5.32e-10
ANKRD9	1.38294	0.633771	1.12465	2.92688	0.000271693	0.000476783
USP27X	8.41914	1.74662	2.26756	3.79137	5.75e-15	2.76e-14
ANKS1B	1.3004	0.256102	2.34164	3.18934	8.34e-13	3.39e-12
ANKS3	3.11129	0.581172	2.41889	3.91538	5.86e-17	3.24e-16
ANKS6	2.51343	0.959991	1.38791	3.97904	1.34e-07	3.45e-07
ANKZF1	5.14887	2.1707	1.24571	4.50986	4.27e-07	1.05e-06
ANLN	65.469	25.4978	1.3604	8.0974	1.2e-10	4.07e-10
ANO3	1.38334	0.311065	2.14998	2.80726	4.42e-10	1.43e-09
ANO4	0.873193	0.348602	1.32164	1.74961	0.00199821	0.00314174
ANO5	1.21824	0.536475	1.18187	2.6746	0.000318439	0.000553811
ANO7	1.21686	0.191173	2.66332	2.16631	4.73e-10	1.53e-09
ANKRD10	6.99606	1.6702	2.06563	4.34348	5.73e-15	2.75e-14
ANO9	0.392837	0.0701613	2.46847	0.829716	0.000153408	0.000277105
ANXA2R	1.27742	0.365039	1.79982	1.19208	0.000486586	0.000823705
AOC2	5.65113	0.163903	5.08784	3.06958	1.42e-27	1.68e-26
AOC3	4.73734	0.144394	5.0228	3.55434	1.5e-33	2.58e-32
AP1B1	37.0098	13.2669	1.48001	7.4044	4.68e-12	1.78e-11
AP1G1	17.9994	5.12634	1.81184	6.99414	1.02e-16	5.52e-16
AP1G2	7.76384	0.899776	3.10786	4.93284	7.78e-31	1.13e-29
AP2A2	9.05446	2.60942	1.79464	5.82573	4.58e-15	2.22e-14
AP3D1	133.217	43.0757	1.62881	9.56726	1.08e-14	5.06e-14
AP3M2	2.86277	0.850027	1.75065	3.59796	1.16e-09	3.6e-09
AP4B1	2.42015	0.608342	1.9901	3.1047	5.3e-10	1.71e-09
AP4E1	6.96689	2.57425	1.43607	5.15144	9.8e-10	3.07e-09
AP4M1	5.79567	2.69761	1.10292	4.35115	8.83e-06	1.86e-05
AP5B1	3.19434	0.814679	1.96952	3.3397	1.37e-10	4.64e-10
AP5Z1	6.51191	0.95044	2.77525	4.71554	3.18e-25	3.18e-24
APBA3	1.48983	0.587866	1.33994	2.61502	6.81e-05	0.000128851
APBB2	3.09047	1.00839	1.61531	4.75574	4.37e-11	1.55e-10
APBB3	1.80579	0.475947	1.91999	2.19735	1.36e-06	3.15e-06
WDR24	8.37584	1.95178	2.10046	4.24535	5.37e-15	2.58e-14
APC2	0.379098	0.120874	1.64509	1.80974	0.000114068	0.000209952
APOB	674.04	262.395	1.36109	12.7614	6.11e-11	2.13e-10
AQR	7.82401	2.30172	1.76499	6.10846	5.12e-15	2.47e-14
ARAP1	14.6777	4.05147	1.85693	6.415	1.07e-16	5.79e-16
ARAP2	0.209105	0.0876029	1.25043	1.07567	0.0148663	0.0207702
ARAP3	3.43862	0.422397	3.02216	3.65011	5.08e-21	3.74e-20
AREL1	5.83455	1.63875	1.83148	4.7975	1.38e-13	5.96e-13
BRAT1	4.81807	1.14793	2.06853	4.34579	5.26e-15	2.53e-14
ARFGAP2	9.25421	4.50724	1.03769	5.36012	5.25e-06	1.13e-05
CCDC130	7.24715	1.54733	2.22626	3.91453	5.07e-15	2.44e-14
CHST3	4.7872	1.1559	2.04933	4.4087	4.48e-15	2.17e-14
ARFGEF3	3.278	1.05382	1.6368	5.03095	8.52e-12	3.17e-11
ARGLU1	58.6621	15.3929	1.93006	7.24215	8.4e-19	5.33e-18
ZNF212	9.4274	2.18977	2.10509	4.24906	4.47e-15	2.17e-14
ARHGAP12	24.1355	7.22397	1.74015	6.54861	3.87e-15	1.88e-14
RGL2	5.82885	1.29468	2.16944	4.06259	4.29e-15	2.08e-14
ARHGAP24	2.40179	0.839813	1.5151	3.72685	3.96e-08	1.07e-07
ARHGAP25	2.8482	0.59908	2.24707	3.30921	9.1e-13	3.69e-12
ARHGAP26	8.92769	0.807553	3.4659	6.03754	4.13e-43	1.22e-41
ARHGAP27	2.08945	0.543007	1.94292	3.82967	4.99e-12	1.89e-11
ARHGAP29	8.25646	2.11799	1.96263	6.34108	3.24e-18	1.98e-17
ARHGAP30	1.36849	0.0859975	3.97305	2.07877	3.36e-14	1.52e-13
ARHGAP31	0.642762	0.255243	1.33017	2.1849	0.00038661	0.000665245
ARHGAP32	4.17502	0.669804	2.6391	4.98763	1.16e-24	1.11e-23
ARHGAP33	0.658747	0.12419	2.39614	1.28616	1.37e-05	2.82e-05
DUSP1	13.5071	3.01975	2.16008	4.10596	4.18e-15	2.03e-14
ARHGAP39	3.83977	0.267282	3.83824	3.4183	2.44e-25	2.47e-24
ARHGAP44	0.30075	0.0938458	1.67317	1.09631	0.00196109	0.00308526
ARHGAP45	3.68255	1.46607	1.32817	4.04044	3.48e-07	8.62e-07
ARHGAP5	178.262	71.2653	1.32272	10.4082	2.2e-10	7.34e-10
ARHGAP9	0.262825	0.0637056	2.02412	0.128057	0.0120982	0.017094
ARHGEF1	5.08594	2.49616	1.02659	5.04822	9.94e-06	2.09e-05
MED7	9.87945	2.24249	2.13827	4.18511	2.93e-15	1.43e-14
PPP1R37	4.50308	1.08553	2.05172	4.4848	2.83e-15	1.39e-14
ARHGEF12	6.25656	2.59646	1.26874	6.7607	4.02e-09	1.19e-08
ARHGEF16	4.0025	1.17425	1.76819	3.89427	1.13e-10	3.86e-10
ARHGEF17	14.8729	0.66198	4.48841	6.22641	5.16e-62	4.39e-60
ARHGEF18	14.6961	4.01616	1.87129	5.87919	3.39e-16	1.79e-15
ARHGEF19	1.23365	0.290715	2.079	1.69813	6.05e-06	1.3e-05
ARHGEF2	14.2277	5.55389	1.35702	6.50433	5.24e-10	1.69e-09
ARHGEF25	4.42372	1.86479	1.24545	3.50875	8.1e-06	1.72e-05
ARHGEF26	5.11441	0.932232	2.45438	4.1017	3.14e-18	1.92e-17
ARHGEF28	2.40364	0.725029	1.72856	4.63875	4.46e-12	1.7e-11
ARHGEF34P	4.52368	1.2492	1.85535	3.7614	4.27e-11	1.51e-10
ARHGEF35	3.29941	1.03006	1.67703	2.5011	2.62e-06	5.87e-06
ARHGEF39	6.95404	2.54752	1.44842	4.96792	1.2e-09	3.72e-09
POLG2	6.0985	1.18899	2.35693	3.68826	2.71e-15	1.33e-14
AMN	4.91679	1.00765	2.28521	3.83848	2.33e-15	1.15e-14
ARHGEF7	7.43469	0.962167	2.94923	5.646	2.37e-32	3.78e-31
ZNF823	8.92438	1.77101	2.33154	3.7757	1.99e-15	9.91e-15
ARID1B	4.69039	0.951383	2.30144	6.96443	1.05e-24	1.01e-23
ZNF595	7.04807	1.55019	2.18365	4.12498	1.87e-15	9.34e-15
ARID3B	10.9183	4.78466	1.19009	5.61946	1.32e-07	3.4e-07
STX1A	5.75121	1.12027	2.35828	3.72636	1.74e-15	8.7e-15
C1orf106	7.81192	1.95098	2.00084	4.75232	1.57e-15	7.88e-15
ARID5A	3.71682	1.77128	1.06853	3.33811	0.000170123	0.000305753
KTI12	13.6832	2.79487	2.29007	3.87446	1.55e-15	7.74e-15
ARIH2	32.8318	10.1716	1.69047	7.43361	4.17e-15	2.03e-14
ARIH2OS	8.49267	2.72523	1.63845	3.23111	5.31e-08	1.42e-07
ARL17A	2.0893	0.153651	3.75447	2.62043	1.16e-17	6.78e-17
ARMC2	0.520884	0.153703	1.75123	0.785622	0.00470459	0.00703463
ARMC5	6.52083	0.824646	2.9815	4.39269	7.12e-26	7.49e-25
ARMC8	4.13423	1.50352	1.45889	4.81739	1.69e-09	5.19e-09
ARMC9	0.50478	0.16904	1.57466	1.84899	0.000167163	0.000300978
ARMCX4	2.41028	0.252794	3.2508	4.20428	2.47e-27	2.88e-26
ARMCX5	3.14236	1.06412	1.56106	3.42632	7.24e-08	1.91e-07
ARNT	8.55755	3.67588	1.2189	5.33087	1.09e-07	2.84e-07
ARRDC1	1.74649	0.655346	1.41191	2.3045	8.49e-05	0.000158277
ARRDC3	9.12953	2.44931	1.89763	4.86192	1.52e-14	7.03e-14
ARVCF	5.06851	0.639175	2.98511	4.05912	1.61e-23	1.42e-22
ASAP1	16.6423	5.9696	1.47903	6.55563	1.48e-11	5.42e-11
ASAP2	4.71424	2.19308	1.10377	4.66636	4.34e-06	9.49e-06
RASD1	9.98477	1.74396	2.51495	3.43335	1.51e-15	7.58e-15
ASB16	1.46749	0.390575	1.90218	1.27031	0.000267908	0.000470327
ASB6	9.69028	2.8502	1.765	4.88133	5.34e-13	2.2e-12
ASB7	4.67252	2.0778	1.1687	4.21597	4.02e-06	8.82e-06
ASB9P1	1.57787	0.274585	2.48931	-0.00229067	0.00644454	0.0094442
ASCC2	32.5277	12.2623	1.40736	6.92757	6.73e-11	2.34e-10
SOS2	5.71564	1.39661	2.03229	4.65557	1.46e-15	7.34e-15
LDLRAD2	5.05903	1.01841	2.31098	3.82675	1.36e-15	6.81e-15
ASIC1	0.379752	0.0947544	1.99056	0.736827	0.00157061	0.00250404
ASIC3	5.12541	0.396189	3.68585	3.03647	1.05e-20	7.61e-20
ASLP1	1.96429	0.34183	2.48931	-0.00229067	0.00644454	0.0094442
ASNSP1	2.36143	0.542256	2.11561	1.58894	9.7e-06	2.04e-05
BAHD1	7.13171	1.71816	2.05262	4.55608	1.34e-15	6.73e-15
ASS1P2	1.07557	0	7.73693	-0.0452016	2.95e-05	5.85e-05
ASTE1	2.77114	0.635383	2.12162	2.65551	2.83e-09	8.49e-09
ASTN2	0.336702	0.157596	1.09161	1.20264	0.029006	0.038915
SCMH1	9.06156	2.22789	2.0234	4.67991	1.33e-15	6.68e-15
ASXL2	12.0938	3.5781	1.75687	6.68027	1.69e-15	8.46e-15
ATAD2	57.4283	17.9874	1.67473	8.07094	4.11e-15	2e-14
ZNF675	6.30793	1.57252	2.00346	4.76891	1.32e-15	6.65e-15
ZBTB4	7.05982	1.75945	2.00388	4.78362	1.19e-15	6.03e-15
ATAD3C	0.903758	0.164295	2.44852	1.32791	7.35e-06	1.56e-05
ZNF43	4.42914	1.06997	2.04872	4.6037	1.19e-15	6e-15
ZNF627	6.06961	1.22329	2.30931	3.85814	1.02e-15	5.18e-15
ZNF133	4.89589	1.04338	2.22906	4.05802	1.01e-15	5.13e-15
ATG14	12.1551	3.06016	1.98945	5.28429	9.65e-17	5.26e-16
ATG16L1	8.28747	2.23255	1.89175	5.01449	7.49e-15	3.56e-14
ATG16L2	3.26531	0.555925	2.55271	4.09158	2.54e-19	1.66e-18
CHPF2	7.45434	1.68293	2.14613	4.30382	9.88e-16	5.03e-15
ATG2B	3.54746	0.596745	2.57076	4.96502	1.16e-23	1.03e-22
ATG4B	5.14263	1.91897	1.42173	4.57662	8.73e-09	2.51e-08
ATG4D	5.04208	1.86393	1.43434	3.04488	3e-06	6.67e-06
ATG9B	0.160643	0.0340707	2.20546	-0.220477	0.0310526	0.0413965
ATHL1	7.33771	0.206983	5.13979	4.3643	5.28e-46	1.8e-44
HAUS5	6.95404	1.63041	2.09179	4.48022	8.52e-16	4.36e-15
ATN1	36.2539	9.67098	1.90626	6.77982	7.42e-18	4.4e-17
ATP10B	0.150347	0.038505	1.95004	0.425985	0.00510013	0.00759364
ATP10D	61.1982	15.5005	1.98112	8.25742	3.25e-20	2.25e-19
NSUN5P2	10.8107	2.32454	2.21628	4.12615	7.97e-16	4.08e-15
ATP13A1	13.5864	4.05544	1.74405	6.21699	7.72e-15	3.66e-14
ATP2A1	1.53877	0.261086	2.55301	2.20209	1.12e-09	3.48e-09
ATP2A3	1.34049	0.442252	1.59786	2.7098	1.72e-06	3.93e-06
ATP2B1	35.186	12.0995	1.54	7.81321	4.93e-13	2.04e-12
SORCS2	5.66298	1.32709	2.09248	4.49921	7.57e-16	3.88e-15
ATP2B4	2.02316	0.895981	1.1745	3.86307	8.72e-06	1.84e-05
ATP2C2	0.410207	0.0296172	3.75433	1.02034	2.81e-07	7.01e-07
ATP5G1P4	2.83731	0.740632	1.91771	0.047371	0.0246357	0.0333448
ATP6AP1L	1.08954	0.393973	1.46554	2.51061	2.55e-05	5.1e-05
ATP6V0A2	4.08959	1.5781	1.37352	5.29756	3.09e-09	9.26e-09
ATP7A	0.951707	0.28083	1.75819	2.50227	8.3e-07	1.98e-06
MAF	4.99004	1.1549	2.11043	4.45759	7.35e-16	3.78e-15
ATP8A1	0.65032	0.0777733	3.05481	2.19744	1.04e-11	3.85e-11
ATP8A2P2	2.61905	0.208303	3.62736	1.4176	3.92e-09	1.16e-08
ATP8B2	11.1055	5.16183	1.10519	5.95326	5.85e-07	1.42e-06
ATP9B	2.01784	0.641715	1.65217	4.34453	1.17e-10	3.97e-10
ATPAF2	4.19206	1.60452	1.3849	4.0473	1.16e-07	3e-07
GATAD1	6.77026	1.52254	2.15178	4.35099	6.39e-16	3.3e-15
ITPKC	8.39761	1.80115	2.21991	4.15434	5.67e-16	2.94e-15
ATRN	14.8963	7.06498	1.07612	6.59218	5.94e-07	1.44e-06
ZNF45	5.22186	1.01611	2.35989	3.83327	5.65e-16	2.93e-15
ATXN1	3.03963	0.937705	1.69629	5.05615	1.64e-12	6.53e-12
TPCN2	4.1871	1.01641	2.04181	4.77026	5.2e-16	2.71e-15
SOCS6	5.37762	1.2008	2.162	4.33809	5.08e-16	2.64e-15
ATXN2L	27.7797	10.0207	1.47096	6.94786	9.67e-12	3.58e-11
ATXN7	3.42452	1.12766	1.60199	4.41489	2.67e-10	8.83e-10
ATXN7L1	4.27779	0.53813	2.98909	4.36555	1.43e-25	1.48e-24
ATXN7L2	2.0604	0.374563	2.45592	2.78191	7.8e-12	2.92e-11
ZNF397	4.36497	1.02498	2.08961	4.58567	5.04e-16	2.62e-15
ATXN7L3B	17.4805	6.55757	1.4144	6.52095	1.04e-10	3.54e-10
AURKAPS1	0.873558	0.179658	2.24959	-0.18689	0.0211438	0.028901
AUTS2	1.83202	0.438835	2.0602	3.62478	2.14e-12	8.38e-12
AVIL	1.53634	0.166387	3.19878	2.47441	4.46e-14	2e-13
AXDND1	0.558522	0.0357605	3.92733	1.16544	1.89e-08	5.25e-08
AXIN1	6.20071	1.83224	1.75837	4.93372	4.68e-13	1.94e-12
WASH3P	8.78848	1.62082	2.43698	3.67704	4.83e-16	2.52e-15
B3GALT1	0.900654	0.427455	1.07305	1.87351	0.00764462	0.0110915
B3GALT4	0.435768	0.0924218	2.20546	-0.220477	0.0310526	0.0413965
B3GALT6	9.28883	2.50913	1.88737	4.07689	2.48e-12	9.68e-12
B3GNT2	15.2735	6.81169	1.1647	4.99867	7.09e-07	1.7e-06
B3GNTL1	1.20586	0.331785	1.85892	2.51637	2.57e-07	6.45e-07
HKR1	4.99758	1.14873	2.12035	4.50316	4.21e-16	2.2e-15
B4GALNT3	1.44343	0.513794	1.48848	2.72319	7.47e-06	1.59e-05
B4GALNT4	9.11063	0.955279	3.25133	4.29196	4.88e-28	5.94e-27
BACE1	6.07755	2.46819	1.29974	4.96011	3.89e-08	1.05e-07
BACH1	8.36073	3.41418	1.29189	5.51862	1.44e-08	4.04e-08
BACH2	1.4491	0.178006	3.02067	3.09432	4.14e-17	2.32e-16
BAG5	9.43451	3.28416	1.52209	5.08623	1.36e-10	4.58e-10
FAM184A	5.17222	1.22973	2.07173	4.6711	4.11e-16	2.15e-15
BAHCC1	4.11967	0.19394	4.40559	4.89764	9.1e-47	3.28e-45
ATG2A	5.59727	1.35572	2.04503	4.80201	4.02e-16	2.11e-15
BAIAP2L1	27.2823	7.35198	1.89157	6.38575	3.43e-17	1.93e-16
BAIAP2L2	4.4552	1.77565	1.32573	2.81679	4e-05	7.8e-05
BANK1	1.3107	0.141762	3.19968	2.31957	6.09e-13	2.5e-12
BANP	6.07909	1.85594	1.7113	5.03722	1.09e-12	4.37e-12
BAP1	10.4533	4.86751	1.10251	5.28873	1.48e-06	3.4e-06
WDR37	5.0258	1.0587	2.24588	4.1502	2.92e-16	1.54e-15
NFXL1	10.0243	2.42803	2.04502	4.83062	2.68e-16	1.42e-15
CCDC183	10.7378	2.35083	2.19045	4.31784	2.64e-16	1.4e-15
SLC37A3	4.35132	1.04883	2.05206	4.86429	1.85e-16	9.91e-16
BBOF1	1.02778	0.471311	1.12256	1.90813	0.00451233	0.0067562
BBS1	5.10098	1.64771	1.62971	4.40564	1.36e-10	4.58e-10
BBS4	4.70928	2.1255	1.14715	3.86156	1.41e-05	2.9e-05
BBS9	0.709512	0.210892	1.74553	1.68121	7.83e-05	0.000147138
BCAN	6.35032	2.03129	1.64382	4.401	1.21e-10	4.1e-10
BCAR1	12.7907	3.45195	1.88941	6.23011	5.73e-17	3.18e-16
BCAR3	5.1924	2.2241	1.22272	4.25373	1.33e-06	3.08e-06
BCAS3	1.54035	0.470977	1.7086	3.87191	4.08e-10	1.33e-09
BCL11A	0.708708	0.181996	1.95694	2.04769	1.43e-06	3.3e-06
BCL2L11	3.06474	1.25912	1.28272	3.88542	1.49e-06	3.42e-06
BCL2L14	0.351462	0.08519	2.0292	0.486605	0.00474403	0.00708768
BCL6	3.57683	1.17344	1.60708	3.86256	3.12e-09	9.33e-09
HNRNPA1P16	11.5232	1.14003	3.33002	2.72682	1.85e-16	9.9e-16
UGGT2	5.42898	1.30302	2.05821	4.85525	1.66e-16	8.92e-16
BCLAF1	71.8762	18.7134	1.9414	8.71991	1.12e-19	7.57e-19
NKRF	10.1603	2.36562	2.10193	4.67916	1.64e-16	8.81e-16
SNRK	5.77695	1.34122	2.10603	4.66612	1.56e-16	8.36e-16
BCR	16.2813	4.40272	1.88663	7.00742	6.42e-18	3.83e-17
BCRP1	8.35748	0	9.866	1.78388	2.19e-17	1.25e-16
BCS1L	12.144	3.54425	1.77617	4.75474	6.88e-13	2.82e-12
TAF6L	10.0458	2.14357	2.22746	4.30327	1.38e-16	7.46e-16
HOOK2	7.301	1.72001	2.08501	4.77502	1.3e-16	7.02e-16
BEND3P1	2.86652	0.917674	1.64102	2.58741	2.29e-06	5.16e-06
BEND3P3	4.36545	0.26772	4.01455	2.64446	4.69e-19	3.02e-18
BEND7	2.34701	0.499162	2.23181	3.85841	7.36e-15	3.5e-14
BHLHA15	12.4233	3.54724	1.80603	2.76607	1.09e-07	2.83e-07
BHLHB9	0.558175	0.157844	1.81489	1.20356	0.000616405	0.00103106
BICC1	6.3151	2.68494	1.23362	4.90457	1.99e-07	5.06e-07
BICD1	9.16277	0.761467	3.58809	6.01303	3.65e-45	1.16e-43
BICD2	14.7014	6.75903	1.12095	6.1156	3.34e-07	8.29e-07
SEPT7P2	7.10031	1.52558	2.21751	4.31765	1.19e-16	6.46e-16
BIRC2	6.14484	2.93082	1.06772	4.38647	1.52e-05	3.12e-05
ZSCAN18	4.73508	1.0747	2.13867	4.62513	8.8e-17	4.81e-16
FOXO1	7.83037	1.86929	2.06601	4.94329	8.5e-17	4.64e-16
BLOC1S3	1.28767	0.49005	1.38954	1.4163	0.00366554	0.00556957
BLOC1S4	9.3651	3.09719	1.59514	3.39254	5.22e-08	1.39e-07
BMF	5.13617	0.879458	2.54446	4.08467	3.52e-19	2.28e-18
BMP1	5.09745	0.976373	2.38328	4.54021	2.19e-19	1.44e-18
BMP2	11.8141	3.26528	1.85468	4.78953	7.33e-14	3.23e-13
BMP2K	9.12334	3.68095	1.30934	6.00092	3.98e-09	1.18e-08
BMPR1B	0.57437	0.24148	1.24669	1.51742	0.00444333	0.0066568
LYSMD4	6.31869	1.39507	2.17841	4.49325	8.22e-17	4.49e-16
BMS1P1	16.1367	0.62063	4.69743	5.28491	1.3e-54	7.59e-53
BMS1P2	6.22892	0.050568	6.86544	2.8946	3.75e-29	4.93e-28
TUT1	10.1233	2.32042	2.1245	4.69732	7.39e-17	4.05e-16
BMS1P4	23.2424	0.900452	4.68638	5.0389	2.19e-51	1.05e-49
ZNF737	6.9987	1.32284	2.4019	3.93414	7.33e-17	4.02e-16
BNIP3P11	2.90631	0	8.05048	0.216101	1.28e-06	2.97e-06
BNIP3P17	4.58335	1.64682	1.4709	1.09863	0.00619366	0.00913501
BNIPL	0.565786	0	8.05048	0.216101	1.28e-06	2.97e-06
BOC	0.236045	0.0421579	2.46847	0.829716	0.000153408	0.000277105
TAF1A	10.5172	2.18122	2.26842	4.24302	6.99e-17	3.85e-16
BORCS6	3.33917	1.52211	1.13218	2.7187	0.000427676	0.000728677
FAM102A	6.87427	1.57062	2.12915	4.71722	5.47e-17	3.04e-16
BRAF	5.45851	1.99286	1.4534	5.28956	4.29e-10	1.39e-09
JMY	4.57726	1.03551	2.14341	4.69623	5.36e-17	2.98e-16
BRCA1	12.6291	3.62421	1.80082	6.19021	1.23e-15	6.22e-15
LRCH4	4.79046	1.00307	2.25471	4.34794	4.59e-17	2.56e-16
BRCC3P1	1.24825	0.228965	2.41374	-0.0608619	0.00962572	0.0137915
DIAPH3	8.81311	2.18976	2.00846	5.33895	4.44e-17	2.48e-16
PCDHGB2	8.92066	2.03181	2.13368	4.73685	4.38e-17	2.45e-16
FAM122B	7.49633	1.58217	2.24327	4.36075	4.37e-17	2.45e-16
KANSL2	12.0431	2.70092	2.15593	4.6731	4.08e-17	2.29e-16
ZNF408	7.49447	1.34411	2.4774	3.82459	3.63e-17	2.04e-16
TSTD2	7.143	1.61224	2.14673	4.71526	3.34e-17	1.88e-16
BRDTP1	2.36953	0	8.02202	0.192251	2.15e-06	4.85e-06
BRF1	3.29923	0.727638	2.18011	4.75844	1.19e-17	6.94e-17
BRI3	6.29307	2.66939	1.23688	4.54943	4.4e-07	1.08e-06
BRICD5	2.77245	0.627208	2.13887	1.98529	6.04e-07	1.46e-06
BRINP2	0.503206	0.110167	2.17556	0.599698	0.00122165	0.00197286
BRINP3	11.3007	4.57129	1.30546	5.10558	2.45e-08	6.74e-08
BRIP1	5.95818	1.92105	1.63259	4.99783	1.05e-11	3.87e-11
SH2B1	9.60931	2.39231	2.00564	5.44017	2.62e-17	1.49e-16
BRSK1	1.13599	0.17007	2.72819	1.55349	2e-07	5.06e-07
BRSK2	0.771527	0.0946309	3.01539	1.78964	2.55e-09	7.69e-09
RBAK	9.84168	2.44025	2.01148	5.43572	2.56e-17	1.46e-16
BSCL2	7.03974	0.823754	3.09282	4.02016	2e-24	1.89e-23
BSN	5.04832	0.221436	4.50846	5.44358	2.56e-54	1.47e-52
MSH3	11.3576	2.68194	2.08177	5.07053	2.32e-17	1.33e-16
BTBD11	0.303667	0.0961774	1.65075	0.907252	0.00397843	0.00602193
BTBD19	0.975263	0.340228	1.51445	1.39342	0.00130803	0.00210191
BTBD2	7.48109	3.46181	1.11149	5.03953	1.93e-06	4.39e-06
BTBD3	7.45419	3.70601	1.00799	5.1333	1.29e-05	2.68e-05
BTBD6	8.81221	3.5502	1.31097	3.92371	7.51e-07	1.8e-06
FIGNL1	11.5358	2.76832	2.05854	5.19176	2.23e-17	1.27e-16
BTBD7P1	7.24251	0.674367	3.41664	2.66095	2.13e-16	1.14e-15
BTBD8	0.872162	0.0633074	3.76526	1.90001	4.34e-12	1.66e-11
BTBD9	1.12361	0.0913267	3.61157	2.67309	1.81e-17	1.04e-16
BTN2A1	8.41268	2.58742	1.70042	4.41283	2.57e-11	9.22e-11
BTN2A3P	2.51168	0.104259	4.57088	2.60363	9.25e-21	6.69e-20
BTN3A1	1.34765	0.628075	1.10007	2.53397	0.000935181	0.00152862
BTN3A2	1.00688	0.417434	1.26849	2.41951	0.00029532	0.000516167
BTN3A3	0.793863	0.384846	1.0425	1.85227	0.0107859	0.0153296
BUB1B	45.4587	16.4915	1.46276	7.11996	1.04e-11	3.84e-11
C10orf10	9.1113	2.37554	1.93847	4.13863	6.24e-13	2.56e-12
C10orf2	27.9404	11.8556	1.23666	6.13348	2.06e-08	5.71e-08
C10orf25	1.26124	0.495198	1.34521	1.58844	0.00267405	0.00414055
C10orf88	2.90197	1.13231	1.35625	2.75772	3.24e-05	6.4e-05
C11orf65	3.89662	0.586999	2.72713	3.07951	4.38e-15	2.12e-14
SOBP	7.69556	1.8135	2.08471	5.06059	2.2e-17	1.26e-16
C12orf43	13.821	3.49315	1.98394	5.74672	1.47e-17	8.51e-17
CDKN2B	15.093	3.64877	2.04794	5.26948	2.01e-17	1.15e-16
C12orf66	1.01614	0.471861	1.10498	2.2526	0.00233547	0.00365014
C14orf105	0.742129	0.318109	1.21825	1.29253	0.0123053	0.0173798
C14orf119	20.0565	5.03493	1.99367	5.54406	2.64e-17	1.5e-16
C14orf132	0.742767	0.336071	1.14228	2.16947	0.00184719	0.00292385
C14orf159	1.24116	0.452882	1.45275	2.69697	1.4e-05	2.89e-05
C14orf169	6.85521	0.896442	2.93136	3.32201	4.74e-18	2.86e-17
C14orf79	0.957897	0.229206	2.05757	1.80665	2.99e-06	6.65e-06
C14orf93	3.09265	1.00072	1.62639	3.18702	8.61e-08	2.26e-07
SLC30A10	9.72511	2.30199	2.07832	5.13939	1.68e-17	9.68e-17
C15orf41	0.715814	0.338377	1.07941	2.33624	0.00194527	0.003062
C16orf45	1.07873	0.236167	2.18347	1.4889	1.2e-05	2.49e-05
C16orf58	22.0695	7.34817	1.58637	5.75123	3.31e-12	1.28e-11
C16orf62	1.95779	0.646527	1.5975	3.71753	8.81e-09	2.53e-08
C16orf70	2.12993	0.784834	1.43914	3.18363	1.8e-06	4.11e-06
C16orf91	7.77044	2.98705	1.37753	2.59571	4.46e-05	8.66e-05
C16orf95	1.03157	0.237325	2.11203	1.43289	3.72e-05	7.29e-05
C17orf100	9.27229	2.5524	1.86005	3.91768	1.46e-11	5.35e-11
C17orf107	2.2594	0.0638925	5.10483	2.18295	1.45e-17	8.4e-17
C17orf51	2.79448	1.19313	1.22734	4.15741	1.52e-06	3.5e-06
C17orf53	3.32045	0.724611	2.19289	2.71215	6e-10	1.92e-09
C17orf80	14.6966	4.92648	1.57659	5.53037	8.04e-12	3e-11
C18orf25	2.45584	1.1483	1.09628	4.1382	1.55e-05	3.17e-05
C18orf8	4.37124	2.04357	1.0962	3.35712	0.000113371	0.000208798
C1orf27	17.9125	4.43724	2.01286	5.52539	1.41e-17	8.17e-17
SUPT7L	13.8269	3.42471	2.01305	5.53411	1.41e-17	8.17e-17
C19orf57	1.52898	0.595398	1.35826	2.14217	0.000293683	0.000513758
C19orf66	7.59773	2.25721	1.75039	4.45099	7.42e-12	2.78e-11
C19orf71	4.14133	1.29226	1.67317	1.09631	0.00196109	0.00308526
C19orf73	1.81116	0.292669	2.59572	0.0807483	0.00285251	0.0043857
C1GALT1	3.67901	1.67389	1.13574	4.40966	4.35e-06	9.5e-06
C1GALT1C1L	3.28499	0.37158	3.12609	1.36245	1.43e-07	3.68e-07
C1orf101	0.414648	0.0502529	3.0091	0.409032	0.000254748	0.000447973
ZNF764	7.82246	1.39894	2.4816	3.8994	1.41e-17	8.19e-17
GMPPB	11.1688	2.77753	2.00723	5.57155	1.37e-17	7.96e-17
C1orf132	0.13478	0.013257	3.30934	0.652523	2.55e-05	5.1e-05
C1orf147	0.979646	0.363602	1.42257	0.738068	0.0175335	0.0242539
C1orf159	1.59351	0.27554	2.52764	2.68168	8.59e-12	3.19e-11
C1orf167	1.31809	0.234531	2.48579	2.46826	2.07e-10	6.89e-10
C1orf168	0.747898	0.234994	1.66461	1.38037	0.000535418	0.000901584
C1orf220	0.57808	0.156934	1.86629	0.362275	0.00718023	0.0104486
C1orf226	5.63155	1.67124	1.75178	4.07773	5.26e-11	1.85e-10
C1orf228	0.385082	0.0687763	2.45202	-0.0312352	0.00644454	0.0094442
C12orf65	9.48927	2.31873	2.03255	5.40613	1.36e-17	7.93e-17
C1QTNF3	4.98836	0.121782	5.33632	3.29727	2.46e-31	3.69e-30
C1RL	7.60174	3.01821	1.33228	4.75668	3.27e-08	8.89e-08
C20orf144	0.7226	0	8.15902	0.307284	2.4e-06	5.39e-06
C20orf194	4.10199	0.624607	2.71388	4.37834	1.5e-22	1.24e-21
C21orf2	5.25463	0.754191	2.79892	4.23515	1.2e-22	9.98e-22
C21orf58	3.85122	0.327745	3.54998	3.55472	1.65e-24	1.57e-23
C22orf23	1.98166	0.899776	1.13672	1.84876	0.00438897	0.0065875
C22orf29	6.11674	0.736168	3.05309	4.58275	8.72e-28	1.04e-26
C22orf39	13.2437	5.30016	1.32105	6.01779	2.71e-09	8.16e-09
HEATR6	10.4726	2.41542	2.11569	4.9964	1.35e-17	7.83e-17
C2CD2	1.53293	0.582208	1.39558	3.24558	2.07e-06	4.7e-06
C2CD2L	1.89729	0.661554	1.51906	3.61015	7.5e-08	1.97e-07
C2CD3	5.52546	0.831421	2.73172	5.34322	1.27e-27	1.51e-26
C2CD4A	0.614661	0.0632063	3.24539	0.600332	5.65e-05	0.000107827
C2CD5	10.2483	2.81887	1.86185	5.48149	2.17e-15	1.07e-14
C2orf16	1.89944	0.105378	4.15907	2.77214	1.13e-20	8.15e-20
ZNF551	7.71256	1.61841	2.2517	4.49372	1.2e-17	7e-17
C2orf48	7.22173	0.688705	3.38421	3.01835	5.28e-19	3.39e-18
C2orf72	7.24814	3.30774	1.13138	4.37073	5.04e-06	1.09e-05
C2orf88	0.497542	0.236009	1.07267	1.29544	0.0285292	0.0383129
C3orf22	0.909544	0.0995637	3.15546	0.527235	4.94e-05	9.55e-05
C3orf35	2.25587	0.0708808	4.95296	2.04879	2.16e-16	1.15e-15
C3orf62	15.6384	0.678617	4.52374	5.32312	3.38e-53	1.8e-51
C3orf67	0.234136	0.0460594	2.32943	0.71994	0.000302407	0.000527727
C4A	0.522008	0.121121	2.09977	1.42331	3.72e-05	7.29e-05
C4B	0.518493	0.198896	1.37843	1.51414	0.00250094	0.00388834
C4orf19	6.43985	2.712	1.24698	3.70583	4.08e-06	8.93e-06
C5	34.0773	13.632	1.32175	7.28787	5.97e-10	1.91e-09
C5orf17	0.776212	0.109751	2.78754	0.232004	0.00128011	0.00205908
C5orf34	6.00965	1.69944	1.82097	3.59391	2.46e-10	8.16e-10
C5orf42	11.4069	0.575058	4.30908	6.51596	2.38e-61	1.92e-59
C6orf141	3.33929	0.296253	3.48533	2.56377	6.4e-16	3.3e-15
C6orf163	4.88371	0.868265	2.48884	3.14205	9.39e-14	4.11e-13
C6orf222	0.824413	0.0582831	3.78464	1.04568	1.91e-07	4.85e-07
C7orf25	5.34394	2.3464	1.1868	3.68374	1.33e-05	2.76e-05
C7orf26	4.50438	1.91565	1.23251	3.18804	2.88e-05	5.73e-05
MBTD1	8.84399	2.1318	2.05219	5.32427	1.18e-17	6.92e-17
C8G	1.75456	0.425285	2.0292	0.486605	0.00474403	0.00708768
MED26	9.28192	2.12435	2.12679	4.95184	1.11e-17	6.52e-17
C8orf46	0.49716	0.0374907	3.69173	0.968122	6.09e-07	1.47e-06
C8orf48	2.53115	0.753445	1.74247	1.43913	0.000306105	0.000533295
C8orf49	1.2716	0.553216	1.19611	1.03673	0.0236976	0.0321628
C8orf58	1.05429	0.262582	1.99777	1.344	8.66e-05	0.000161309
C8orf82	1.84953	0.798135	1.21033	2.09919	0.00118799	0.00192129
C9orf106	0.408056	0	7.70148	-0.0745369	5e-05	9.63e-05
C9orf114	26.3625	9.00755	1.54914	6.35217	2.57e-12	1.01e-11
C9orf129	1.00087	0.188688	2.37442	-0.0912039	0.00962572	0.0137915
C9orf131	2.2839	0.170336	3.73245	2.39807	7.32e-16	3.76e-15
C9orf147	1.71809	0.253487	2.74346	1.04986	6.58e-06	1.41e-05
C9orf172	2.29637	0.397074	2.52764	2.68168	8.59e-12	3.19e-11
C9orf3	2.7	1.25677	1.10288	4.4336	7.24e-06	1.54e-05
C9orf66	0.846615	0.0746216	3.46718	0.782081	5.16e-06	1.12e-05
CA12	1.1626	0.461515	1.33131	2.65381	6.46e-05	0.000122671
CA15P1	9.99726	0.120301	6.29795	2.37763	7.34e-22	5.79e-21
CA5A	1.85723	0.709358	1.38759	3.4105	1.34e-06	3.1e-06
CA5B	0.406691	0.191678	1.08237	1.49297	0.0154866	0.0216015
CA5BP1	1.74468	0.632719	1.4596	1.67196	0.000720329	0.00119693
ZNF23	5.54757	1.19526	2.21373	4.65108	1.03e-17	6.07e-17
CABLES2	3.23801	1.49574	1.1134	3.21635	0.000135192	0.000246444
CACHD1	2.05293	0.428971	2.25614	3.06647	8.97e-12	3.33e-11
CACNA1A	0.0431159	0	8.23538	0.371644	8.97e-07	2.12e-06
CACNA1D	1.89964	0.100475	4.23672	4.41374	1.71e-39	4.16e-38
CACNA1H	1.77102	0.354264	2.31934	3.27289	3.17e-13	1.33e-12
CACNA2D4	0.562793	0.114018	2.2952	1.57715	2.89e-06	6.43e-06
CACNB1	1.5196	0.153472	3.30029	2.70126	4.55e-16	2.38e-15
CACNB2	6.0957	0.116584	5.69689	4.39722	5.61e-50	2.48e-48
CACNB3	0.704194	0.106544	2.71461	1.74158	2.46e-08	6.77e-08
NR4A2	12.4063	2.8268	2.13322	4.94334	9.8e-18	5.77e-17
CALCOCO1	3.54079	1.33369	1.40818	4.46639	1.65e-08	4.62e-08
CALD1	85.6536	40.9255	1.0655	9.28385	3e-07	7.46e-07
CALHM1	0.367809	0	7.50982	-0.23229	0.000243751	0.000429606
CALHM2	4.34592	0.0700598	5.91512	2.91307	4.62e-28	5.64e-27
ADAMTS1	10.5249	2.58964	2.02261	5.55025	9.56e-18	5.63e-17
CAMKK1	0.423515	0.0586599	2.83443	1.12352	5.21e-06	1.13e-05
CAMKK2	4.3929	1.3666	1.68393	4.35244	5.97e-11	2.09e-10
CAMKV	4.72202	0.50249	3.22817	3.43352	4e-21	2.96e-20
NSMF	12.866	3.07901	2.06258	5.31226	8.78e-18	5.18e-17
BMS1P20	38.081	9.19534	2.04968	5.41037	8.75e-18	5.17e-17
FIGN	8.12896	2.01495	2.01199	5.67158	7.95e-18	4.7e-17
CAMTA2	5.30534	0.943722	2.48972	4.27259	2.09e-19	1.38e-18
CAND2	0.937084	0.278244	1.74772	1.88719	2.88e-05	5.73e-05
CAPN10	1.97463	0.524408	1.91115	3.2941	3.92e-10	1.28e-09
CAPN12	1.73162	0.547467	1.65941	2.85045	4.33e-07	1.06e-06
MTF1	6.80933	1.57393	2.11259	5.09533	7.82e-18	4.63e-17
CAPN3	4.32275	0.174371	4.62191	3.57619	7.72e-32	1.19e-30
CAPN7	16.5919	5.69842	1.54166	5.97393	6.77e-12	2.55e-11
SH3TC1	5.80609	1.37723	2.07533	5.27037	7.65e-18	4.53e-17
CAPS	1.89834	0.36881	2.35939	2.45817	7.25e-10	2.3e-09
CAPS2	0.64752	0.0488292	3.70406	1.48226	9.66e-10	3.03e-09
MTG2	13.7412	3.34415	2.03841	5.49331	7.44e-18	4.41e-17
CARD14	0.973291	0.0530569	4.178	2.25695	3.97e-16	2.08e-15
CARD6	12.2236	3.98466	1.6168	5.17473	7.9e-12	2.95e-11
CARD8	4.00329	1.22121	1.71248	5.09824	7.94e-13	3.23e-12
CARD9	1.42721	0.552572	1.36748	2.80693	2.33e-05	4.69e-05
CARF	0.404944	0.126069	1.67788	1.39035	0.000658114	0.00109835
CARMIL3	0.231058	0	7.96336	0.143172	3.62e-06	7.98e-06
CARNS1	0.384775	0	8.46416	0.565461	4.82e-08	1.29e-07
CASC15	0.246257	0.0491562	2.31383	1.22086	2.43e-05	4.89e-05
CASC3	35.8097	16.348	1.13119	7.38168	9.62e-08	2.51e-07
RNF111	11.5985	2.88064	2.00915	5.71512	7.02e-18	4.17e-17
CASD1	2.22167	0.743582	1.57757	3.03994	4.02e-07	9.9e-07
TELO2	8.32549	1.69512	2.29516	4.44643	6.71e-18	3.99e-17
PCED1B	8.55394	1.41393	2.59486	3.76813	6.15e-18	3.66e-17
CASP16P	0.36416	0	7.66513	-0.104564	5e-05	9.63e-05
PMS1	9.19277	2.07834	2.14446	4.96612	5.97e-18	3.56e-17
CASS4	0.354443	0.0429563	3.0091	0.409032	0.000254748	0.000447973
CASZ1	1.9387	0.499417	1.9556	3.83963	3.59e-12	1.38e-11
CATSPER3	1.70462	0.137727	3.59241	0.885591	6.97e-07	1.68e-06
CBARP	2.89549	0.766879	1.91485	3.13463	1.25e-09	3.88e-09
PALB2	11.8817	2.75221	2.10956	5.14103	5.84e-18	3.49e-17
UNKL	6.91416	1.56902	2.1391	5.01531	5.44e-18	3.26e-17
CBLN3	1.35246	0.297467	2.17569	1.31006	2.62e-05	5.24e-05
CBS	5.66873	0.834275	2.76309	4.50377	7.53e-24	6.8e-23
AMBRA1	5.88315	1.29121	2.18716	4.81159	5.42e-18	3.25e-17
CBX4	52.7817	16.9358	1.63984	6.65649	8.58e-14	3.77e-13
CBX6	2.32135	0.867729	1.41885	3.72354	2.19e-07	5.53e-07
CBX8	4.80789	1.62107	1.56758	3.78856	1e-08	2.86e-08
CC2D1A	6.39249	1.83651	1.79872	4.40746	3.01e-12	1.17e-11
TRIM4	14.7265	3.56157	2.04744	5.50054	5.22e-18	3.14e-17
B4GALNT1	9.10828	2.20385	2.04677	5.51771	5.04e-18	3.03e-17
CC2D2B	0.494047	0.134121	1.87367	1.24845	0.00035419	0.000612054
CCAR1	55.9117	18.0047	1.63472	7.81005	2.03e-14	9.32e-14
CCAR2	21.6148	10.1641	1.08846	6.70311	4.1e-07	1.01e-06
CCAT1	6.6094	2.5545	1.37047	3.34344	2.36e-06	5.31e-06
CCDC102B	3.6422	0.41261	3.13865	3.63109	5.72e-22	4.55e-21
CCDC110	0.473486	0.0964045	2.2746	0.320796	0.00381958	0.00578933
CCDC114	0.261205	0.0506503	2.334	-0.122297	0.0143062	0.0200206
CCDC116	0.728921	0.0738371	3.26702	0.617968	3.79e-05	7.42e-05
CCDC120	3.01649	0.614176	2.29397	3.34716	2.34e-13	9.93e-13
CCDC121	3.45201	1.68439	1.03426	2.92921	0.00072169	0.00119908
CCDC127	3.26754	0.852936	1.9369	4.35727	1.1e-13	4.79e-13
CCDC13	0.264885	0	7.73693	-0.0452016	2.95e-05	5.85e-05
RBL2	7.31081	1.66581	2.13324	5.06217	4.54e-18	2.74e-17
CCDC134	11.3176	5.57223	1.0216	3.46585	0.000236194	0.000418975
CCDC136	0.482185	0.087971	2.44115	1.08946	3.06e-05	6.05e-05
CCDC137	28.8658	13.1262	1.13677	5.86714	3.06e-07	7.6e-07
CLEC16A	6.27319	1.52934	2.03594	5.61096	4.48e-18	2.71e-17
CCDC141	38.3713	0.55947	6.09858	7.94869	2.07e-107	2.31e-104
CCDC142	9.1592	2.82354	1.69727	4.89822	3.08e-12	1.19e-11
CCDC144A	0.100982	0	7.99299	0.167947	2.15e-06	4.85e-06
CCDC144CP	0.40572	0	9.06181	1.07843	2.71e-11	9.7e-11
CCDC146	0.511089	0	8.52627	0.61833	2.98e-08	8.11e-08
CCDC148	1.49836	0.63198	1.24328	2.12261	0.00112018	0.00181655
CCDC149	1.59714	0.749907	1.09005	3.53403	7.36e-05	0.000138995
CCDC15	3.01343	0.586916	2.35764	3.20237	5.13e-13	2.12e-12
CCDC150	15.056	0.742085	4.34143	6.27168	4e-60	3.07e-58
CCDC150P1	4.38884	0.19661	4.46097	2.50598	3.44e-19	2.23e-18
CCDC154	0.941553	0.359448	1.38364	1.03462	0.00878151	0.0126469
CCDC157	3.58052	0.628176	2.50915	3.85097	1.2e-17	7.02e-17
CCDC162P	13.8814	0.304539	5.50752	6.16617	1.61e-76	2.91e-74
CCDC168	0.400557	0	10.4397	2.29862	6.09e-23	5.19e-22
CCDC17	0.559987	0	8.23538	0.371644	8.97e-07	2.12e-06
CCDC171	0.368629	0.0790809	2.21492	1.93041	4.13e-07	1.02e-06
CCDC174	15.9786	7.43985	1.10261	5.39251	1.28e-06	2.98e-06
CNTNAP1	6.12478	1.26073	2.27947	4.51642	4.44e-18	2.68e-17
CCDC180	16.4667	0.530712	4.95433	6.92012	1.46e-76	2.65e-74
MAFG	7.42467	1.54341	2.26533	4.58317	4.36e-18	2.63e-17
ZNF625	14.7025	2.86508	2.35828	4.31673	4.34e-18	2.62e-17
CCDC189	4.25905	1.90819	1.15749	3.29966	5.75e-05	0.000109696
CCDC191	5.9956	0.533791	3.48668	4.16874	2.09e-29	2.79e-28
CCDC24	0.947878	0.459508	1.0418	1.46461	0.0170933	0.0237055
CCDC27	0.48668	0	8.39925	0.510325	1.27e-07	3.28e-07
CCDC30	0.133047	0.0161245	3.0091	0.409032	0.000254748	0.000447973
CCDC40	0.824551	0.218598	1.91232	2.4916	1.59e-07	4.08e-07
CCDC57	23.6414	0.421545	5.8078	7.22866	1.51e-94	8.4e-92
CCDC65	0.527288	0.0917597	2.48931	-0.00229067	0.00644454	0.0094442
CCDC66	5.08239	0.751901	2.7558	4.78985	2.9e-25	2.91e-24
CCDC68	8.3677	3.25778	1.36062	4.93203	1.11e-08	3.15e-08
CCDC7	0.472974	0.061731	2.91415	0.828586	2.24e-05	4.51e-05
CCDC71	9.76374	4.64589	1.07091	3.71928	6.67e-05	0.0001264
CCDC71L	0.977968	0.231535	2.07162	1.55456	2.2e-05	4.43e-05
CCDC74BP1	1.31419	0.193896	2.72639	0.183576	0.00190528	0.0030017
CCDC77	20.2319	8.82671	1.19653	5.72518	9.56e-08	2.5e-07
CCDC78	0.595713	0	8.643	0.717974	4.38e-09	1.29e-08
CCDC81	0.374212	0.0958388	1.95004	0.425985	0.00510013	0.00759364
CCDC87	8.68282	0.524147	4.04462	3.815	5.54e-31	8.12e-30
TGFBRAP1	6.91356	1.46856	2.23423	4.68533	4.25e-18	2.57e-17
EXO5	10.3451	2.00704	2.36466	4.29758	4.25e-18	2.57e-17
CCDC92	6.63674	2.36997	1.48531	5.22792	2.27e-10	7.56e-10
DAPK1	9.97767	2.4691	2.01441	5.80679	3.87e-18	2.35e-17
CCDC96	0.966645	0.312404	1.62037	0.687329	0.00691861	0.010095
CCER2	1.48731	0.412007	1.83726	0.340294	0.0100683	0.014391
CCHCR1	9.34242	2.91127	1.68173	4.98369	2.93e-12	1.14e-11
WHAMM	12.4877	2.93275	2.08973	5.3238	3.86e-18	2.34e-17
CCNE2	1.93362	0.718061	1.42735	2.63193	2e-05	4.05e-05
CCNF	10.2876	3.52038	1.54685	5.46	2.33e-11	8.39e-11
USPL1	7.58734	1.57202	2.2701	4.58707	3.72e-18	2.26e-17
ANKRD23	9.33818	1.93093	2.27295	4.57023	3.66e-18	2.22e-17
CCNT1	11.1907	3.67784	1.60515	5.78848	1.67e-12	6.6e-12
SPRY2	30.2036	7.48994	2.0114	5.85307	3.53e-18	2.15e-17
CCNYL2	0.326613	0.0568378	2.48931	-0.00229067	0.00644454	0.0094442
CCP110	1.81897	0.901727	1.01186	3.82025	0.000131897	0.000240832
CCR10	7.0929	2.12009	1.74112	3.64644	7.59e-10	2.41e-09
CCSER1	0.590719	0.0417617	3.80329	1.93258	1.73e-12	6.83e-12
CCT6P1	6.91518	0.763127	3.1737	2.83683	2.11e-16	1.13e-15
CCT6P3	2.75819	0.222189	3.62446	2.6843	1.13e-17	6.62e-17
CD101	1.06442	0.170647	2.62955	1.47343	4.42e-07	1.08e-06
CD37	5.79059	0.889612	2.70042	3.85696	1.55e-19	1.03e-18
CD4	1.55412	0	10.1683	2.05384	4.24e-20	2.92e-19
CD72	1.24127	0	9.40815	1.38005	1.79e-13	7.7e-13
CD99P1	0.330533	0.147101	1.16233	0.72201	0.0438256	0.0572033
CDAN1	6.15898	0.661902	3.21578	4.26061	2.15e-27	2.52e-26
CDC14A	1.10989	0.312236	1.82603	2.12505	3.94e-06	8.65e-06
CDC14B	2.99306	1.1239	1.41263	4.45656	1.59e-08	4.46e-08
WDR73	6.13271	1.41379	2.11646	5.20461	3.51e-18	2.14e-17
SLC38A7	6.69112	1.46389	2.19176	4.86123	3.49e-18	2.13e-17
CDC42BPG	0.645658	0.213756	1.59025	1.56441	0.000535268	0.000901501
RAD54B	11.9082	2.78688	2.09477	5.30708	3.44e-18	2.1e-17
CDCA7	15.9683	6.19917	1.36484	5.46033	2.58e-09	7.76e-09
CDH19	0.317843	0.126891	1.31858	0.834367	0.0233933	0.031803
CDH23	0.0923826	0	8.07839	0.239514	1.28e-06	2.97e-06
CDH24	1.85755	0.116193	3.97971	2.08453	2.5e-14	1.14e-13
CDH26	1.79172	0	10.6999	2.53535	5.51e-26	5.83e-25
CDH4	1.73707	0.0592425	4.8542	2.85767	1.89e-24	1.78e-23
CDH8	0.706694	0.0482842	3.85878	2.50793	5.28e-17	2.94e-16
CDH9	1.25952	0.0518072	4.56479	1.70984	8.49e-13	3.44e-12
CDHR2	5.5972	0.977168	2.51662	4.18298	2.42e-19	1.59e-18
CDHR3	3.37268	0.72203	2.22239	3.9114	5.67e-15	2.72e-14
CDHR5	9.38562	0.168664	5.78485	4.26783	4e-48	1.58e-46
HCFC2	6.03489	1.26989	2.2478	4.6611	3.3e-18	2.02e-17
DENND1A	8.82169	2.17618	2.01895	5.83149	3.17e-18	1.94e-17
PLXNC1	4.74745	1.0351	2.1967	4.86524	2.86e-18	1.75e-17
CDK13	14.7704	3.90531	1.91901	6.38954	1.32e-17	7.68e-17
CDK16	9.21587	4.12195	1.16061	5.45578	3.35e-07	8.31e-07
CDK17	5.1651	2.06205	1.32432	4.58877	6.3e-08	1.67e-07
CDK18	2.58321	0.541894	2.25117	3.48511	1.53e-13	6.62e-13
CDK19	4.41511	1.6421	1.42645	4.53074	7.97e-09	2.3e-08
CBX2	11.4015	2.66104	2.09872	5.34131	2.76e-18	1.69e-17
CDK5R1	1.52814	0.302075	2.33332	2.13979	2.77e-08	7.59e-08
FLYWCH1	5.26657	1.12507	2.22611	4.7797	2.33e-18	1.44e-17
CDK5RAP3	6.81839	2.34964	1.53658	4.82145	2.45e-10	8.13e-10
CDKL1	0.31306	0.141646	1.13856	0.70509	0.0438256	0.0572033
CDKL5	1.01652	0.216789	2.22738	3.46589	3.09e-13	1.3e-12
CDKN2AIP	6.53123	2.11404	1.62646	3.8326	3.07e-09	9.2e-09
KDM5B	5.73904	1.35056	2.08684	5.4402	2.08e-18	1.28e-17
CDON	1.96738	0.554635	1.82557	3.79106	7.04e-11	2.44e-10
CDPF1	1.52016	0.325804	2.21146	1.14021	8.55e-05	0.000159355
CDR2	28.4996	11.9407	1.25494	6.32617	9.94e-09	2.84e-08
CDRT1	1.38484	0.203216	2.75992	1.95255	3.21e-09	9.58e-09
CDRT4	7.74155	2.51632	1.62057	4.09545	7.48e-10	2.37e-09
CDYL2	2.46334	0.814288	1.59615	3.85437	4.2e-09	1.24e-08
CEACAM16	0.829419	0.25587	1.68263	0.224173	0.026994	0.0363496
CEACAM19	2.81185	0.439425	2.67454	3.17186	3.25e-15	1.58e-14
CEACAM22P	0.657862	0	8.39925	0.510325	1.27e-07	3.28e-07
CEBPA	45.1924	18.0006	1.32792	6.38462	1.34e-09	4.14e-09
CEBPB	38.1524	10.7426	1.82813	5.59491	3.75e-15	1.82e-14
CEBPD	16.6604	5.5986	1.5728	4.62606	2.21e-10	7.35e-10
C19orf44	13.1062	2.97978	2.13645	5.17454	2.06e-18	1.28e-17
CEL	0.682117	0	8.21037	0.350549	1.47e-06	3.38e-06
CELF4	0.221028	0	7.87063	0.0658207	1.03e-05	2.15e-05
CELF6	0.295082	0	7.42541	-0.3013	0.00041343	0.000705684
ATRIP	7.07714	1.44335	2.29284	4.56708	2.05e-18	1.27e-17
CELSR2	3.63988	0.335021	3.43961	4.65709	3.34e-33	5.58e-32
CELSR3	2.14505	0.109696	4.28388	4.03338	3.41e-35	6.39e-34
CEMIP	2.91323	1.27145	1.19563	4.0282	4.14e-06	9.06e-06
CEND1	0.661514	0.132047	2.29241	-0.154178	0.0143062	0.0200206
ZSCAN2	11.8849	2.70062	2.13725	5.17518	1.95e-18	1.21e-17
ZNF274	9.17879	2.1819	2.07235	5.58158	1.47e-18	9.19e-18
VPS11	10.7434	2.45134	2.13132	5.30484	1.19e-18	7.47e-18
FAM86C2P	7.77094	1.34411	2.52982	4.00753	1.18e-18	7.43e-18
AMIGO2	10.9891	2.28424	2.26551	4.74536	1.1e-18	6.93e-18
CENPO	21.3967	5.52454	1.95325	6.22527	6.5e-18	3.87e-17
CENPP	2.27342	0.733675	1.63081	3.92353	1.51e-09	4.65e-09
CENPT	9.20972	3.36112	1.45391	5.13969	6.74e-10	2.14e-09
CEP104	6.06147	2.62644	1.20631	5.11272	2.35e-07	5.9e-07
CEP112	1.97021	0.402257	2.28991	3.29723	4.3e-13	1.79e-12
CEP126	0.763798	0.186085	2.03281	2.10674	7.47e-07	1.79e-06
SECISBP2L	14.2216	3.55442	2.00018	6.28291	1.06e-18	6.65e-18
CEP131	16.3168	4.77657	1.77197	5.40357	4.64e-14	2.07e-13
MIER2	7.90063	1.79649	2.1363	5.28731	1.04e-18	6.57e-18
RNF123	10.6342	2.51088	2.08209	5.6315	9.11e-19	5.77e-18
TRAF3	6.6978	1.47571	2.18171	5.10146	8.72e-19	5.53e-18
TMEM184A	5.12184	1.03223	2.31001	4.61981	8.36e-19	5.31e-18
CEP164P1	4.94101	2.22393	1.15118	3.99725	8.98e-06	1.89e-05
TMEM131	7.72374	1.87813	2.03973	5.97482	8e-19	5.08e-18
MERTK	6.56686	1.20455	2.44542	4.23571	7.66e-19	4.87e-18
CEP170P1	0.223822	0.0474702	2.20546	-0.220477	0.0310526	0.0413965
GRAMD4	8.29506	1.67154	2.3102	4.63891	7.39e-19	4.7e-18
ADORA2A	6.32027	1.06458	2.56804	4.00591	6.91e-19	4.41e-18
CEP290	19.7603	0.932777	4.40405	6.7584	4.86e-65	4.76e-63
ZMYM1	9.40307	1.96188	2.26015	4.80751	6.62e-19	4.23e-18
SNX19	9.10316	2.11015	2.10863	5.53181	6.37e-19	4.07e-18
CEP68	2.01661	0.820681	1.29629	3.657	2.34e-06	5.27e-06
HIP1R	16.9317	4.18506	2.01618	6.2391	6.34e-19	4.05e-18
CASKIN1	8.42265	1.79329	2.231	4.9377	6.34e-19	4.05e-18
ZFYVE9	10.9191	2.45522	2.15244	5.30039	5.66e-19	3.63e-18
CEP85L	1.25797	0.471759	1.41373	3.09908	3.43e-06	7.59e-06
CEP89	2.63395	0.96692	1.44512	4.09109	2.81e-08	7.69e-08
ADAT1	11.2213	2.40268	2.22288	4.95998	5.62e-19	3.61e-18
CES2	6.29299	2.22106	1.50201	4.53506	1.48e-09	4.56e-09
CFAP43	0.553778	0	9.32904	1.31087	9.22e-13	3.73e-12
CFAP44	74.7327	0.797965	6.54836	8.84371	1.13e-124	2.24e-121
CFAP47	15.6983	0.646864	4.59985	6.55957	4.73e-67	5.08e-65
CFAP53	2.82528	0.35291	2.98911	1.76785	4.63e-09	1.36e-08
CFAP69	0.322976	0.071478	2.16526	1.10402	0.00011673	0.000214497
CFAP70	1.21371	0.0293142	5.3322	2.38539	1.74e-20	1.23e-19
CFAP74	0.104667	0	7.46824	-0.266328	0.000243751	0.000429606
CFH	68.8385	27.1213	1.34377	8.61186	1.62e-10	5.45e-10
PARG	19.9356	4.81851	2.04842	6.00081	5.6e-19	3.6e-18
CGGBP1	5.59112	2.6002	1.10423	4.75183	3.91e-06	8.59e-06
ZNF37A	5.71372	1.32067	2.11276	5.55308	5.07e-19	3.26e-18
FOXA2	48.3039	11.9204	2.01849	6.30257	5.06e-19	3.26e-18
CHAD	1.638	0.0604178	4.684	0.966363	4.36e-08	1.17e-07
CHADL	3.37006	1.42427	1.24116	2.71646	0.000135669	0.000247238
CHAF1A	137.446	36.8734	1.89817	8.55167	6.97e-19	4.45e-18
CHAMP1	7.58433	3.44551	1.13797	4.54655	2.86e-06	6.38e-06
ZNF714	10.2445	2.39892	2.09404	5.68201	4.61e-19	2.97e-18
CHD1L	24.5948	11.2549	1.12767	5.92816	3.59e-07	8.87e-07
FZR1	11.0594	2.47694	2.15816	5.31585	4.48e-19	2.89e-18
EDC4	24.2874	6.06711	2.00095	6.55826	4.33e-19	2.8e-18
ZBTB34	5.92519	1.17014	2.33925	4.58553	4.33e-19	2.8e-18
CHD5	0.285474	0.0440335	2.67947	0.998282	1.33e-05	2.76e-05
IL4R	15.1	3.56506	2.08223	5.79606	4.13e-19	2.67e-18
ZNF35	19.2043	4.08835	2.23119	4.98102	3.96e-19	2.56e-18
EGFL8	8.60536	1.2877	2.73819	3.76086	3.63e-19	2.36e-18
ZCCHC8	6.02004	1.30065	2.20995	5.08591	3.6e-19	2.34e-18
RPAP1	12.5538	2.95128	2.08838	5.78614	3.32e-19	2.16e-18
CHERP	29.9421	8.05014	1.89496	6.86614	8.92e-18	5.27e-17
CHFR	4.04813	0.909022	2.15442	5.42675	2.33e-19	1.53e-18
E2F3	12.6681	2.82513	2.16434	5.34225	3.3e-19	2.14e-18
XRRA1	5.11301	1.05446	2.27693	4.83743	3.2e-19	2.08e-18
CHML	5.83792	2.57225	1.18217	5.02666	4.6e-07	1.13e-06
CHMP1A	8.81094	3.9368	1.16188	4.37966	2.88e-06	6.41e-06
CHMP1B	40.015	11.6217	1.78355	6.31035	1.62e-15	8.11e-15
CHMP4BP1	1.8006	0	7.42541	-0.3013	0.00041343	0.000705684
CHMP7	15.1607	7.578	1.00033	5.74847	6.92e-06	1.48e-05
SLC26A1	8.95317	1.72452	2.37523	4.55441	2.49e-19	1.63e-18
CHRD	2.48622	0.197353	3.64883	3.2501	1.24e-22	1.04e-21
CHRM3	1.32077	0.527814	1.32244	3.54001	2.36e-06	5.3e-06
CHRNA10	1.10387	0	8.91475	0.951339	3.87e-10	1.26e-09
CHRNB2	1.10539	0	10.0393	1.93833	1.26e-18	7.88e-18
CHRNE	3.0735	0.247345	3.62277	2.30332	1.37e-14	6.36e-14
CHRNG	0.822023	0.041634	4.22765	0.58289	4.85e-06	1.05e-05
CHST10	1.49441	0.606602	1.29881	2.33615	0.000296295	0.000517719
CHST12	2.22992	0.620473	1.84491	4.55498	3.54e-13	1.48e-12
CHST14	1.75947	0.731099	1.26501	2.25636	0.000539089	0.000907338
TRIB1	11.0175	2.23639	2.29979	4.80715	2.46e-19	1.61e-18
CHST6	0.905412	0.372808	1.27848	2.52445	0.000184252	0.000330049
CHSY1	6.26074	1.78352	1.81097	4.51323	1.1e-12	4.41e-12
MEGF8	7.57227	1.76157	2.10352	5.74503	2.41e-19	1.58e-18
CHTOP	15.7651	6.67754	1.23921	5.98917	2.38e-08	6.57e-08
MAP3K3	5.60554	1.034	2.43747	4.38228	2.28e-19	1.5e-18
TNFRSF10B	31.3743	7.78869	2.00996	6.66611	2.23e-19	1.47e-18
CICP14	36.7339	0.557914	6.03516	5.69358	1.04e-74	1.7e-72
CICP16	4.77887	0.0774069	5.90825	2.90678	7.36e-28	8.85e-27
CICP3	0.457401	0	7.50982	-0.23229	0.000243751	0.000429606
CINP	3.18793	1.03902	1.61631	3.55202	1.71e-08	4.77e-08
ATXN1L	13.4801	3.23738	2.05769	6.16907	2.09e-19	1.38e-18
FOXO3	9.97283	2.27024	2.13476	5.57976	2.09e-19	1.38e-18
RBM41	7.89333	1.6239	2.28045	4.88777	2.07e-19	1.37e-18
CIZ1	23.972	11.5054	1.05898	6.95898	7.01e-07	1.68e-06
CKAP2L	21.4361	10.1384	1.08012	6.37089	6.43e-07	1.55e-06
CKAP5	53.4348	15.0596	1.82705	8.19441	1.41e-17	8.19e-17
PHF20	12.5456	2.98709	2.07009	6.03701	2.05e-19	1.36e-18
WNK4	7.23122	1.3692	2.39987	4.48946	2.05e-19	1.36e-18
KIF13A	10.1793	2.43658	2.06246	6.14444	1.78e-19	1.18e-18
CLCF1	1.99811	0.661506	1.59025	1.56441	0.000535268	0.000901501
CLCN2	1.68266	0.357672	2.23173	3.20204	3.94e-12	1.51e-11
CLCN3	20.0828	9.86585	1.02539	6.93048	1.55e-06	3.56e-06
CLCN5	13.0733	4.18308	1.64384	6.52527	9.45e-14	4.14e-13
CLCN6	16.6567	0.957227	4.11983	5.951	1.34e-53	7.39e-52
CLDN15	2.05165	0.564498	1.85779	2.06315	3.79e-06	8.34e-06
CLDN18	0.339026	0	7.73693	-0.0452016	2.95e-05	5.85e-05
CLDN22	0.472363	0.0843649	2.45202	-0.0312352	0.00644454	0.0094442
KLF15	11.5356	2.0643	2.48112	4.31834	1.77e-19	1.18e-18
CLEC10A	0.792665	0.0881919	3.13208	0.508284	7.46e-05	0.000140442
SEMA4C	13.1054	2.98839	2.13234	5.64697	1.66e-19	1.1e-18
CLEC18B	0.704345	0.0692796	3.30934	0.652523	2.55e-05	5.1e-05
CLEC2D	5.6078	0.281689	4.31093	4.40698	4.04e-40	1.02e-38
CLEC2L	3.97393	1.29252	1.61854	2.81976	9.58e-07	2.26e-06
CLHC1	1.10884	0.297061	1.89523	1.79557	1.8e-05	3.65e-05
CITED2	58.3703	14.3016	2.02887	6.53398	1.56e-19	1.04e-18
RAP1GAP2	5.41541	1.05547	2.35827	4.64041	1.56e-19	1.04e-18
CLIP3	0.901602	0.404088	1.15459	1.45179	0.0102955	0.0146828
CLIP4	1.17605	0.448094	1.39049	2.74018	2.14e-05	4.33e-05
CLK1	8.68176	2.50597	1.79213	4.87858	2.37e-13	1.01e-12
PIK3R4	11.9955	2.63271	2.18737	5.31787	1.55e-19	1.03e-18
XPC	35.2931	8.73615	2.01416	6.73037	1.54e-19	1.02e-18
CLK4	4.93155	0.783159	2.65345	4.53932	1.02e-22	8.53e-22
CLMN	1.04009	0.31897	1.70398	3.4745	5.89e-09	1.72e-08
CLOCK	3.53512	1.62911	1.11742	4.94194	2.06e-06	4.68e-06
CLSTN1	32.6837	15.5113	1.0752	7.06961	4.49e-07	1.1e-06
CLSTN3	13.3381	4.45641	1.5814	5.9437	2.24e-12	8.77e-12
CLTCL1	5.12109	0.346694	3.88232	4.81733	7.53e-40	1.88e-38
RAB3GAP2	16.662	4.12589	2.01363	6.75581	1.47e-19	9.85e-19
CLUHP3	7.83175	0.576232	3.76231	4.75082	5.86e-38	1.3e-36
CLYBL	0.608195	0.165712	1.87044	1.66179	2.93e-05	5.82e-05
UNC13B	8.13188	1.98713	2.03271	6.51099	1.44e-19	9.64e-19
CMTR2	5.14553	0.660532	2.96007	4.5016	3.11e-26	3.37e-25
CMYA5	7.52814	0.322495	4.54307	5.8185	5.34e-59	3.96e-57
CNBD2	0.871797	0.326292	1.41441	1.73076	0.000799628	0.00132169
CNIH2	0.992431	0.315726	1.64302	0.704259	0.00691861	0.010095
CNKSR1	1.69027	0.269287	2.64316	2.14978	7.9e-10	2.5e-09
CNKSR2	0.313665	0	8.50586	0.600947	2.98e-08	8.11e-08
CNKSR3	4.49025	1.68126	1.4171	6.06567	1.95e-10	6.51e-10
CNNM1	7.08407	1.93537	1.87145	4.87926	2.69e-14	1.22e-13
CNNM2	8.38446	2.67447	1.64833	6.50383	8.46e-14	3.72e-13
CNNM3	10.4765	3.72278	1.49236	4.99077	3.98e-10	1.3e-09
CNNM4	5.72537	1.66348	1.78241	4.27372	8.42e-12	3.14e-11
KIAA0586	11.4611	2.73679	2.06594	6.18693	1.33e-19	8.91e-19
CNOT3	21.9144	9.34454	1.2296	6.71074	1.19e-08	3.39e-08
CNOT4	7.70112	2.95554	1.38138	5.23718	2.85e-09	8.54e-09
CNR1	0.227112	0	7.87063	0.0658207	1.03e-05	2.15e-05
PTPN23	26.9069	6.60773	2.02558	6.65508	1.31e-19	8.78e-19
ZRSR1	9.58859	1.04122	3.19848	3.24709	1.24e-19	8.34e-19
MAST3	6.88382	1.38261	2.31505	4.83625	1.19e-19	8e-19
CNTNAP4	9.63691	0.436701	4.46084	5.06201	2.33e-49	9.83e-48
KIAA0319L	14.5673	3.52771	2.04573	6.45411	1.14e-19	7.66e-19
CNTROB	24.1681	7.597	1.66947	6.63668	3.31e-14	1.5e-13
COA1	3.97107	1.16057	1.77423	4.94593	2.95e-13	1.24e-12
COBL	1.50702	0.257975	2.5444	3.72597	3.31e-17	1.87e-16
COBLL1	14.1516	4.01824	1.81623	7.29078	5.52e-17	3.06e-16
SIPA1L2	8.48588	1.85231	2.19525	5.32428	1.14e-19	7.68e-19
COG2	4.20035	1.67221	1.32846	5.02365	1.83e-08	5.11e-08
SERTAD2	18.9463	4.51179	2.06991	6.21232	1.1e-19	7.39e-19
COG4	19.0784	6.36949	1.5825	5.93942	2.2e-12	8.64e-12
COG8	8.03162	3.79959	1.07968	5.47361	1.88e-06	4.29e-06
COL11A2	1.06627	0.129226	3.03563	2.18136	1.77e-11	6.43e-11
COL12A1	2.0796	0.662955	1.64859	4.13518	3.38e-10	1.11e-09
COL14A1	0.445242	0.201453	1.14134	1.62085	0.00870765	0.0125466
COL16A1	1.21494	0.0704755	4.0948	2.71523	9.35e-20	6.33e-19
COL18A1	12.3366	6.05346	1.02702	6.29908	2.41e-06	5.4e-06
COL19A1	0.173404	0.025584	2.72639	0.183576	0.00190528	0.0030017
PHF8	6.53413	1.38884	2.23355	5.18128	1.04e-19	7.04e-19
COL28A1	3.63538	0.970464	1.90434	3.9761	3.65e-12	1.4e-11
COL4A4	0.103756	0	7.38128	-0.337259	0.00041343	0.000705684
COL4A5	2.77214	1.04661	1.40466	4.09559	6.88e-08	1.82e-07
COL5A3	0.589384	0.161293	1.86358	1.5314	8.35e-05	0.000156352
FGFR1	7.94632	1.85199	2.10092	5.97204	1.03e-19	6.94e-19
COL6A4P1	8.9308	0.238443	5.21911	4.4391	9.54e-48	3.67e-46
COL6A4P2	0.328069	0	7.66513	-0.104564	5e-05	9.63e-05
COL7A1	6.00319	0.440939	3.76539	5.19081	9.12e-42	2.49e-40
COL9A2	22.4066	9.96668	1.16862	6.07847	1.18e-07	3.05e-07
COLQ	2.73574	0.104309	4.69339	2.71308	5.62e-22	4.47e-21
INTS6	4.92401	1.17797	2.0633	6.29254	9.81e-20	6.62e-19
COQ10A	1.17728	0.537146	1.12929	1.61235	0.00870765	0.0125466
CORIN	0.346693	0.0215868	3.96752	1.19931	8.76e-09	2.52e-08
CORO2A	9.53467	3.16125	1.59236	5.19995	1.4e-11	5.15e-11
CORO6	0.54945	0.0503924	3.40999	0.735023	7.7e-06	1.63e-05
CORO7	0.423255	0.173345	1.28443	1.54452	0.00358445	0.00545517
COX19	6.73277	3.06463	1.1352	4.78228	1.95e-06	4.42e-06
CPA5	0.422008	0.110158	1.91771	0.047371	0.0246357	0.0333448
CPEB4	6.75901	2.03501	1.73148	5.51289	9.92e-14	4.34e-13
CPHL1P	0.87263	0.138374	2.64307	1.2512	4.56e-06	9.95e-06
CPNE4	0.369406	0.135519	1.44024	0.923175	0.00826295	0.0119511
CPNE7	3.7578	0.285756	3.70759	2.7568	2.24e-18	1.39e-17
CPNE8	3.79201	0.777964	2.28343	3.62828	1.87e-14	8.6e-14
PFKFB3	19.4046	4.54878	2.09257	6.04888	9.68e-20	6.54e-19
CPSF1P1	1.59987	0.291884	2.4478	1.991	3.76e-08	1.02e-07
CPSF3L	10.5071	2.96685	1.8241	5.80458	2.09e-15	1.04e-14
CPSF4L	0.881874	0.142504	2.59572	0.0807483	0.00285251	0.0043857
LRSAM1	12.8407	2.69376	2.25243	5.10756	9.53e-20	6.44e-19
CPT1B	14.3523	0.955491	3.90677	5.0056	6.04e-42	1.66e-40
FBRS	8.79649	1.90052	2.21002	5.29188	9.49e-20	6.41e-19
CRB2	12.1481	0.394405	4.94147	5.34332	2.56e-58	1.81e-56
CREB1	4.34927	2.17177	1.00169	4.98009	1.8e-05	3.66e-05
CC2D2A	5.98137	1.18807	2.33107	4.79924	9.04e-20	6.12e-19
CREBRF	2.82515	0.423733	2.73565	4.36799	8.73e-23	7.36e-22
ZNF337	9.72657	1.79414	2.43758	4.49862	8.13e-20	5.52e-19
CRHR2	0.338229	0	7.77154	-0.0165264	1.74e-05	3.55e-05
CRIPAK	2.66759	0.441575	2.59101	2.89289	3.43e-13	1.44e-12
CRKL	27.2393	9.65033	1.49693	6.62464	7.66e-12	2.86e-11
CRMP1	3.03589	0.112182	4.74509	3.29946	5.25e-29	6.86e-28
CROCC	4.57508	0.564553	3.01705	4.55124	2.72e-27	3.16e-26
ZNF621	8.17255	1.78544	2.19404	5.39793	7.53e-20	5.12e-19
CROCCP3	1.441	0.191762	2.90377	2.60798	2.08e-13	8.87e-13
CROT	1.52717	0.524794	1.53879	2.4556	1.33e-05	2.76e-05
ITPR3	12.388	2.93416	2.07769	6.25126	7.17e-20	4.89e-19
CRTC2	5.14294	2.35107	1.1287	3.7956	2.1e-05	4.24e-05
CRTC3	6.1918	0.976574	2.66385	5.29973	2.31e-26	2.52e-25
CRY1	9.16488	3.91443	1.22705	5.06588	1.54e-07	3.95e-07
CRY2	2.65464	0.983368	1.43179	3.54608	3.76e-07	9.28e-07
RNF169	8.797	1.92055	2.19503	5.4091	7.06e-20	4.81e-19
CRYGS	0.894935	0.20246	2.1284	0.563122	0.00242152	0.00377308
CSAD	4.34844	0.793606	2.45191	3.56538	1.24e-15	6.24e-15
CSF1	13.1046	5.06385	1.37156	5.63358	1.54e-09	4.76e-09
CSF1R	0.473372	0.0211363	4.409	0.734437	5.63e-07	1.37e-06
CSF3R	4.16411	0.516658	3.00893	4.34825	9.94e-26	1.04e-24
CSGALNACT1	1.64318	0.330921	2.30866	2.80502	5.64e-11	1.97e-10
CSGALNACT2	5.62535	2.2767	1.30437	3.919	8.92e-07	2.12e-06
CSMD3	0.0748774	0.0105871	2.78754	0.232004	0.00128011	0.00205908
STIL	8.70842	1.86656	2.22151	5.28994	6.38e-20	4.36e-19
CSNK1G1	4.01043	0.986492	2.02267	4.63195	2.2e-15	1.09e-14
KLHL18	8.92922	1.91113	2.22359	5.28021	6.16e-20	4.21e-19
CSPG4	1.45904	0.0656652	4.45816	2.79693	3.21e-22	2.6e-21
CSPG4P10	8.17059	0.212346	5.26025	4.9479	8.85e-56	5.51e-54
CSPG4P12	0.667067	0	10.2746	2.14948	1.58e-21	1.22e-20
CSPG5	0.28659	0.049873	2.48931	-0.00229067	0.00644454	0.0094442
POFUT2	8.34103	1.67154	2.31832	4.90328	5.24e-20	3.6e-19
CSRNP1	9.82268	3.52295	1.47882	4.4515	3.74e-09	1.11e-08
GORAB	7.64458	1.2408	2.62157	4.11734	4.55e-20	3.13e-19
CSRNP3	1.29968	0.277273	2.22676	3.38172	7.51e-13	3.06e-12
CSTF2T	21.0477	8.80531	1.25707	5.94669	1.64e-08	4.58e-08
CTAGE15	0.446464	0	7.55025	-0.199138	0.000143701	0.000260203
CTAGE3P	3.5233	0.271729	3.68412	2.35625	2.75e-15	1.35e-14
CTAGE5	12.7514	4.64225	1.4576	6.06917	6.23e-11	2.17e-10
CTBP2	4.36142	1.39249	1.64673	4.99838	7.04e-12	2.64e-11
CTC1	14.2069	0.975913	3.86268	6.00593	9.5e-50	4.17e-48
CTCF	45.2122	20.0988	1.16954	7.13793	4.14e-08	1.12e-07
CTDP1	5.00181	1.82067	1.45756	4.68522	2.43e-09	7.35e-09
CTIF	5.90969	0.766142	2.94614	4.79109	7.26e-28	8.73e-27
ZNF574	8.94568	1.70333	2.39193	4.66827	4.52e-20	3.11e-19
CTNND2	2.44962	0.856642	1.5148	3.55621	9.57e-08	2.5e-07
CTNS	3.85228	1.37773	1.48219	3.21517	7.31e-07	1.75e-06
CTPS1	16.6996	6.31869	1.40195	5.9841	3.34e-10	1.09e-09
CTPS2	2.661	1.24483	1.09533	3.47238	9e-05	0.000167383
CTRL	1.90255	0.441105	2.10303	1.84222	1.79e-06	4.09e-06
CTSK	1.93827	0.115393	4.03211	1.25388	8.6e-09	2.48e-08
CTSLP2	0.669119	0	7.66513	-0.104564	5e-05	9.63e-05
CTTNBP2	1.72845	0.154759	3.47393	2.85122	5.28e-18	3.17e-17
AGAP3	8.74791	1.9935	2.13332	5.90246	4.33e-20	2.99e-19
CUL4A	19.7866	8.28756	1.25542	6.79268	5.59e-09	1.64e-08
CUL5	7.64729	3.35888	1.18675	5.22829	2.78e-07	6.95e-07
URB2	10.3291	2.17709	2.2457	5.2517	4.04e-20	2.79e-19
CUL9	10.6351	0.64874	4.03399	6.12675	1.18e-53	6.55e-52
FSBP	21.0831	4.51641	2.22235	5.36813	3.68e-20	2.55e-19
CUZD1	0.324169	0	7.50982	-0.23229	0.000243751	0.000429606
CWC22	33.8497	16.7371	1.01602	6.39966	2.68e-06	5.98e-06
COG1	15.7129	3.50146	2.16554	5.6907	3.61e-20	2.5e-19
CWF19L2	24.6472	7.23589	1.76793	5.84778	1e-14	4.71e-14
CXCR5	2.5994	0.515985	2.32965	2.8882	1.68e-11	6.13e-11
CXorf23	1.6841	0.4037	2.05867	3.24747	4.88e-11	1.72e-10
CXorf40A	0.945929	0.424456	1.1533	1.6293	0.00716369	0.0104347
CXorf57	1.57343	0.762761	1.04337	2.57834	0.00175794	0.00278826
CXXC1	12.8289	5.16762	1.31159	5.29554	1.33e-08	3.74e-08
CXXC4	0.391463	0.149679	1.3807	0.879565	0.0139996	0.0196424
CYB5RL	4.41749	0.695245	2.66642	4.55033	6.08e-23	5.18e-22
CYCSP24	5.58414	0	8.15902	0.307284	2.4e-06	5.39e-06
CYCSP34	6.96548	0.716269	3.24539	0.600332	5.65e-05	0.000107827
CYHR1	2.84217	0.934435	1.60417	4.24278	5.27e-10	1.7e-09
CYP21A1P	0.944109	0	8.23538	0.371644	8.97e-07	2.12e-06
CYP21A2	0.551451	0.149705	1.86629	0.362275	0.00718023	0.0104486
ADCY6	8.3394	1.79944	2.21193	5.43317	3.4e-20	2.36e-19
CYP27B1	0.783432	0.221544	1.81385	1.03044	0.000945626	0.00154428
CYP2AB1P	0.806028	0	7.90221	0.0921289	6.1e-06	1.31e-05
CYP2C19	2.48726	0.154869	3.98634	2.09026	1.85e-14	8.54e-14
CYP2C9	1.94445	0.215164	3.16375	1.91335	1.31e-10	4.44e-10
CYP2D6	4.17623	0.356522	3.54079	2.61169	1.52e-16	8.17e-16
CYP2D7	0.865968	0	8.3079	0.432924	3.37e-07	8.34e-07
CYP2D8P	1.14122	0	8.10577	0.262506	7.6e-07	1.82e-06
CYP2E1	0.113381	0	7.46824	-0.266328	0.000243751	0.000429606
CYP2F2P	6.56252	0.824794	2.98321	2.13752	5.14e-11	1.81e-10
CYP2R1	2.06027	0.81968	1.32825	2.77865	4.17e-05	8.12e-05
CYP2W1	1.86276	0.628188	1.56478	1.92786	0.000126034	0.000230822
CYP39A1	2.04195	0.769914	1.40486	2.23904	0.000129988	0.000237516
CYP3A5	0.872272	0.177923	2.2876	1.98815	1.16e-07	3.01e-07
NFATC2	15.3293	3.58705	2.09519	6.30258	3.08e-20	2.14e-19
CYP4F3	3.16454	0.743159	2.08868	3.5797	1.57e-12	6.25e-12
CYP4V2	2.7644	0.543976	2.34401	4.06879	5.93e-17	3.28e-16
CYSRT1	1.45946	0	8.25996	0.392398	8.97e-07	2.12e-06
CYTH2	7.48354	2.71352	1.46334	5.61256	1.41e-10	4.76e-10
CYTH3	1.87264	0.56236	1.73359	2.90658	8.77e-08	2.3e-07
D2HGDH	1.96913	0.32998	2.57284	2.71881	4.54e-12	1.73e-11
DAAM1	6.21781	2.62222	1.24544	5.57734	3.89e-08	1.05e-07
DAAM2	0.220411	0.0168079	3.67564	0.954729	8.98e-07	2.12e-06
ITFG2	13.8857	3.1007	2.16258	5.74555	3.01e-20	2.09e-19
DACT2	0.812912	0.360933	1.16812	1.46138	0.0102955	0.0146828
TAF3	34.1775	8.17887	2.0629	6.69685	2.92e-20	2.03e-19
DALRD3	15.7019	4.25793	1.8823	5.21969	4.12e-15	2e-14
SMG5	44.0179	10.8585	2.01914	7.19071	2.91e-20	2.03e-19
DAPK2	0.280482	0.0319932	3.11403	1.35249	2e-07	5.09e-07
TMEM259	42.884	10.2904	2.05898	6.75133	2.72e-20	1.9e-19
DBH	3.94659	0.354506	3.46845	2.7057	4.26e-17	2.39e-16
DBIL5P	0.611227	0.0813395	2.87466	0.301329	0.000857787	0.00141038
DBN1	130.308	53.9579	1.272	8.88278	1.24e-09	3.87e-09
DBP	0.573619	0.16637	1.77989	1.46752	0.000236571	0.000419435
NFIL3	33.576	7.20597	2.2197	5.42924	2.71e-20	1.89e-19
DCAF10	4.12944	1.97438	1.06427	4.71533	8.71e-06	1.84e-05
DCAF4L1	0.537861	0.0456299	3.52219	0.827469	2.32e-06	5.22e-06
ZNF490	7.24338	1.2832	2.49575	4.43088	2.61e-20	1.82e-19
ZBTB21	5.34458	1.01283	2.39879	4.71212	2.58e-20	1.8e-19
DCDC1	2.56229	0.182006	3.81191	4.22905	2.05e-33	3.46e-32
DCHS1	2.25016	0.384317	2.54787	3.88325	4.91e-18	2.95e-17
DCHS2	4.7196	0.354417	3.73371	5.39343	4.65e-43	1.37e-41
DCLK2	1.0309	0.0472744	4.40812	1.57462	2.75e-11	9.84e-11
DCLRE1A	4.34521	1.94078	1.16224	3.88933	9.95e-06	2.09e-05
DCLRE1C	6.05558	1.72104	1.8144	4.64926	4.78e-13	1.98e-12
DCP1A	5.35684	1.88355	1.50742	4.49953	1.58e-09	4.87e-09
DCST1	0.321538	0.0681947	2.20546	-0.220477	0.0310526	0.0413965
DCST2	0.438783	0	7.77154	-0.0165264	1.74e-05	3.55e-05
DCUN1D2	4.27434	0.926897	2.20349	3.56359	2.02e-13	8.65e-13
DCUN1D4	13.6497	6.6109	1.04585	6.27805	1.58e-06	3.63e-06
DDB2	2.47652	1.11163	1.15474	3.19034	7.67e-05	0.000144276
DDHD1	1.30701	0.273032	2.25769	3.87941	3.28e-15	1.6e-14
DDHD2	3.45274	1.63014	1.08247	4.78217	5.34e-06	1.15e-05
DDI2	10.72	3.85756	1.47443	6.47427	1.94e-11	7.04e-11
DDIAS	2.25948	1.0196	1.14709	3.18501	8.59e-05	0.000160099
DDR1	1.15362	0.501278	1.20139	2.98053	8.78e-05	0.000163342
DDR2	1.28573	0.0405863	4.96572	2.95855	1.36e-25	1.4e-24
DDX10	16.8513	7.6691	1.13566	6.70204	1.31e-07	3.38e-07
LUZP1	15.0717	3.56221	2.0808	6.50059	2.53e-20	1.77e-19
DDX12P	19.2043	0.886647	4.43367	4.92389	2.19e-47	8.23e-46
DDX20	5.06917	2.09823	1.27216	4.45701	2.95e-07	7.35e-07
DDX23	99.9743	33.7528	1.56652	8.50307	1.36e-13	5.89e-13
DDX24	35.6053	9.21562	1.94986	7.60053	2.31e-19	1.52e-18
DDX28	11.5968	3.86501	1.58447	4.10544	1.75e-09	5.37e-09
RPTOR	11.8198	2.71341	2.12276	6.10419	2.51e-20	1.76e-19
CMTR1	14.6	3.17907	2.19887	5.56851	2.45e-20	1.72e-19
DDX41	47.0359	15.2892	1.62116	7.1481	6.19e-14	2.74e-13
DDX42	52.3328	14.2591	1.87577	8.15102	2.27e-18	1.4e-17
DDX46	57.3306	22.5254	1.34773	8.5261	1.48e-10	4.99e-10
DDX50P1	0.601564	0.0907274	2.69481	0.158645	0.00282728	0.00435779
GBF1	49.746	12.3939	2.00487	7.69273	2.33e-20	1.64e-19
RAD54L2	12.6569	2.99483	2.07918	6.55273	2.28e-20	1.6e-19
DDX55P1	0.862214	0.153993	2.45202	-0.0312352	0.00644454	0.0094442
DDX58	3.02924	0.550242	2.45777	3.05587	4.36e-13	1.81e-12
DDX60	0.850805	0.258069	1.71751	2.04244	2.23e-05	4.5e-05
DDX60L	3.75046	0.438859	3.09376	4.70726	4.4e-29	5.76e-28
DEAF1	6.76692	2.34766	1.52672	4.37361	1.63e-09	5.01e-09
ITSN1	15.6036	3.88474	2.00591	7.73113	2.13e-20	1.5e-19
DEF8	9.74476	2.75292	1.82331	5.37619	1.09e-14	5.12e-14
USP53	4.95615	1.0204	2.27951	5.18142	2.05e-20	1.44e-19
DENND1B	1.6111	0.486518	1.72651	3.83887	3.87e-10	1.27e-09
DENND2A	1.34616	0.401823	1.74119	2.29116	3.5e-06	7.73e-06
DENND2D	0.325779	0.0394825	3.0091	0.409032	0.000254748	0.000447973
DENND3	2.46913	0.148429	4.05231	4.31557	1.77e-36	3.66e-35
UTP3	94.7181	22.7934	2.05488	6.93502	2.01e-20	1.42e-19
DIP2B	19.1986	4.6235	2.05381	6.95387	1.97e-20	1.39e-19
DENND5A	13.8343	3.18511	2.11859	6.21255	1.83e-20	1.29e-19
STAT5B	7.73346	1.51986	2.34644	4.9265	1.82e-20	1.29e-19
DENND5B	13.0178	3.34993	1.9581	6.54075	2.14e-18	1.32e-17
DENND6B	0.313536	0.091721	1.76178	0.562514	0.00607118	0.00896325
DEPDC1	5.72763	2.47103	1.21248	4.61974	6.2e-07	1.5e-06
DEPDC5	4.40384	0.371942	3.56293	4.34027	8.05e-32	1.23e-30
DEPDC7	1.32154	0.523742	1.3322	1.75724	0.0016303	0.00259595
DERL3	0.35498	0	7.77154	-0.0165264	1.74e-05	3.55e-05
DET1	1.72285	0.397172	2.11444	2.95316	2.42e-10	8.03e-10
DFNA5	1.60471	0.526192	1.60737	3.30802	6.4e-08	1.7e-07
DGCR12	2.47718	0.135583	4.11609	0.490237	1.76e-05	3.59e-05
DGCR14	5.97522	2.68419	1.1542	4.72047	1.45e-06	3.34e-06
DGCR5	0.504889	0.0692245	2.84904	1.1354	3.69e-06	8.13e-06
ZBTB17	19.2122	4.18544	2.19818	5.64894	1.7e-20	1.2e-19
DGCR9	4.14494	0.0901639	5.48308	2.52079	4.7e-22	3.77e-21
DGKA	0.295237	0.0959232	1.61579	1.2062	0.00170861	0.00271435
DGKD	13.3607	0.947108	3.81743	6.14254	5.1e-50	2.28e-48
DGKE	0.202484	0.0796655	1.33959	0.849617	0.0181302	0.0250346
DGKH	2.19423	0.188505	3.53883	4.59019	1.04e-33	1.79e-32
DGKQ	7.42373	0.569556	3.70132	4.36162	1.52e-33	2.6e-32
DGKZ	4.97595	1.74608	1.51054	5.19792	1.34e-10	4.54e-10
DHODH	2.37346	0.896655	1.40347	3.55021	6.57e-07	1.58e-06
DHRS12	1.33795	0.247087	2.4286	1.68356	5.67e-07	1.37e-06
DHTKD1	7.72772	2.76254	1.48366	4.81452	8.76e-10	2.76e-09
DHX15	57.3154	14.7262	1.96048	8.20238	7.8e-20	5.3e-19
DHX16	44.4269	16.9503	1.39004	6.94764	1.1e-10	3.75e-10
DHX29	17.7292	5.61153	1.65944	5.80044	3.15e-13	1.33e-12
ZBED6	17.5364	3.76572	2.21892	5.51859	1.66e-20	1.17e-19
SUGP1	19.3663	4.37036	2.14742	6.00307	1.63e-20	1.16e-19
OFD1	9.52825	1.85244	2.36204	4.90759	1.61e-20	1.15e-19
NONOP2	16.7324	2.12262	2.97574	3.61015	1.59e-20	1.13e-19
DHX36	7.06248	3.2367	1.12551	5.77519	4.48e-07	1.1e-06
DHX37	15.4163	4.8366	1.6722	6.07695	1.07e-13	4.67e-13
MDM4	6.77343	1.45388	2.21954	5.5191	1.58e-20	1.13e-19
DHX57	5.34791	1.48618	1.84682	4.79648	8.86e-14	3.88e-13
DHX8	11.6269	4.47102	1.37866	6.23465	4.26e-10	1.39e-09
DIAPH2	0.671904	0.262207	1.35538	2.26345	0.000207706	0.000370317
DCAF1	19.4121	4.49862	2.10918	6.36543	1.55e-20	1.1e-19
DDX39B	47.175	11.6688	2.01528	7.69152	1.54e-20	1.1e-19
NVL	26.544	6.13018	2.11415	6.30738	1.47e-20	1.05e-19
DIEXF	4.54845	1.5949	1.51156	5.01434	2.27e-10	7.54e-10
BAZ1A	32.9545	8.06151	2.03124	7.3077	1.46e-20	1.04e-19
KIAA1671	5.51736	1.2186	2.1784	5.80577	1.45e-20	1.03e-19
DIP2C	3.78422	0.610288	2.631	4.27912	5.21e-21	3.83e-20
DIS3	10.1773	4.44133	1.19618	6.31451	4.49e-08	1.21e-07
DIS3L	6.76963	2.74385	1.30252	4.71482	7.2e-08	1.9e-07
DIS3L2	5.16753	0.797076	2.69585	5.10602	5.9e-26	6.24e-25
DISC1	0.93471	0.269947	1.79002	3.03826	2.28e-08	6.3e-08
DISP1	3.88673	0.708017	2.45478	3.69175	2.51e-16	1.33e-15
DISP3	0.182826	0.0354519	2.334	-0.122297	0.0143062	0.0200206
DKFZP434K028	3.70919	0.376853	3.29168	2.69387	5.7e-16	2.95e-15
DLC1	6.43975	1.99127	1.69308	5.76616	1.3e-13	5.63e-13
DLEU7	0.675718	0.297792	1.17754	1.02347	0.0297718	0.0398616
MED12	14.5272	3.28451	2.14472	6.05952	1.42e-20	1.01e-19
DLG2	0.705919	0.0541353	3.69542	2.74616	3.54e-18	2.16e-17
DLG4	1.11672	0.246319	2.17576	2.12056	1.28e-07	3.31e-07
DHX35	10.2563	2.00962	2.35079	4.94574	1.39e-20	9.92e-20
DLGAP3	0.475967	0.136878	1.78636	0.58108	0.00440277	0.00660414
DLK2	2.46796	0.681673	1.85193	1.96671	9.12e-06	1.92e-05
DLL4	0.546761	0.183249	1.57032	1.01936	0.00441553	0.00661848
DLX1	2.56246	0.595585	2.10201	2.63999	5.07e-09	1.49e-08
DLX2	0.680557	0.14663	2.19857	0.617595	0.00122165	0.00197286
DMAP1	5.59268	2.64453	1.08021	4.54933	8.52e-06	1.8e-05
DMPK	5.81225	0.39372	3.88022	4.22638	8.77e-34	1.53e-32
RC3H2	13.7449	3.23459	2.08705	6.62321	1.37e-20	9.83e-20
DMWD	6.28853	0.846661	2.89125	4.37965	1.2e-24	1.14e-23
DMXL1	5.35896	0.827688	2.69413	5.42466	2.28e-27	2.66e-26
CGN	32.1804	7.71786	2.05978	7.05035	1.29e-20	9.27e-20
DNA2	7.53469	3.04227	1.30804	4.70834	6.31e-08	1.67e-07
DNAAF1	2.41563	0.111908	4.42226	3.39403	1.22e-28	1.55e-27
DNAAF2	9.21464	4.15209	1.14969	4.33406	4.03e-06	8.83e-06
DNAH1	5.41431	0.0784839	6.10017	5.28178	8.78e-68	9.93e-66
DNAH10	1.13597	0.097673	3.53483	3.45307	9.19e-24	8.26e-23
DNAH10OS	2.64816	0.388832	2.76389	3.03685	4.66e-15	2.25e-14
DNAH11	0.701913	0.122497	2.51478	2.8301	2.87e-12	1.12e-11
DNAH12	0.207847	0.0164027	3.62628	0.913694	1.32e-06	3.07e-06
DNAH14	11.4743	0.939846	3.6094	6.94223	3.09e-50	1.4e-48
DNAH17	3.22069	0.135179	4.5705	4.79603	2.64e-47	9.9e-46
DNAH2	0.191782	0	9.06181	1.07843	2.71e-11	9.7e-11
DNAH3	0.551166	0.145552	1.91794	2.49595	1.31e-07	3.38e-07
DNAH5	0.134371	0.0132167	3.30934	0.652523	2.55e-05	5.1e-05
DNAH6	9.20671	0.177239	5.69527	6.00496	3.03e-76	5.25e-74
DNAH8	0.127865	0.0144633	3.10831	0.489046	7.46e-05	0.000140442
DNAJC10	5.48443	2.19482	1.32113	6.39617	1.63e-09	5.01e-09
DNAJC11	51.158	13.344	1.93867	7.36173	5e-19	3.22e-18
GZF1	17.8124	3.9659	2.16684	5.90831	1.17e-20	8.41e-20
DNAJC19P5	4.46731	0.344534	3.62316	0.0865063	0.000488104	0.000825492
DNAJC2	31.4969	14.5296	1.11616	7.24258	1.51e-07	3.86e-07
DNAJC22	16.1122	7.30749	1.14057	5.88261	2.79e-07	6.98e-07
DNAJC25	25.7313	8.42017	1.61132	5.47995	3.65e-12	1.4e-11
DNAJC27	0.42215	0.193586	1.12035	0.98283	0.0372707	0.0491394
DNAJC28	0.904122	0.175319	2.35013	0.736218	0.000302407	0.000527727
DNAJC30	3.16315	0.920052	1.77881	2.45497	7.86e-07	1.88e-06
DNASE1	9.12219	2.9504	1.62832	6.3887	2.01e-13	8.59e-13
DNASE1L2	1.87178	0	9.37478	1.35084	4.06e-13	1.69e-12
C1orf112	6.02203	1.04001	2.53246	4.43719	1.17e-20	8.38e-20
DNHD1	16.7486	0.293966	5.83073	7.39314	7e-97	4.63e-94
DNM1	2.06346	0.222293	3.21121	3.69424	4.2e-23	3.61e-22
DNM1P46	3.01563	0.465152	2.69261	2.89981	5.73e-14	2.54e-13
DNM2	19.8949	8.01786	1.31106	7.55488	6.8e-10	2.16e-09
DNM3	0.0906231	0	7.38128	-0.337259	0.00041343	0.000705684
TRAPPC12	7.6989	1.62249	2.24597	5.4404	1.15e-20	8.29e-20
ZNF8	5.27928	1.01382	2.37975	4.8732	1.09e-20	7.87e-20
DNMT3A	13.5434	4.30238	1.65426	6.75145	4.53e-14	2.02e-13
DNMT3B	14.6489	6.88979	1.08811	5.65043	1.21e-06	2.84e-06
DNTTIP2	35.5311	11.9168	1.57602	7.48267	1.96e-13	8.38e-13
DOC2B	0.562256	0.135078	2.04967	1.38427	4.89e-05	9.47e-05
DOC2GP	0.792434	0.137901	2.48931	-0.00229067	0.00644454	0.0094442
BEND3	10.3817	2.18096	2.25054	5.44415	1e-20	7.22e-20
DOCK11	0.92608	0.194387	2.24682	2.07073	8.49e-08	2.23e-07
DOCK3	0.241862	0.049742	2.26549	0.669806	0.000610301	0.00102132
ERCC6L	12.3511	2.4449	2.33612	5.03862	9.81e-21	7.08e-20
PPP6R2	62.6733	15.3875	2.02601	7.70966	9.76e-21	7.05e-20
F11	11.8548	2.13603	2.47145	4.59236	9.04e-21	6.55e-20
DOCK7	3.37965	1.00679	1.74687	5.78267	2.43e-14	1.11e-13
DOCK8	1.38957	0.252752	2.45675	3.56937	1.08e-15	5.45e-15
DOCK9	1.02426	0.17636	2.53516	3.23848	1.13e-14	5.27e-14
DOK3	5.95616	0.270997	4.45152	3.97489	1.04e-35	2.03e-34
DOK7	0.509387	0.108036	2.22122	0.635241	0.000864433	0.00141961
DOLK	9.27196	3.33391	1.47484	3.76447	6e-08	1.59e-07
TSR1	89.1219	22.0887	2.01242	8.27095	9.03e-21	6.55e-20
CDK11A	19.8875	4.35399	2.19111	5.84685	7.07e-21	5.14e-20
DOPEY2	3.30072	0.60284	2.45159	4.18592	1.52e-18	9.5e-18
ZNF776	9.5127	1.84631	2.3645	4.98789	6.79e-21	4.94e-20
DPF1	1.51059	0.226818	2.72855	2.21996	2.68e-10	8.85e-10
PLEKHA5	22.4747	5.44451	2.04533	7.45834	6.49e-21	4.73e-20
DPP8	11.968	3.15604	1.92279	6.2808	1.51e-17	8.76e-17
DPP9	19.0751	7.32446	1.3808	6.78542	1.7e-10	5.7e-10
DPY19L1P1	0.420523	0.0839421	2.29241	-0.154178	0.0143062	0.0200206
DPY19L2P2	0.224239	0	7.66513	-0.104564	5e-05	9.63e-05
RBM19	33.1037	7.78979	2.08719	6.92419	6.04e-21	4.41e-20
DPYD	3.87909	1.18285	1.71264	4.06807	1.47e-10	4.96e-10
DPYSL4	2.7477	0.822717	1.73736	2.60461	5.32e-07	1.29e-06
DRAIC	0.364196	0	7.38128	-0.337259	0.00041343	0.000705684
DRC3	2.02162	0.326678	2.62645	3.19526	6.01e-15	2.88e-14
DRD4	1.41193	0	8.39925	0.510325	1.27e-07	3.28e-07
DRICH1	3.8441	0.167239	4.48397	1.63997	4.78e-12	1.82e-11
DROSHA	16.8582	6.927	1.28305	6.5382	3.41e-09	1.02e-08
DRP2	0.344857	0	8.8352	0.882818	1.49e-09	4.6e-09
DSCR9	0.810102	0.171814	2.21594	0.275319	0.00275824	0.00426057
DSE	9.41607	4.27777	1.13819	6.68924	1.24e-07	3.22e-07
DSEL	1.69657	0.411229	2.04288	3.39747	1.93e-11	7.01e-11
DSP	91.6983	28.1971	1.70132	9.24212	8.72e-16	4.46e-15
NBPF15	10.7388	2.13396	2.3306	5.11834	6.01e-21	4.38e-20
DSTYK	1.6236	0.509179	1.67151	3.22097	4.48e-08	1.2e-07
DTNB	1.97547	0.639891	1.62498	3.28859	5.29e-08	1.41e-07
DTX2	2.09987	0.906914	1.21015	2.9867	8.55e-05	0.000159355
DTX2P1	4.30268	0.866716	2.30657	2.22467	1.68e-08	4.69e-08
DTX3	2.40214	0.532776	2.16953	2.69353	1.07e-09	3.35e-09
DTX4	4.10025	1.88268	1.1225	4.21122	8.98e-06	1.89e-05
DUOX1	0.273936	0.0991556	1.45956	0.937379	0.00826295	0.0119511
DUOX2	0.522	0.0664264	2.96234	1.74569	8.42e-09	2.43e-08
NGEF	10.2121	1.93169	2.40154	4.85761	5.89e-21	4.3e-20
MANBA	6.81445	1.35494	2.32974	5.13121	5.67e-21	4.14e-20
DUSP10	2.95071	1.12086	1.39476	2.65467	2.66e-05	5.33e-05
DUSP16	18.8891	6.86637	1.45979	6.21259	4.55e-11	1.61e-10
DUSP28	4.01367	0.293537	3.76572	3.1069	6.49e-22	5.15e-21
DICER1	13.2233	3.0641	2.10936	6.65374	5.51e-21	4.03e-20
DUSP8	0.521286	0.212274	1.29077	0.967135	0.0185387	0.0255711
DUSP8P5	0.760103	0.23994	1.64961	0.19959	0.026994	0.0363496
DUXAP8	0.578601	0.235613	1.29211	1.3456	0.00629561	0.00927466
DVL1	12.0376	4.73857	1.34472	5.01825	1.19e-08	3.38e-08
ZNF587	9.82582	2.04414	2.26461	5.46606	5.4e-21	3.95e-20
DXO	7.28758	2.10467	1.79063	3.59987	4.5e-10	1.46e-09
EME1	19.2754	3.90012	2.30461	5.27625	5.39e-21	3.95e-20
DYNC1I1	4.2422	1.97821	1.10009	3.86347	3.26e-05	6.44e-05
HEXIM1	37.3504	8.49813	2.13568	6.37675	5.26e-21	3.86e-20
DYNC2H1	0.291994	0.015244	4.22129	1.41459	3.1e-10	1.02e-09
CHD4	154.296	38.3837	2.00711	9.49306	5.2e-21	3.82e-20
DYRK1B	1.42727	0.682161	1.06294	1.86647	0.00908728	0.0130651
DYRK2	6.74854	1.81187	1.89671	5.3631	1.33e-15	6.69e-15
DYSF	1.77901	0.441412	2.00907	3.29186	8.35e-11	2.88e-10
DZANK1	0.489564	0.0986912	2.29964	1.20965	2.43e-05	4.89e-05
DZIP1	1.47728	0.694113	1.08889	3.25215	0.000186031	0.000333036
WDR11	8.32801	1.79831	2.21097	5.79302	5.11e-21	3.76e-20
ABL2	7.2918	1.59322	2.194	5.89409	4.9e-21	3.61e-20
ZDHHC8	6.06702	1.0019	2.59691	4.33529	4.89e-21	3.6e-20
E2F4	11.2588	4.74153	1.24732	4.86046	1.61e-07	4.12e-07
E2F6	6.12165	2.78406	1.1363	4.20719	6.93e-06	1.48e-05
E2F8	10.7022	2.99795	1.83534	4.85115	8.7e-14	3.82e-13
MAP2K7	21.495	4.78236	2.16792	6.09111	4.85e-21	3.57e-20
EBF3	3.8725	0.800709	2.272	3.50198	7.63e-14	3.36e-13
EBF4	0.776838	0.205034	1.91317	1.10634	0.000674911	0.00112516
EBLN2	1.35671	0.194532	2.77885	0.719439	9.87e-05	0.000182861
TRIM39	16.5731	3.42643	2.27358	5.4209	4.67e-21	3.45e-20
ECHDC2	3.87873	0.517457	2.90478	4.7048	8.17e-27	9.16e-26
ECM1	0.410591	0	7.80533	0.0115178	1.74e-05	3.55e-05
CUEDC1	9.66472	1.87409	2.36585	5.03401	4.67e-21	3.45e-20
HEG1	17.7954	4.13552	2.10519	6.77348	4.51e-21	3.33e-20
EEA1	34.5995	8.96726	1.94794	7.79213	1.96e-19	1.3e-18
EEF1A1P19	1.23041	0.315117	1.95004	0.425985	0.00510013	0.00759364
EEF1DP2	3.23498	0.645746	2.31167	0.986923	0.000114266	0.00021023
EEPD1	4.36869	1.21294	1.84759	3.80809	4.07e-11	1.45e-10
EFCAB10	1.91654	0.84463	1.17982	1.94846	0.00263209	0.00408053
EFCAB12	0.30893	0.139778	1.13967	0.996526	0.0372707	0.0491394
EFCAB13	0.437589	0.0815894	2.40985	1.06459	4.26e-05	8.28e-05
EFCAB5	0.935458	0.157149	2.56673	2.08737	3.69e-09	1.1e-08
EFHC1	0.460028	0.210697	1.12554	2.9921	0.000237192	0.000420496
SH3BP5L	16.5547	3.6505	2.18078	6.03685	4.13e-21	3.06e-20
EGFEM1P	4.1258	0.0701199	5.85206	3.38976	1.86e-34	3.36e-33
TAF1D	24.5198	5.75397	2.09118	7.00023	4.08e-21	3.02e-20
EGLN1P1	18.4417	0.571511	4.9923	2.98267	4.5e-26	4.81e-25
EGLN2	6.14156	2.96309	1.05127	4.92091	7.67e-06	1.63e-05
EGLN3	0.331341	0.147945	1.15873	1.01007	0.0297718	0.0398616
MIOS	8.54889	1.68644	2.34112	5.12704	3.99e-21	2.96e-20
EHBP1	35.2258	10.3852	1.76202	7.55422	2.87e-16	1.52e-15
FBXO10	6.62854	1.16189	2.51116	4.58225	3.95e-21	2.94e-20
EHMT2	24.6887	9.32044	1.4053	6.9587	6.93e-11	2.4e-10
EID2	6.26306	2.00502	1.64139	2.83689	5.95e-07	1.44e-06
EID2B	4.09429	0.700522	2.54146	2.30809	6.86e-10	2.18e-09
ARFGEF1	10.2097	2.26405	2.17268	6.10759	3.9e-21	2.9e-20
EIF2AK3	19.5252	6.71189	1.54038	6.16492	4.79e-12	1.82e-11
EIF2B5	17.0601	6.4537	1.40228	6.07626	2.9e-10	9.55e-10
EIF2S3L	6.87218	0.988528	2.79422	3.336	2.94e-17	1.66e-16
EIF3A	377.736	139.261	1.43958	10.8424	5.5e-12	2.08e-11
EIF4A2P1	3.98402	0.409681	3.26338	1.47632	1.36e-08	3.84e-08
ASAP3	20.7886	4.56183	2.1878	5.99548	3.86e-21	2.87e-20
EIF4ENIF1	11.3906	4.06215	1.48729	5.56854	8.67e-11	2.98e-10
EIF4G1	161.035	57.7394	1.47973	9.81965	1.68e-12	6.65e-12
GCN1	39.2385	9.49564	2.04686	7.88144	3.37e-21	2.5e-20
EIF4HP2	4.27399	0.38676	3.42931	0.750902	7.7e-06	1.63e-05
ELF1	19.5115	9.04211	1.10947	5.99559	5.18e-07	1.26e-06
ELF3	7.09396	2.83121	1.32491	5.17388	1.34e-08	3.78e-08
ELK2BP	1.67756	0.355794	2.22122	0.635241	0.000864433	0.00141961
ELL	7.34228	1.85541	1.98376	4.53537	1.13e-14	5.27e-14
ELMO2	4.32771	1.55108	1.47977	4.30921	6.02e-09	1.75e-08
ELMO3	0.660358	0.0422807	3.89058	0.304336	5.25e-05	0.000100973
ELMOD3	2.04637	0.884901	1.20869	3.45931	1.88e-05	3.82e-05
PDS5B	16.4157	3.84829	2.09265	7.07073	3.3e-21	2.46e-20
EMB	1.58678	0.704142	1.17082	2.66684	0.000366551	0.00063274
EMBP1	4.47968	0.276391	4.01163	3.45524	6.25e-27	7.08e-26
SLC23A2	17.0172	3.81019	2.15882	6.30073	3.01e-21	2.25e-20
EME2	7.07702	0.58305	3.59942	4.76361	5.95e-36	1.19e-34
EMILIN2	1.93448	0.642917	1.5878	3.12223	2.47e-07	6.21e-07
EMILIN3	0.642345	0.114724	2.46847	0.829716	0.000153408	0.000277105
EML3	3.45379	1.50717	1.19573	3.80565	7.76e-06	1.65e-05
EML4	26.3056	11.0475	1.25159	7.28992	4.26e-09	1.26e-08
EML6	16.5688	0.369802	5.48393	6.9425	6.71e-86	2.03e-83
SLC4A11	10.2123	1.8141	2.49199	4.65161	2.97e-21	2.23e-20
EMX1	0.610725	0	9.0895	1.10243	1.75e-11	6.35e-11
ENAM	0.767405	0.166932	2.19433	1.78872	1.7e-06	3.89e-06
ZNF211	10.5778	1.74856	2.59551	4.38807	2.87e-21	2.15e-20
ENDOV	0.513122	0.150107	1.76752	1.45812	0.000236571	0.000419435
ENG	0.684881	0.221343	1.62266	1.05843	0.00257631	0.00399856
ENGASE	3.46665	0.246917	3.80601	3.5999	4.62e-27	5.27e-26
ENKUR	0.574605	0.186975	1.61186	0.87815	0.00694453	0.0101295
ENO1P4	4.24184	1.28086	1.72486	2.41394	2.06e-06	4.67e-06
ENO2	1.97102	0.890107	1.14561	2.68917	0.000511181	0.000862478
ENPEP	1.80937	0.348862	2.37211	3.16045	6.09e-13	2.5e-12
ENTPD1	1.02575	0.249744	2.03428	2.28627	1.55e-07	3.97e-07
COG3	11.4607	2.33454	2.29497	5.39505	2.84e-21	2.13e-20
ENTPD6	8.32952	4.00583	1.05591	5.05354	5.52e-06	1.19e-05
EOGT	2.05175	0.925757	1.14721	3.12821	0.000130773	0.000238877
ZFPM1	16.404	3.56376	2.20226	5.94436	2.81e-21	2.11e-20
EVPL	10.3598	2.16006	2.26142	5.5727	2.78e-21	2.09e-20
EP400NL	12.3392	0.447647	4.78322	6.35141	3.07e-68	3.51e-66
EPB41	8.30243	3.9944	1.05545	6.05287	1.57e-06	3.6e-06
EPB41L2	102.177	44.7094	1.19241	9.55645	1.04e-08	2.96e-08
EPB41L4A	1.04303	0.482075	1.11229	2.77961	0.000474241	0.00080334
EPB41L5	10.5401	4.55152	1.21134	6.13809	3.83e-08	1.04e-07
CC2D1B	8.85237	1.78671	2.30823	5.33824	2.77e-21	2.08e-20
EPC2	16.6165	4.72003	1.8155	5.90843	1.89e-15	9.4e-15
EPG5	4.94096	0.390111	3.66129	5.21605	1.23e-40	3.18e-39
EPHA2	25.2486	8.56009	1.56034	6.14514	2.73e-12	1.06e-11
EPHA5	2.11758	0.852559	1.31191	3.90621	7.44e-07	1.78e-06
EPHA6	0.504889	0.103837	2.27084	1.18692	3.34e-05	6.58e-05
EPHB2	0.169184	0.0521922	1.68728	0.737443	0.00630869	0.00928779
EPHB3	1.30967	0.192185	2.75992	1.95255	3.21e-09	9.58e-09
EPHB4	26.8035	10.7604	1.31661	6.92225	9.29e-10	2.92e-09
RNF43	14.5348	3.19148	2.18692	6.06811	2.74e-21	2.06e-20
EPN2	4.19642	0.626367	2.74265	4.40288	4.82e-23	4.13e-22
EPPK1	5.72016	0.285756	4.32135	5.60932	1.45e-53	7.91e-52
EPS15L1	5.86794	2.16945	1.43522	5.1008	1.15e-09	3.59e-09
SBF2	5.20468	1.10386	2.23688	5.7406	2.51e-21	1.89e-20
EPS8L3	18.9345	7.07658	1.41966	5.51272	5.63e-10	1.81e-09
ERAP2	0.540343	0.117351	2.19504	1.498	1.2e-05	2.49e-05
SCYL3	5.89649	1.02815	2.51877	4.61047	2.45e-21	1.85e-20
ERBB4	0.170093	0.0167304	3.30934	0.652523	2.55e-05	5.1e-05
ERBIN	25.2811	7.86493	1.68448	7.40776	5.29e-15	2.54e-14
FAM21A	42.9292	10.1086	2.08625	7.10201	2.41e-21	1.82e-20
ERC2	0.473183	0.0548962	3.08962	1.33235	1.17e-07	3.03e-07
ERCC3	11.3577	4.60441	1.30243	5.89438	5.49e-09	1.61e-08
ERCC4	2.14269	1.01666	1.07504	3.77665	5.53e-05	0.000105785
FAM111A	21.2512	4.82472	2.13883	6.5656	2.41e-21	1.82e-20
ERCC6	2.60509	0.630977	2.04503	4.78749	4.13e-16	2.16e-15
LRRC45	13.8708	2.59652	2.41662	4.9204	2.31e-21	1.75e-20
SNCAIP	12.7852	2.73483	2.2246	5.84352	2.26e-21	1.71e-20
ERICH1	9.3288	2.82089	1.72531	5.89679	3.47e-14	1.56e-13
ERICH3	0.63224	0.024803	4.63302	1.76901	2.16e-13	9.2e-13
ERICH6B	2.45536	0.296253	3.04205	2.18674	1.36e-11	4.98e-11
ERMARD	1.29813	0.409778	1.66002	1.99908	3.47e-05	6.83e-05
ERMN	0.832577	0.099133	3.05221	1.30154	2.34e-07	5.88e-07
ERN1	3.08313	0.891908	1.78877	4.46471	2.47e-12	9.65e-12
ERN2	0.339067	0.0434189	2.92995	0.345518	0.000382556	0.00065865
ESCO1	12.7472	4.03538	1.65912	5.48718	9.19e-13	3.72e-12
ESF1	76.9463	37.8144	1.02488	7.53055	1.2e-06	2.8e-06
PBRM1	15.8323	3.58624	2.14213	6.55929	2.09e-21	1.59e-20
ESPNL	0.478678	0.162436	1.55244	1.00607	0.00575891	0.00852772
ESPNP	6.61254	0.137033	5.57265	3.51591	3.76e-35	7.02e-34
BICDL1	14.7488	3.07719	2.26049	5.62822	2.01e-21	1.53e-20
ESRRA	9.38149	3.59316	1.38406	4.32691	4.67e-08	1.25e-07
ESRRB	0.227766	0	7.55025	-0.199138	0.000143701	0.000260203
ESYT3	0.411829	0	9.35209	1.33101	6.11e-13	2.51e-12
ETAA1	6.24918	2.93576	1.08947	4.03193	2.35e-05	4.73e-05
STK10	9.75961	2.06167	2.24263	5.76202	1.93e-21	1.47e-20
ETV3	7.38105	3.5225	1.06703	5.20646	3.51e-06	7.75e-06
EVC	8.92303	0.411243	4.43657	5.09243	1.94e-49	8.28e-48
EVC2	0.850278	0.0790509	3.40861	1.59773	9.45e-10	2.97e-09
EVI5	5.14823	2.18377	1.23697	4.94167	1.63e-07	4.17e-07
EVI5L	4.403	1.63692	1.42695	4.27057	2.33e-08	6.42e-08
C8orf4	83.9983	19.0263	2.14217	6.58613	1.89e-21	1.44e-20
EWSR1	71.7791	28.805	1.31723	9.02165	3.21e-10	1.05e-09
EXD2	0.983557	0.451971	1.12007	2.26313	0.00199526	0.00313792
EXD3	0.681552	0.128489	2.39981	1.81416	2.26e-07	5.71e-07
EXO1	20.2265	7.78415	1.37747	5.86819	8.03e-10	2.54e-09
TAOK1	26.9176	6.48236	2.0539	8.15041	1.86e-21	1.42e-20
EXOC1	4.05018	1.38458	1.54774	3.90335	9.76e-09	2.79e-08
EXOC3	10.9794	2.76773	1.98773	5.82736	8.81e-18	5.2e-17
HJURP	58.9274	13.8192	2.09213	7.12465	1.82e-21	1.39e-20
EXOC4	8.43605	2.59933	1.69818	5.72032	1.26e-13	5.46e-13
EXOC7	21.0963	5.67788	1.89345	7.08276	4.37e-18	2.64e-17
ETNK1	14.3476	3.15015	2.18705	6.17472	1.8e-21	1.38e-20
EXOG	2.05167	0.500277	2.03341	2.83348	2.31e-09	7.01e-09
EXOSC10	20.598	9.6123	1.09947	6.50857	3.65e-07	9.04e-07
EXOSC2	28.5648	13.9429	1.03463	6.49944	1.65e-06	3.77e-06
EXOSC6	6.41295	2.15506	1.57272	4.49355	3.67e-10	1.2e-09
EXPH5	0.144986	0	7.99299	0.167947	2.15e-06	4.85e-06
EXTL1	0.226288	0.0479933	2.20546	-0.220477	0.0310526	0.0413965
EXTL3	1.56291	0.658837	1.24565	3.91298	2.28e-06	5.13e-06
EYA4	1.70649	0.218523	2.96121	3.2037	1.9e-17	1.09e-16
EYS	0.610844	0.102048	2.57729	2.72246	4.54e-12	1.73e-11
EZH1	8.25501	0.529719	3.95971	4.97381	2.51e-42	7.09e-41
DBF4B	7.6729	1.46261	2.39054	5.05451	1.74e-21	1.33e-20
F12	2.71128	0.550459	2.2956	2.31464	8.28e-09	2.39e-08
F2RL2	0.299408	0.0635012	2.20546	-0.220477	0.0310526	0.0413965
F5	45.8168	12.9893	1.81848	7.72104	3.01e-17	1.7e-16
F8	0.400667	0.158624	1.33326	1.57978	0.00267405	0.00414055
F8A1	1.34852	0.635568	1.08093	0.954972	0.0421421	0.0551509
FAAH	1.10951	0	8.96046	0.990783	1.59e-10	5.32e-10
N4BP1	6.87999	1.30553	2.39706	5.03009	1.7e-21	1.3e-20
FAAP20	1.26088	0.618369	1.02722	3.40336	0.000253419	0.000446338
FADS3	3.60511	1.24763	1.53011	3.97056	9.04e-09	2.59e-08
FAHD2CP	0.959504	0.407001	1.23138	0.771419	0.0384848	0.0506318
TTLL4	10.8378	2.26671	2.257	5.67062	1.67e-21	1.28e-20
FAM110A	2.82881	1.23992	1.18846	2.55211	0.000407449	0.000699217
YTHDC2	7.1013	1.45956	2.2821	5.55094	1.67e-21	1.29e-20
FAM111B	8.64583	3.88932	1.15216	4.61954	2.01e-06	4.56e-06
FAM117A	6.00519	2.80981	1.0953	4.10922	1.72e-05	3.52e-05
FAM118A	8.2869	3.44407	1.26648	5.27045	4.29e-08	1.16e-07
FAM120A	28.1465	8.07025	1.80216	7.03311	1.35e-16	7.29e-16
FAM120B	10.3131	2.6365	1.96737	5.30631	1.9e-16	1.02e-15
FAM120C	0.488599	0.173226	1.49222	1.69598	0.000460449	0.000781088
FAM122A	5.10066	2.10382	1.27712	4.06967	8.07e-07	1.92e-06
DAB2IP	14.4505	3.18539	2.18132	6.22339	1.65e-21	1.27e-20
FAM131A	1.37146	0.264054	2.37267	2.5555	3.74e-10	1.22e-09
FAM134B	0.674258	0.286006	1.23333	1.30333	0.0098652	0.0141222
FAM135A	5.7901	1.50113	1.94713	5.2903	3.96e-16	2.08e-15
FAM13A	5.54268	0.93096	2.57319	5.43949	1.28e-25	1.32e-24
GALNT4	18.2375	3.91208	2.22056	5.91582	1.63e-21	1.26e-20
FAM149A	0.276687	0.0417297	2.69481	0.158645	0.00282728	0.00435779
FAM157C	0.221134	0	7.50982	-0.23229	0.000243751	0.000429606
FAM160A1	1.87999	0.176598	3.40292	2.49286	3.05e-15	1.49e-14
FAM160A2	3.38719	0.41379	3.02912	3.26173	1.97e-18	1.22e-17
FAM160B1	2.12651	0.875747	1.27893	3.27781	1.07e-05	2.24e-05
FAM160B2	6.39498	0.841733	2.92439	4.93561	2.77e-28	3.44e-27
FAM161A	3.01775	1.36817	1.14055	3.56889	3.75e-05	7.35e-05
FAM171A1	29.2442	9.05668	1.69092	6.25236	3.91e-14	1.76e-13
FAM171B	1.14544	0.224249	2.34725	2.15096	2.17e-08	6.02e-08
FAM179A	0.192669	0	9.26976	1.25914	3.19e-12	1.23e-11
FAM179B	5.66784	0.286117	4.30524	4.96961	2.09e-46	7.32e-45
FAM182B	1.61499	0.112997	3.81822	1.94539	1.27e-12	5.09e-12
RIPK1	24.5915	5.30083	2.21356	5.99586	1.61e-21	1.24e-20
FAM184B	1.71028	0.509674	1.74473	2.96005	5.9e-08	1.57e-07
FAM185A	1.78698	0.598422	1.57466	1.84899	0.000167163	0.000300978
FAM186A	0.158561	0.0262471	2.56111	0.0536732	0.00285251	0.0043857
FAM186B	0.465466	0.13735	1.75123	0.785622	0.00470459	0.00703463
FAM188B	0.249285	0.0593636	2.05465	0.506177	0.00339477	0.0051784
JARID2	16.4604	3.52954	2.22112	5.92362	1.59e-21	1.22e-20
SEMA4G	52.3119	12.3526	2.08222	7.41286	1.58e-21	1.22e-20
FAM19A2	0.114398	0.0235274	2.24959	-0.18689	0.0211438	0.028901
FAM200A	6.17579	1.76312	1.80716	3.49157	6.49e-10	2.07e-09
FAM208A	12.0672	4.17804	1.53005	6.32661	4.7e-12	1.79e-11
NUP50	62.6163	15.0783	2.05401	8.3385	1.54e-21	1.19e-20
FAM20A	4.2671	0.614308	2.79422	3.97691	4.51e-21	3.33e-20
FAM20C	4.08927	1.99918	1.03194	3.85054	9.32e-05	0.000173151
FAM212B	0.797605	0.243291	1.71062	2.58432	9.13e-07	2.16e-06
FAM214A	3.19137	0.819425	1.96067	4.33842	7.89e-14	3.47e-13
FAM214B	0.600719	0.1359	2.13624	1.45183	2.81e-05	5.59e-05
PDPK1	7.81384	1.63419	2.25706	5.7059	1.52e-21	1.17e-20
WDHD1	17.8331	3.88771	2.19728	6.12767	1.46e-21	1.13e-20
FAM21FP	0.72253	0.156501	2.18569	0.251947	0.00401524	0.00607198
FAM220CP	4.82603	0	9.34061	1.32098	9.22e-13	3.73e-12
FAM227A	0.440437	0.0201972	4.40812	1.57462	2.75e-11	9.84e-11
FAM228B	0.796212	0.376493	1.07799	1.65772	0.0128237	0.0180719
FAM35BP	1.41415	0.35991	1.96914	1.85266	5.28e-06	1.14e-05
FAM43A	1.50512	0.261923	2.51142	1.37826	2.89e-06	6.43e-06
EBLN3	13.6737	2.8717	2.25104	5.7606	1.4e-21	1.09e-20
FAM53B	4.46491	1.76257	1.34047	4.35101	1.03e-07	2.69e-07
FAM53C	5.97441	2.37788	1.3288	4.89997	2.42e-08	6.68e-08
FAM57A	14.297	3.65558	1.96688	4.65055	8.75e-15	4.14e-14
FAM65C	1.60177	0.0362366	5.42653	2.46994	3.14e-21	2.34e-20
FAM69B	7.87847	2.93924	1.42177	3.91039	9.87e-08	2.57e-07
FAM71F2	5.11969	0.089094	5.76617	1.90305	7.13e-16	3.66e-15
FAM73B	10.2329	0.691037	3.88639	5.13553	4.49e-43	1.32e-41
FAM83E	3.78049	0.172199	4.43698	2.48474	5.82e-19	3.73e-18
RBP5	20.5062	2.94251	2.79904	4.05837	1.35e-21	1.05e-20
FAM83H	4.34664	1.21312	1.84024	4.01817	1.12e-11	4.12e-11
FAM86B3P	1.19242	0.0894233	3.71826	1.85985	1.1e-11	4.06e-11
FAM86C1	2.74199	0.805923	1.76388	2.5066	6.88e-07	1.65e-06
SLC45A4	5.8181	1.07507	2.43533	4.91945	1.25e-21	9.7e-21
FAM86DP	1.93775	0.900768	1.10369	2.44775	0.00146242	0.00234032
FAM86HP	1.55362	0.41842	1.8807	0.652703	0.00408027	0.00616406
FAM86JP	1.59207	0.0864413	4.16479	1.36645	9.33e-10	2.93e-09
FAM92A1	1.20156	0.528011	1.18499	2.75565	0.000238414	0.000422578
FAM95C	0.404802	0.0784952	2.334	-0.122297	0.0143062	0.0200206
PTCD3	21.2248	4.87378	2.1225	7.05752	1.07e-21	8.3e-21
SLC26A10	8.77867	1.4513	2.59546	4.49022	1.07e-21	8.3e-21
FANCB	6.42666	0.711145	3.17238	3.59641	5.98e-22	4.75e-21
FANCC	1.13993	0.444093	1.3587	2.95406	1.56e-05	3.21e-05
FANCD2	11.2778	3.89853	1.53231	6.0008	8.48e-12	3.16e-11
FANCD2OS	6.87381	2.24066	1.61577	3.17906	1.13e-07	2.94e-07
FANCE	5.89159	1.9609	1.58595	3.38567	6.69e-08	1.77e-07
FANCG	9.42794	4.00667	1.23419	4.62433	3.7e-07	9.13e-07
FANCI	20.487	7.58437	1.43351	6.77409	3.66e-11	1.3e-10
FANCM	11.1277	0.835703	3.73385	5.6833	2.91e-45	9.37e-44
FAR2P1	0.707226	0.0539308	3.69417	1.8393	7.5e-12	2.81e-11
FARP1	4.69898	1.74903	1.4257	6.87337	4.13e-11	1.47e-10
FARP2	2.57771	0.710057	1.85945	4.5967	2.07e-13	8.85e-13
ERBB3	46.3094	11.003	2.07334	7.95811	1.04e-21	8.08e-21
FASTK	3.90397	1.54511	1.33632	3.42619	2.64e-06	5.9e-06
FASTKD1	2.81117	1.1741	1.25863	3.20653	1.8e-05	3.65e-05
FASTKD5	18.0958	5.37924	1.74977	5.09704	3.06e-13	1.29e-12
NCKAP5L	8.22509	1.62838	2.33605	5.33792	1.03e-21	8.02e-21
FAT3	0.133126	0	8.69801	0.765053	1.7e-09	5.21e-09
FAT4	4.23706	0.337765	3.64749	5.26008	9.72e-41	2.52e-39
DOPEY1	7.44834	1.50655	2.3052	5.50979	1.02e-21	7.94e-21
FBLIM1	8.63313	2.63179	1.71334	4.75722	3.52e-12	1.36e-11
FBLN7	0.399945	0.165511	1.26809	1.08838	0.0148663	0.0207702
FBN1	1.61846	0.277996	2.53982	3.9823	1.93e-18	1.19e-17
FBN3	2.86793	0.0861251	5.04752	3.96982	1.24e-39	3.03e-38
SUN1	15.1928	3.43828	2.14346	6.78922	9.97e-22	7.79e-21
KIAA1217	12.8458	2.84095	2.17663	6.41517	9.74e-22	7.61e-21
FBXL12	7.56653	2.65361	1.51092	3.93672	1.63e-08	4.56e-08
FBXL13	0.432154	0.0543142	2.95682	0.367046	0.000382556	0.00065865
FBXL14	4.93807	2.38025	1.05198	3.11936	0.00040964	0.000702775
FBXL18	3.36094	0.599143	2.48549	3.40898	3.73e-15	1.82e-14
FBXL19	6.67542	1.75601	1.92569	4.23273	3.6e-13	1.51e-12
FBXL2	0.891671	0.156263	2.5064	2.16418	3.02e-09	9.04e-09
FBXL22	0.754591	0.241002	1.63969	1.07118	0.00257631	0.00399856
FBXL6	1.97729	0.903241	1.12875	2.37058	0.00135262	0.00217161
FBXL7	0.879088	0.134577	2.69605	1.52735	3.69e-07	9.11e-07
SKIV2L	19.7343	4.24536	2.21645	6.07263	9.47e-22	7.41e-21
FBXO11	12.935	5.14045	1.33116	6.00795	2.18e-09	6.62e-09
FBXO17	2.45154	0.724356	1.75716	3.05548	2.39e-08	6.59e-08
FBXO18	13.7542	4.32165	1.67	5.92658	1.61e-13	6.93e-13
FBXO21	7.93198	2.80447	1.49966	5.23849	1.52e-10	5.13e-10
FBXO24	0.459291	0.0324703	3.74817	0.18796	0.000200837	0.000358463
FBXO25	2.45717	1.04704	1.23025	4.35214	8.45e-07	2.01e-06
PPP1R15A	87.8897	20.5567	2.09598	7.39474	9.33e-22	7.3e-21
PLCXD2	12.8348	2.77824	2.20754	6.14233	9.25e-22	7.25e-21
FBXO33	1.64872	0.791186	1.05773	2.32123	0.00263628	0.00408597
TTC17	16.7724	3.80148	2.1413	6.86608	8.68e-22	6.82e-21
BCL9	10.1348	1.98413	2.35217	5.30349	8.41e-22	6.61e-21
FBXO41	1.78219	0.0951329	4.21651	3.02873	1.94e-23	1.71e-22
FBXO42	2.51053	0.921008	1.44603	3.98474	4.49e-08	1.2e-07
FBXO43	7.03399	0.220502	4.98558	3.91211	2.27e-38	5.18e-37
FBXO46	6.36223	0.954755	2.73408	3.75738	4.14e-19	2.68e-18
FBXO48	0.30011	0	8.10577	0.262506	7.6e-07	1.82e-06
FBXW10	0.781988	0	9.11667	1.126	1.13e-11	4.16e-11
FBXW12	1.00261	0	9.14334	1.14915	7.3e-12	2.73e-11
FBXW4P1	1.94879	0.389005	2.31654	1.5941	1.63e-06	3.73e-06
FBXW5	20.6786	8.16881	1.33974	5.56455	3.92e-09	1.16e-08
ZNF100	8.39933	1.58073	2.40899	5.06987	8.34e-22	6.55e-21
FBXW8	7.31792	3.43321	1.09161	4.81487	4.32e-06	9.45e-06
FCF1P2	4.56762	1.86746	1.28553	1.10097	0.0117205	0.0165905
FCGBP	1.40849	0.0504002	4.79145	3.3418	8.05e-30	1.1e-28
FCHSD1	3.30185	0.842586	1.96908	3.70923	5.81e-12	2.19e-11
FCHSD2	7.8477	2.77009	1.50194	4.80662	5.31e-10	1.71e-09
ZNF84	7.73777	1.55533	2.31422	5.48617	7.8e-22	6.14e-21
FEM1B	10.4698	3.56724	1.55314	5.74381	8.56e-12	3.18e-11
FEM1C	5.6488	1.75964	1.68207	4.46032	3.48e-11	1.24e-10
FER1L4	0.378618	0.0480304	2.96094	1.22666	9.3e-07	2.2e-06
FER1L5	0.60032	0.0207872	4.81291	1.92585	1e-14	4.71e-14
FERP1	9.0222	0.823754	3.44082	2.14746	5.71e-13	2.35e-12
FES	9.9423	4.36828	1.18625	4.9401	4.74e-07	1.16e-06
FGD3	0.326826	0.110906	1.5502	0.635115	0.0124967	0.0176356
FGD4	3.58595	1.3111	1.45117	4.72561	2.73e-09	8.2e-09
FGD6	4.73393	0.867167	2.44782	4.84412	1.89e-21	1.44e-20
FGF19	2.15026	0.978832	1.13335	2.04487	0.00283958	0.00437486
FGFR2	0.591439	0.145435	2.01768	1.65034	1.73e-05	3.54e-05
WWC2	9.57738	2.01009	2.25202	5.86602	7.23e-22	5.71e-21
FGFR4	66.1534	27.934	1.24375	7.83025	3.94e-09	1.17e-08
FHDC1	2.22389	0.396322	2.48554	3.19752	4.99e-14	2.22e-13
FHOD3	3.41176	1.47624	1.20816	4.31064	1.43e-06	3.3e-06
FIBIN	0.91052	0.28089	1.68542	0.505097	0.0114183	0.0161859
FICD	4.02265	0.739937	2.44036	3.42009	8.51e-15	4.03e-14
TECPR2	6.90286	1.34583	2.35813	5.29623	7.08e-22	5.61e-21
FLRT3	29.3943	6.503	2.17615	6.55047	6.27e-22	4.97e-21
FIGNL2	1.29514	0.556325	1.21444	1.04985	0.0187995	0.0259107
ATF7IP	29.1546	6.85976	2.08742	7.89522	6.26e-22	4.97e-21
FIRRE	10.1537	4.83362	1.07059	4.99641	4.72e-06	1.03e-05
FIZ1	3.28394	0.769646	2.09185	3.83581	1.91e-13	8.19e-13
FKBP10	29.906	11.058	1.43522	6.45885	6.3e-11	2.2e-10
FKBP15	10.5852	2.98268	1.82717	6.23934	4.7e-16	2.46e-15
FKBPL	6.96532	3.39975	1.03376	2.86423	0.000854192	0.00140711
FKRP	8.20239	3.08555	1.41016	4.86311	4.3e-09	1.27e-08
FLAD1	14.7365	4.71358	1.64418	5.30603	2.62e-12	1.02e-11
FLCN	4.29156	1.6243	1.40133	4.87632	5.14e-09	1.51e-08
FLG	0.105711	0.0170821	2.59572	0.0807483	0.00285251	0.0043857
SOS1	13.5081	2.92663	2.20625	6.26112	5.86e-22	4.66e-21
ADGRA3	24.6678	5.61431	2.13532	7.13576	5.39e-22	4.3e-21
FLNC	2.08127	1.03242	1.01097	3.88533	0.000106697	0.000197034
FLRT1	0.771822	0.0551395	3.76957	1.03308	1.91e-07	4.85e-07
FLRT2	0.779585	0.193419	2.00998	4.12871	9.64e-14	4.22e-13
NHSL1	43.4875	10.201	2.09182	7.87785	5.34e-22	4.26e-21
FLT3LG	0.42838	0.153019	1.47212	0.0688035	0.0425388	0.0556416
FLVCR1	7.68468	3.7181	1.04723	5.21266	5.38e-06	1.16e-05
FLVCR2	1.41055	0.664805	1.08381	2.43395	0.00154547	0.00246638
DYRK1A	8.6515	1.78026	2.28047	5.75105	5.29e-22	4.23e-21
FMN1	0.511188	0.119259	2.0969	2.76517	1.61e-09	4.96e-09
SPECC1L	44.498	10.3759	2.10041	7.65478	5.11e-22	4.08e-21
FMNL3	3.25997	0.811031	2.00641	4.79986	1.08e-15	5.46e-15
FNBP1	17.6362	6.84579	1.36513	6.34377	5.25e-10	1.69e-09
TBC1D9B	21.3815	4.92504	2.11803	7.24299	5.04e-22	4.03e-21
SHROOM2	6.27489	1.14309	2.45587	4.95316	5.02e-22	4.02e-21
FNDC3A	12.7367	4.68133	1.44384	6.07653	9.32e-11	3.19e-10
FNDC3B	29.2063	10.8216	1.43232	8.05547	1.35e-11	4.95e-11
NUP205	34.9427	8.05936	2.11614	7.36098	4.35e-22	3.5e-21
FNIP2	8.88877	3.52625	1.33371	6.08503	1.75e-09	5.36e-09
FOCAD	3.4366	1.18246	1.5387	4.56221	6.38e-10	2.04e-09
FOS	1.74388	0.537976	1.69315	2.02403	2.24e-05	4.52e-05
FOSB	0.24844	0.0392123	2.62951	0.107253	0.00188767	0.00298079
FOSL2	1.33139	0.638907	1.05824	2.88101	0.000592014	0.000992022
SBF1	27.353	6.2849	2.12162	7.31616	3.78e-22	3.05e-21
FOXA3	5.70827	2.68209	1.08889	3.25215	0.000186031	0.000333036
FOXD2	0.418629	0.0931532	2.15217	0.581543	0.00172226	0.00273482
FOXD4L4	0.489164	0	7.46824	-0.266328	0.000243751	0.000429606
FOXG1	4.09576	0.426713	3.25929	3.67219	2.31e-23	2.02e-22
FOXH1	1.10235	0.304479	1.84772	1.05625	0.000704966	0.0011726
FOXJ1	1.11764	0.329793	1.75362	1.15701	0.000854382	0.00140711
FOXJ2	2.00776	0.864619	1.21452	3.23221	3.39e-05	6.67e-05
FOXJ3	9.25779	4.15401	1.15599	5.54239	3.17e-07	7.89e-07
ZNF106	24.8457	5.73437	2.11519	7.54871	3.28e-22	2.65e-21
FOXK2	11.432	4.40243	1.37658	6.31348	4.06e-10	1.32e-09
FOXN3	8.76747	4.30242	1.02692	6.17902	2.59e-06	5.79e-06
FOXN4	3.21666	0.0627328	5.64053	2.66297	2.45e-24	2.29e-23
GREB1L	6.60666	1.28728	2.35907	5.40328	3.25e-22	2.63e-21
ALPK3	5.90933	1.13451	2.38035	5.28997	3.25e-22	2.63e-21
FOXO3B	3.59441	0.225877	3.97305	2.07877	3.36e-14	1.52e-13
FOXP2	1.90024	0.59357	1.67805	4.36411	5.35e-11	1.88e-10
FOXQ1	9.26793	3.15915	1.5519	3.88564	1.01e-08	2.89e-08
ATAD3B	12.9595	2.69277	2.26651	5.92379	3.12e-22	2.53e-21
FRAT1	4.77194	0.821992	2.53399	2.98879	2.48e-13	1.05e-12
MIA2	24.5318	4.81411	2.34881	5.45057	3.05e-22	2.48e-21
DDX55	17.524	3.63926	2.26728	5.93193	2.95e-22	2.39e-21
FRG1DP	4.70224	0.84726	2.46132	1.33814	5.38e-06	1.16e-05
FRG1GP	2.65289	0.984638	1.42257	0.738068	0.0175335	0.0242539
FRG1HP	6.51488	2.81954	1.20722	3.04921	6.19e-05	0.000117671
FRMD4A	2.60943	0.318581	3.03216	4.33306	6.83e-26	7.19e-25
FRMD4B	1.97451	0.675485	1.54663	3.77298	1.67e-08	4.66e-08
FRMD6	1.75818	0.786253	1.16035	3.62457	2.43e-05	4.88e-05
FRMD8	1.61554	0.798383	1.01548	2.38684	0.00320194	0.00490142
FRMPD2	0.116786	0.0247692	2.20546	-0.220477	0.0310526	0.0413965
FRS2	8.20471	3.90872	1.06959	5.46674	2.35e-06	5.3e-06
FRS3	1.3022	0.228564	2.49906	1.36835	3.94e-06	8.65e-06
FRY	7.16017	0.525129	3.7684	6.16284	3.5e-49	1.45e-47
FRYL	8.66069	0.797713	3.43998	6.43574	1.08e-44	3.38e-43
INPP4A	7.67842	1.59342	2.26834	5.94769	2.73e-22	2.21e-21
FSCN2	0.572067	0	7.55025	-0.199138	0.000143701	0.000260203
FSD1L	1.40651	0.330686	2.0865	3.18073	5.09e-11	1.79e-10
FSIP2	0.584661	0.06873	3.08377	3.06079	2.66e-17	1.51e-16
FSTL4	0.157225	0	7.42541	-0.3013	0.00041343	0.000705684
NOL4L	11.3997	2.38534	2.25641	6.03797	2.72e-22	2.21e-21
FUK	2.5996	0.161729	3.99966	3.44449	1.04e-26	1.16e-25
FUT3	0.732687	0.0350186	4.31108	0.652465	2.05e-06	4.65e-06
FXR2	11.2007	5.12816	1.12685	5.15911	1.13e-06	2.65e-06
TLE1	28.7024	6.2137	2.20742	6.43015	2.71e-22	2.2e-21
FZD1	0.986048	0.34399	1.51687	2.32122	3.49e-05	6.86e-05
FZD4	5.62753	1.97602	1.50951	4.83357	4.19e-10	1.37e-09
FZD7	2.41935	0.902807	1.42052	2.76203	1.16e-05	2.42e-05
ESRP2	6.91498	1.11554	2.63077	4.52008	2.64e-22	2.15e-21
G2E3	15.453	5.62221	1.45857	6.61156	2.49e-11	8.97e-11
GAB1	2.55234	1.12972	1.17542	4.24788	3.03e-06	6.73e-06
GAB2	7.59085	2.26718	1.74295	5.08176	3.83e-13	1.6e-12
GABPB2	1.30582	0.545016	1.25955	3.14797	2.69e-05	5.38e-05
GABRR1	1.61351	0.403446	1.99537	2.07755	1.49e-06	3.42e-06
GABRR2	1.32362	0	8.89919	0.937921	6.06e-10	1.94e-09
GACAT3	1.06141	0	7.83835	0.0389583	1.03e-05	2.15e-05
GADD45B	6.61777	2.64798	1.3205	3.36218	4.17e-06	9.13e-06
GADD45G	1.35906	0.494128	1.451	0.561897	0.0222191	0.0302896
VCPIP1	10.1426	2.10255	2.26988	5.94153	2.6e-22	2.11e-21
GAL3ST2	3.86406	0.953631	2.01348	1.8871	2.52e-06	5.64e-06
GALNS	2.4286	1.11439	1.12336	3.92959	1.63e-05	3.34e-05
GALNT3	2.71128	0.162636	4.04828	2.87889	2.34e-21	1.77e-20
CNST	9.28588	1.69137	2.45612	5.04889	2.54e-22	2.07e-21
GALNT8	0.128919	0.0354712	1.84215	-0.00946832	0.0348449	0.0461353
GAN	4.43162	1.18724	1.89986	5.45304	7.11e-16	3.66e-15
GANC	2.55109	0.536711	2.2477	4.12598	3.33e-16	1.76e-15
GAPDHP21	2.12831	0.21559	3.26702	0.617968	3.79e-05	7.42e-05
GAPDHS	1.7742	0.71674	1.30277	1.11343	0.0117205	0.0165905
GAPVD1	10.1089	2.87664	1.81301	6.47544	3.98e-16	2.09e-15
GAREM1	0.847871	0.316491	1.41935	2.2496	0.00010816	0.000199612
GARNL3	1.09868	0.179677	2.60801	2.7478	2e-12	7.89e-12
GAS2L1	3.87349	1.21483	1.67176	3.56616	4.95e-09	1.45e-08
GAS2L3	9.73969	4.70784	1.04867	5.62853	3.03e-06	6.73e-06
RSF1	16.906	3.85966	2.13087	7.35756	2.4e-22	1.96e-21
TACC1	78.2582	18.4347	2.08579	9.25307	2.14e-22	1.75e-21
PURB	13.6485	2.89319	2.23774	6.24019	2.14e-22	1.75e-21
GATAD2B	5.87404	2.64912	1.14864	5.31411	5.53e-07	1.34e-06
GATS	3.4658	0.873671	1.98645	3.46372	3.43e-11	1.22e-10
SPIRE1	15.9189	3.30019	2.26979	5.98544	2.05e-22	1.68e-21
GBAP1	2.21144	0.38713	2.5089	2.38811	3.71e-10	1.21e-09
AKAP10	16.5182	3.27876	2.33238	5.60229	2.03e-22	1.67e-21
GBP1P1	0.859377	0.185158	2.19857	0.617595	0.00122165	0.00197286
GBP5	0.54372	0.160441	1.75601	1.68916	7.83e-05	0.000147138
GBP6	1.12781	0.218693	2.35557	1.25393	2.53e-05	5.08e-05
GCC1	17.827	4.84656	1.87876	5.83442	3.03e-16	1.6e-15
POM121	38.3877	8.85659	2.11574	7.86166	2.02e-22	1.66e-21
GCKR	1.50933	0.415281	1.8568	1.76606	2.93e-05	5.81e-05
ZBTB24	15.3063	3.05767	2.3232	5.67997	1.84e-22	1.51e-21
GCNT2	3.64713	1.35911	1.42365	4.5287	9.08e-09	2.6e-08
GDF5	1.95217	0.658339	1.56478	1.92786	0.000126034	0.000230822
GDF5OS	5.1067	1.69525	1.58886	2.65337	2.35e-06	5.3e-06
GDF7	1.18145	0.335028	1.81625	2.96974	2.19e-08	6.05e-08
GDI1	9.21116	2.89996	1.66695	5.01368	4.27e-12	1.63e-11
GDNF	1.17882	0.203834	2.52342	1.75987	1.38e-07	3.55e-07
GDPD4	0.623956	0.0683017	3.15546	0.527235	4.94e-05	9.55e-05
GDPD5	1.20634	0.331021	1.86366	3.00626	7.2e-09	2.08e-08
SLC12A4	10.2692	2.0599	2.31726	5.69333	1.82e-22	1.49e-21
DPH7	11.2919	1.99499	2.50002	4.92276	1.78e-22	1.46e-21
GEN1	7.5658	0.902134	3.06734	5.66546	2.17e-34	3.9e-33
GET4	5.92044	2.90758	1.02559	4.59357	2.23e-05	4.5e-05
GFI1B	1.30878	0.0713453	4.178	2.25695	3.97e-16	2.08e-15
PPP4R3A	45.3954	10.2943	2.14059	7.36804	1.58e-22	1.3e-21
GGA2	11.8495	3.90202	1.60235	6.02904	9.81e-13	3.96e-12
ZBTB38	10.2717	2.2091	2.21693	6.48328	1.58e-22	1.31e-21
GGACT	0.498276	0.187874	1.39871	0.523601	0.0294307	0.0394493
GGT7	2.80162	1.13792	1.2983	2.63011	0.000101878	0.000188486
GGTA2P	1.48297	0.193552	2.90257	0.323617	0.00057344	0.000961891
GHET1	0.656481	0.114242	2.48931	-0.00229067	0.00644454	0.0094442
GHR	1.04841	0.461186	1.18315	2.40875	0.00062406	0.00104337
GHRL	11.5494	0.210994	5.75447	3.68541	1.04e-38	2.4e-37
GHRLOS	19.5608	0.508158	5.25658	4.16559	1.7e-43	5.06e-42
SREBF1	28.8551	6.49441	2.15142	7.15488	1.55e-22	1.28e-21
ZKSCAN2	6.10672	1.06551	2.51799	4.86714	1.54e-22	1.28e-21
GIPR	0.338719	0.0459767	2.8462	0.278642	0.000857787	0.00141038
GIT1	9.8727	4.84953	1.02543	5.38648	6.41e-06	1.37e-05
GIT2	10.0737	2.55661	1.97811	6.42737	1.37e-18	8.57e-18
GK5	2.68373	0.474606	2.49816	4.30635	1.25e-19	8.39e-19
GLB1L	0.620787	0.0638363	3.24539	0.600332	5.65e-05	0.000107827
GLCCI1	3.7652	1.24923	1.59099	4.14642	1.21e-09	3.76e-09
GLDN	0.345804	0.0457193	2.89558	0.813555	3.25e-05	6.41e-05
GLI1	0.435004	0.0517949	3.03455	0.429515	0.00016937	0.000304522
GLI4	1.0705	0.2493	2.09337	1.24571	8.68e-05	0.000161541
GLIDR	0.455521	0	7.58957	-0.166827	8.47e-05	0.000158082
GLIS2	2.30449	0.462874	2.31231	2.73849	1.12e-10	3.81e-10
GLIS3	1.07981	0.461565	1.22521	3.2116	3.13e-05	6.18e-05
GLRA2	1.94419	0.0293221	5.97243	2.08599	2.76e-18	1.69e-17
GLS2	1.41009	0.473246	1.5721	2.09127	6.05e-05	0.000115273
GLTSCR1	3.95754	0.391577	3.3345	4.08597	2.59e-27	3.02e-26
GLTSCR1L	2.92094	0.938696	1.63676	3.7709	2.98e-09	8.93e-09
GLUD1P3	3.46426	1.05907	1.70406	1.41009	0.00051059	0.000861563
GLUD1P7	2.01421	0.488219	2.02412	0.128057	0.0120982	0.017094
GLUD2	5.6368	1.48483	1.9228	3.22431	5.12e-10	1.65e-09
LAMB1	145.798	34.2	2.09188	9.518	1.46e-22	1.21e-21
GLYR1	51.8203	14.8879	1.7993	7.51544	7.7e-17	4.22e-16
GMEB2	10.9739	4.07088	1.43038	5.16358	1.11e-09	3.45e-09
GMIP	5.8934	1.57196	1.90542	3.85306	7.96e-12	2.97e-11
TRIM59	7.76284	1.43964	2.43023	5.20115	1.42e-22	1.18e-21
GNAT1	0.768884	0	8.42121	0.528968	1.27e-07	3.28e-07
GNAT2	2.16058	0.394181	2.44115	1.08946	3.06e-05	6.05e-05
GNAZ	7.00154	2.77853	1.33285	4.26147	1.63e-07	4.16e-07
GNB1L	1.31768	0.17138	2.93626	2.51917	4.81e-13	1.99e-12
GNB3	18.8188	0.28509	6.03566	5.07156	2.08e-63	1.89e-61
GNG3	2.2553	0.370316	2.58387	0.56372	0.000287197	0.000502756
GNGT1	4.42999	0.368904	3.57661	2.64273	4.63e-17	2.59e-16
GNL3L	30.7327	14.4659	1.08699	5.87963	9.32e-07	2.2e-06
GNPTG	4.29395	1.96406	1.12786	3.72091	2.97e-05	5.89e-05
GOLGA1	19.749	6.67454	1.56489	6.32178	1.7e-12	6.72e-12
GOLGA2	54.8428	14.7333	1.89616	7.92302	1.28e-18	7.99e-18
SSFA2	22.1992	4.90848	2.17701	7.0274	1.33e-22	1.1e-21
GOLGA2P5	13.4606	0.397455	5.07981	6.2616	9.8e-72	1.37e-69
DOCK6	5.52655	1.05064	2.39455	5.37472	1.25e-22	1.04e-21
GIGYF2	41.795	9.66514	2.11241	8.43367	1.23e-22	1.02e-21
GOLGA6L10	10.9961	0.415633	4.72116	4.78979	8.7e-49	3.54e-47
GOLGA6L4	12.5266	0.35902	5.1208	5.31691	5.75e-60	4.35e-58
INF2	14.094	2.98345	2.23978	6.35053	1.19e-22	9.91e-22
GOLGA8A	37.3451	0.548397	6.08718	7.00812	5.75e-96	3.54e-93
GOLGA8B	28.9002	0.312282	6.5284	6.81846	6.73e-99	5.46e-96
GOLGA8M	2.41864	0.0988854	4.5735	1.71738	8.49e-13	3.44e-12
GOLGA8N	0.21102	0.0286432	2.8462	0.278642	0.000857787	0.00141038
GOLGA8O	1.51085	0.100529	3.87194	1.11886	4.07e-08	1.1e-07
GOLGA8Q	0.900798	0.203786	2.1284	0.563122	0.00242152	0.00377308
GOLGA8R	0.759928	0.0491193	3.91368	1.15395	1.89e-08	5.25e-08
CDK3	12.3849	1.38884	3.15347	3.70519	1.14e-22	9.51e-22
ARHGEF11	16.7479	3.58855	2.22229	6.51713	1.12e-22	9.34e-22
RUFY3	11.6685	2.34744	2.31308	5.8366	9.95e-23	8.35e-22
GORASP1	4.89764	0.661312	2.88682	4.17085	2.65e-23	2.3e-22
GOSR1	6.26367	2.79501	1.16398	5.49245	2.92e-07	7.29e-07
GP1BA	1.23151	0.0870635	3.78464	1.04568	1.91e-07	4.85e-07
GPAM	13.9547	5.17279	1.43163	6.55836	6e-11	2.1e-10
GPAT4	12.8431	4.4158	1.54007	6.10796	5.43e-12	2.06e-11
GPATCH1	9.35052	3.88139	1.26817	4.91124	9.4e-08	2.46e-07
GPATCH2	13.4174	3.79631	1.82125	6.25818	5.4e-16	2.8e-15
GPATCH2L	2.57841	0.623913	2.04657	5.15978	3.66e-17	2.06e-16
GPATCH3	22.1772	9.88419	1.16566	5.17184	5.07e-07	1.24e-06
ZBTB18	11.3844	1.89538	2.5855	4.7303	9.84e-23	8.26e-22
GPBP1	16.0318	5.50084	1.54305	6.13226	4.7e-12	1.79e-11
BRD4	73.1421	16.9526	2.10916	9.091	8.66e-23	7.3e-22
GPN2	1.92024	0.830924	1.20727	2.84605	0.000139071	0.000253205
GPR137C	0.404086	0.10548	1.92764	0.919949	0.00104138	0.00169477
GPR146	4.86328	0.482348	3.32851	3.17843	4.66e-20	3.2e-19
GPR156	1.53056	0.359435	2.08712	2.62823	6.15e-09	1.79e-08
GPR158	3.40933	1.11325	1.61401	4.16367	6.66e-10	2.12e-09
GPR161	0.723192	0.291	1.31173	2.59473	0.000108268	0.000199771
GPR162	16.0174	0.826046	4.27416	4.83245	1.83e-44	5.69e-43
GPR179	0.407807	0.0532255	2.91999	1.19319	1.31e-06	3.05e-06
GPR182	2.43577	0.0315482	6.1919	2.28222	1.86e-20	1.31e-19
GPR19	1.02745	0.290549	1.81385	1.03044	0.000945626	0.00154428
GPR35	2.33896	0.962719	1.27961	3.13168	2.18e-05	4.4e-05
GPR37	1.98596	0.612658	1.69336	2.1054	2.19e-05	4.43e-05
GPR75	12.5148	0.514765	4.59573	3.85706	4.01e-35	7.49e-34
GPR89B	0.917026	0.169353	2.4286	1.68356	5.67e-07	1.37e-06
GPRASP1	2.95532	0.206068	3.83577	3.4161	2.9e-25	2.91e-24
GPRC5D	7.82105	0.193724	5.29583	2.35288	5.44e-20	3.73e-19
GPRIN1	3.55043	0.982467	1.85195	3.32291	1.05e-09	3.28e-09
GPRIN3	1.20062	0.272093	2.13994	3.5495	9.8e-13	3.95e-12
GPSM1	1.39352	0.197951	2.80773	2.14643	3.01e-10	9.9e-10
GPT	1.35039	0.237024	2.49906	1.36835	3.94e-06	8.65e-06
GRAMD1A	8.63369	3.33471	1.37214	5.16915	4.36e-09	1.29e-08
DNMT1	120.739	28.0295	2.10684	9.51025	7.7e-23	6.52e-22
GRASP	1.34957	0.0769691	4.09394	1.30625	2.83e-09	8.48e-09
GRB10	4.18788	1.18245	1.8239	4.76561	1.93e-13	8.27e-13
GRB14	6.54033	2.53963	1.36402	3.78937	4.31e-07	1.06e-06
ATP11A	15.1902	3.32176	2.19296	6.99657	7.66e-23	6.48e-22
IQCE	8.40627	1.62602	2.36964	5.55292	7.37e-23	6.24e-22
GRHL1	3.46172	0.739328	2.22601	4.10835	6.78e-16	3.5e-15
GRHL3	0.472294	0.138164	1.76178	0.562514	0.00607118	0.00896325
GRIA2	2.06689	0.121768	4.07755	3.38498	1.56e-26	1.72e-25
GRIA3	0.935189	0.268656	1.79585	2.10198	6.09e-06	1.31e-05
GRIK2	0.7352	0.177149	2.048	1.91402	1.53e-06	3.52e-06
GRIN2A	0.318989	0.0912925	1.80077	1.92756	1.81e-05	3.69e-05
GRIN2C	0.329291	0.0380941	3.08778	0.969899	5.8e-06	1.25e-05
GRIN2D	0.440966	0.0855078	2.35013	0.736218	0.000302407	0.000527727
GRK2	46.0528	13.9828	1.71957	7.64799	1.19e-15	6.04e-15
GRK4	0.657279	0.209103	1.6461	1.2289	0.00131234	0.00210864
GRM7	0.320287	0.0265091	3.55773	0.856859	1.55e-06	3.56e-06
GRM8	0.223595	0.0674449	1.71491	0.248279	0.0195301	0.0268102
GRTP1	2.70663	0.970746	1.47731	2.51925	2.15e-05	4.34e-05
GSAP	0.342185	0.0483826	2.80474	1.09943	7.34e-06	1.56e-05
GSDMB	3.46099	0.147499	4.54262	3.50364	2.19e-30	3.1e-29
GSDMD	5.98272	2.40474	1.31449	4.44998	1.14e-07	2.96e-07
PRRC2A	106.634	24.6293	2.11419	9.22595	6.47e-23	5.49e-22
YTHDC1	85.7337	19.6473	2.12548	8.53566	6.45e-23	5.48e-22
GSTK1	18.6521	6.38611	1.54611	5.73858	1.08e-11	3.99e-11
GTF2IP12	1.81013	0.157501	3.51333	2.58794	3.11e-16	1.64e-15
GTF2IP13	1.2046	0.168566	2.83276	2.93511	6.39e-15	3.05e-14
GTF2IP20	6.18448	0.262661	4.54954	3.81451	1.1e-34	2.02e-33
GTF2IP23	9.87182	0.310179	4.91488	1.16299	1.11e-09	3.46e-09
GTF2IP4	0.293365	0.030167	3.21022	-0.243457	0.00423033	0.00636492
GTF2IP7	2.2062	0.549863	1.99969	1.98241	1.67e-06	3.83e-06
GTF2IRD1	4.64612	1.62522	1.51484	4.37947	2.15e-09	6.54e-09
GTF2IRD1P1	0.912943	0.362105	1.32864	0.994568	0.0144973	0.0202738
GTF2IRD2	0.144501	0	7.46824	-0.266328	0.000243751	0.000429606
GTF2IRD2B	1.36886	0.633428	1.11039	2.58351	0.000735631	0.00122099
GTF3C1	25.8205	7.63673	1.75742	7.59938	3.23e-16	1.7e-15
GTF3C2	9.43436	3.74781	1.33163	5.28172	8.9e-09	2.55e-08
GTF3C3	8.29066	2.8808	1.52473	5.327	6.21e-11	2.17e-10
GTF3C4	12.7369	4.1175	1.62901	6.26095	2.56e-13	1.09e-12
GTPBP1	11.2406	2.94647	1.93138	5.86936	5.03e-17	2.8e-16
UBE3B	7.49463	1.495	2.32533	5.82191	6.4e-23	5.44e-22
GTPBP3	7.45451	2.21013	1.75336	4.48431	4.79e-12	1.82e-11
GTPBP6	7.88014	2.79161	1.49643	4.02172	1.43e-08	4.02e-08
ZKSCAN5	14.8709	2.94834	2.33412	5.76954	6.21e-23	5.28e-22
GUCA1B	2.19078	0	8.62419	0.701892	7.06e-09	2.04e-08
GUCY1B2	0.837646	0	9.10315	1.11427	1.75e-11	6.35e-11
GUSBP1	2.65599	0.717843	1.88618	3.58392	9.59e-11	3.29e-10
GUSBP11	4.39371	0.482032	3.18572	4.05424	1.89e-25	1.93e-24
GUSBP2	1.20836	0.262851	2.18797	0.889861	0.000418716	0.000714229
GUSBP9	10.493	0.372852	4.77567	1.89328	1.92e-14	8.85e-14
GVINP1	0.977179	0.0516107	4.22358	2.29684	9.71e-17	5.29e-16
[truncated: 3,815 more rows]

## Sheet: S3-6
Supplementary Table S3-6: Pathways enriched by the proteins in S3-5.
Description	LogP	Log(q-value)	Enrichment	Z-score
chromatin organization	-64	-60	4.7	23
chromatin remodeling	-53	-49	4.7	21
DNA damage response	-36	-32	3.6	16
DNA metabolic process	-36	-32	3.6	16
DNA repair	-30	-26	4	15
regulation of cell cycle process	-30	-26	3.3	14
Chromatin modifying enzymes	-24	-21	4.9	14
Chromatin organization	-24	-21	4.9	14
regulation of small GTPase mediated signal transduction	-22	-18	4.4	13
protein modification by small protein conjugation or removal	-21	-17	2.8	11
microtubule cytoskeleton organization	-20	-17	3.2	11
regulation of DNA metabolic process	-20	-16	3.2	11
regulation of chromosome organization	-19	-16	4.5	12
protein modification by small protein conjugation	-19	-16	2.9	11
Pathways affected in adenoid cystic carcinoma	-19	-16	9	14
mitotic cell cycle	-18	-15	2.9	11
mRNA metabolic process	-18	-15	2.9	11
Signaling by Rho GTPases, Miro GTPases and RHOBTB3	-17	-14	2.7	10
Signaling by Rho GTPases	-17	-14	2.7	10
protein ubiquitination	-17	-14	2.9	10
regulation of chromatin organization	-16	-13	9.7	13
DNA-templated transcription	-16	-13	3	10
RHO GTPase cycle	-16	-13	3.2	10
mitotic cell cycle process	-16	-13	3	10
cell division	-16	-13	3	10
regulation of mitotic cell cycle	-15	-13	3	9.9
RNA biosynthetic process	-15	-13	3	9.9
Cell Cycle	-15	-12	2.6	9.5
regulation of cell cycle phase transition	-15	-12	3.1	9.9
positive regulation of organelle organization	-15	-12	2.9	9.5
histone modification	-14	-11	6.5	11
regulation of cytoskeleton organization	-14	-11	2.9	9.3
double-strand break repair	-14	-11	4.1	10
phosphorylation	-14	-11	2.5	8.9
regulation of protein-containing complex assembly	-14	-11	3	9.3
Anchoring of the basal body to the plasma membrane	-14	-11	6	11
Mitotic Prometaphase	-13	-11	4.1	9.9
negative regulation of cellular component organization	-13	-11	2.5	8.8
embryo development ending in birth or egg hatching	-13	-11	2.5	8.9
chordate embryonic development	-13	-10	2.6	8.8
regulation of cellular response to stress	-13	-10	2.5	8.8
peptidyl-amino acid modification	-13	-10	2.7	8.8
Formation of WDR5-containing histone-modifying complexes	-13	-10	9.3	12
chromosome organization	-13	-10	2.8	8.9
epigenetic regulation of gene expression	-13	-10	4.1	9.7
Centrosome maturation	-13	-10	6.3	11
Recruitment of mitotic centrosome proteins and complexes	-13	-10	6.3	11
protein localization to organelle	-13	-9.8	2.4	8.4
DNA replication	-12	-9.8	4	9.5
Loss of proteins required for interphase microtubule organization from the centrosome	-12	-9.8	6.8	11
Loss of Nlp from mitotic centrosomes	-12	-9.8	6.8	11
positive regulation of chromosome organization	-12	-9.7	5.4	10
Organelle biogenesis and maintenance	-12	-9.6	3.4	9
Cilium Assembly	-12	-9.6	4	9.3
regulation of Ras protein signal transduction	-12	-9.5	4.1	9.4
AURKA Activation by TPX2	-12	-9.4	6.5	10
peptidyl-lysine modification	-12	-9.1	4.2	9.3
regulation of supramolecular fiber organization	-12	-9.1	2.9	8.5
mRNA processing	-12	-9.1	2.7	8.3
regulation of kinase activity	-12	-9.1	2.5	8.2
negative regulation of cell cycle	-12	-9	3	8.5
regulation of transferase activity	-12	-9	2.4	8.1
positive regulation of cell cycle	-11	-8.9	3.1	8.5
microtubule organizing center organization	-11	-8.9	5.2	9.6
regulation of cell projection organization	-11	-8.9	2.4	8
transcription by RNA polymerase II	-11	-8.8	3	8.4
Recruitment of NuMA to mitotic centrosomes	-11	-8.8	5.5	9.7
positive regulation of cellular component biogenesis	-11	-8.6	2.6	8.1
heart development	-11	-8.6	2.5	8
Epigenetic regulation of gene expression	-11	-8.6	3.9	8.8
negative regulation of organelle organization	-11	-8.6	3	8.3
regulation of mitotic cell cycle phase transition	-11	-8.6	3	8.3
Diseases of signal transduction by growth factor receptors and second messengers	-11	-8.4	2.7	8.1
DNA-templated DNA replication	-11	-8.2	4.5	8.9
double-strand break repair via homologous recombination	-11	-8.2	4.8	9.1
regulation of DNA repair	-11	-8.2	3.6	8.5
regulation of protein kinase activity	-11	-8.2	2.6	7.9
regulation of organelle assembly	-11	-8.1	3.6	8.4
protein phosphorylation	-10	-8	2.6	7.8
DNA recombination	-10	-7.9	3.4	8.2
recombinational repair	-10	-7.9	4.6	8.9
Herpes simplex virus 1 infection	-10	-7.9	2.5	7.7
Regulation of PLK1 Activity at G2/M Transition	-10	-7.8	5.4	9.1
negative regulation of cell cycle process	-10	-7.8	3.1	8
regulation of microtubule-based process	-10	-7.7	3.3	8.1
regulation of heterochromatin organization	-10	-7.7	11	11
regulation of heterochromatin formation	-10	-7.7	11	11
M Phase	-10	-7.6	2.7	7.7

## Sheet: S3-7
Supplementary Table S3-7: The intersection protein of the above four data sets.
UNIPROT	SYMBOL	RIP						Mouse KD										Correlation with THOC2				Difference Analysis				Survival analysis
		Huh7_IP	Huh7_Input	logFC	logCPM	P.value	FDR	Ctrl2	Ctrl3	Ctrl4	Ctrl5	Ctrl6	Sh2	Sh3	Sh4	Sh5	Sh6	cor_Jiang et al.'s cohort	P.value_Jiang et al.'s cohort	cor_Gao et al.'s cohort	P.value_Gao et al.'s cohort	Jiang et al.'s cohort_P.value	Jiang et al.'s cohort_logFC	Gao et al.'s cohort_P.value	Gao et al.'s cohort_logFC	Jiang et al.'s cohort_OS.P.value	Jiang et al.'s cohort_OS.HR	Gao et al.'s cohort_OS.P.value	Gao et al.'s cohort_OS.HR
Q9UJX3	ANAPC7	17.5554	8.46125	1.05288	6.29515	1.36e-06	3.15e-06	6.21547e+06	5.08401e+06	4.45495e+06	4.95471e+06	6.96558e+06	1.94444e+06	3.9662e+06	2.08501e+06	4.37222e+06	5.09361e+06	0.425531	9.16e-06	0.487885	6.9e-11	2.05024e-15	3.68814	5.15774e-41	0.601364	0.0138	12.9	0.000206	3.16
Q92974	ARHGEF2	14.2277	5.55389	1.35702	6.50433	5.24e-10	1.69e-09	2.06463e+06	2.50577e+06	3.10221e+06	5.41043e+06	3.29296e+06	1.60652e+06	1.18447e+06	143306	823572	422465	0.343536	0.000436121	0.309963	7.01e-05	4.2336e-08	3.70951	3.31183e-14	0.656232	0.0152	3.72	6.09e-06	3.48
Q9NU22	MDN1	223.547	11.2022	4.31869	11.0929	1.66e-75	2.86e-73	1.59392e+06	888400	2.27078e+06	2.48953e+06	1.96241e+06	84378.4	599845	450153	689937	1.05197e+06	0.236562	0.0172313	0.483563	1.07e-10	0.0354969	-0.48059	4.54962e-19	0.425267	0.01	14.5	0.0278	1.86
Q9Y3Y2	CHTOP	15.7651	6.67754	1.23921	5.98917	2.38e-08	6.57e-08	4.57778e+07	2.44446e+07	8.1434e+07	8.71557e+07	1.2307e+08	2.86416e+07	3.45654e+07	6.47745e+07	2.68515e+07	7.46991e+07	0.448573	2.55e-06	0.420614	3.39e-08	7.85681e-13	2.52945	2.42368e-31	0.379596	0.998	275000000	0.118	1.83
P27708	CAD	36.0719	2.84398	3.66455	7.36301	6.14e-53	3.18e-51	5.18234e+07	3.77546e+07	5.63198e+07	6.03289e+07	5.86838e+07	3.39896e+07	3.8698e+07	2.49842e+07	4.08443e+07	3.98852e+07	0.441537	3.8e-06	0.343555	9.27e-06	1.34691e-16	2.55541	6.16846e-25	0.706793	0.0043	6.43	6.39e-08	4.48
Q86UA1	PRPF39	33.3519	2.73727	3.60635	6.48754	4.66e-48	1.83e-46	458107		1.44932e+06	1.66339e+06	1.81106e+06	388306	781790	459345	908956	1.07878e+06	0.207941	0.0369215	0.405543	1.14e-07	0.209195	-0.821695	1.56127e-12	0.143964	0.0479	4.53	0.05	1.74
Q8WXA9	SREK1	77.0618	6.50014	3.5674	9.57522	2.87e-55	1.75e-53	2.50145e+06		3.22369e+06	1.01171e+07	4.85143e+06	1.84219e+06	2.42235e+06		3.43211e+06	3.35146e+06	0.221055	0.0263186	0.398703	1.94e-07	2.98303e-12	2.59233	3.89712e-22	0.42617	0.437	1.59	0.000821	2.54
Q96T37	RBM15	56.6166	4.80253	3.55899	7.17144	5.02e-50	2.25e-48	2.25957e+06	1.84431e+06	4.85883e+06	5.43769e+06	4.95082e+06	1.17418e+06	1.6012e+06	1.39781e+06	3.24348e+06	2.09237e+06	0.31647	0.00126333	0.323176	3.25e-05	8.68084e-11	1.35065	6.39123e-20	0.206364	0.224	0.487	0.0533	1.68
Q9Y4A5	TRRAP	72.7083	6.26814	3.53591	9.02983	4.13e-54	2.33e-52	317860	79192.2	213988	479056	281373	24524.5	46972	35096	207170	127016	0.253334	0.0105845	0.48676	7.74e-11	0.00117756	1.33345	8.00595e-30	0.286953	0.0439	2.97	4.94e-05	2.99
P17812	CTPS1	16.6996	6.31869	1.40195	5.9841	3.34e-10	1.09e-09	5.67066e+07	4.17866e+07	8.81687e+07	7.00812e+07	6.09202e+07	4.41426e+07	5.27491e+07	3.85265e+07	5.57645e+07	5.86331e+07	0.373409	0.000120018	0.191332	0.0156951	3.01063e-12	1.88023	3.26799e-21	0.644786	0.145	2.37	0.017	2.01
Q7L014	DDX46	57.3306	22.5254	1.34773	8.5261	1.48e-10	4.99e-10	1.17474e+07	1.51837e+07	2.41787e+07	2.40774e+07	2.3495e+07	1.47239e+07	1.48017e+07	1.34329e+07	1.94175e+07	1.89596e+07	0.580077	2.06e-10	0.57896	1.31e-15	1.10144e-23	2.14572	3.14434e-43	0.550465	0.157	4.35	0.000281	2.66
Q13523	PRPF4B	104.068	9.78041	3.41138	8.80767	6.9e-51	3.21e-49	3.96079e+06	3.58778e+06	3.79012e+06	7.80142e+06	7.96802e+06	485199	445028	2.04358e+06	652019	5.18122e+06	0.452295	2.05e-06	0.551017	5.24e-14	1.10377e-16	2.14758	1.44612e-33	0.490526	0.272	1.8	0.00276	2.47
Q9Y2K7	KDM2A	268.221	25.4142	3.39969	10.5743	1.66e-51	7.99e-50	266186	452672	535933	427085	499432		104547	331388		185299	0.249048	0.0120237	0.312148	6.19e-05	0.143364	3.8581	2.19295e-09	0.298187	0.306	1.74	0.0252	1.92
O60231	DHX16	44.4269	16.9503	1.39004	6.94764	1.1e-10	3.75e-10	3.98746e+06	3.56287e+06	5.28891e+06	2.33391e+06	2.13029e+06	948356	1.06059e+06	365017	364023	887513	0.440072	4.13e-06	0.517166	2.96e-12	4.24292e-10	2.88867	1.25636e-31	0.421021	0.105	5.38	0.0213	1.88
Q12906	ILF3	229.594	22.0274	3.38167	10.4382	5.03e-51	2.36e-49	2.22969e+08	1.97224e+08	2.48974e+08	2.71766e+08	2.65759e+08	2.54071e+08	1.50611e+08	1.43008e+08	2.0203e+08	1.81832e+08	0.481311	3.49e-07	0.387184	4.61e-07	9.71423e-21	1.60652	2.54932e-32	0.52327	0.105	2.38	0.00558	2.13
Q9Y2L1	DIS3	10.1773	4.44133	1.19618	6.31451	4.49e-08	1.21e-07	1.75503e+07	1.98719e+07	2.1695e+07	1.98035e+07	3.09066e+07	1.64574e+07	1.57722e+07	1.30735e+07	1.78616e+07	1.52299e+07	0.345894	0.000395685	0.282665	0.000306132	4.77269e-15	2.44721	2.03498e-19	0.361596	0.0667	2.7	0.109	0.622
Q9NPF5	DMAP1	5.59268	2.64453	1.08021	4.54933	8.52e-06	1.8e-05	791990	908624	638940	1.08955e+06	956497	328909	647935	258564	410497	1.17713e+06	0.472034	6.25e-07	0.506	1.02e-11	2.24965e-10	3.06662	2.41256e-24	0.308633	0.457	0.566	0.00379	2.22
Q9NTJ3	SMC4	153.869	15.9891	3.26648	9.48978	7.4e-48	2.87e-46	1.25335e+07	1.41527e+07	1.5877e+07	2.15836e+07	1.4851e+07	1.06715e+07	7.19772e+06	8.34849e+06	1.61161e+07	1.44632e+07	0.527082	1.49e-08	0.541012	1.81e-13	1.2036e-05	2.91903	8.99929e-28	1.19542	0.0043	4.68	1.35e-05	3.34
Q14676	MDC1	152.01	15.8233	3.26399	9.40392	9.4e-48	3.63e-46	2.00015e+07	5.0424e+06	1.44707e+07	1.34564e+07	1.92025e+07	5.54965e+06	6.02704e+06	7.73288e+06	5.76589e+06	6.93476e+06	0.49406	1.52e-07	0.53492	3.78e-13	1.64583e-05	2.99055	2.25355e-21	0.599733	0.0119	6.84	0.000727	2.57
Q14152	EIF3A	377.736	139.261	1.43958	10.8424	5.5e-12	2.08e-11	8.11472e+07	7.002e+07	9.83143e+07	7.88289e+07	9.23918e+07	5.25139e+07	5.99113e+07	4.62506e+07	7.42366e+07	7.17589e+07	0.28312	0.00411968	0.201167	0.0110015	6.22395e-24	1.12629	3.99928e-12	0.119435	0.222	0.452	0.0114	1.97
Q8NI27	THOC2	70.3856	7.71231	3.18994	8.65112	1.71e-45	5.62e-44	5.39893e+06	4.20064e+06	6.42869e+06	7.13673e+06	8.37389e+06	4.15611e+06	3.7976e+06	3.44078e+06	4.67186e+06	5.13545e+06	1	0	1	0	1.35524e-14	3.0446	2.00279e-46	0.755115	0.0165	4.78	0.000469	2.64
Q01780	EXOSC10	20.598	9.6123	1.09947	6.50857	3.65e-07	9.04e-07	7.18656e+06	4.93771e+06	1.05251e+07	1.02629e+07	1.32744e+07	4.63142e+06	4.70836e+06	2.80861e+06	5.03899e+06	6.13292e+06	0.368508	0.000149618	0.294087	0.000168162	2.291e-13	2.99569	1.17304e-19	0.270453	0.0653	2.8	0.153	1.49
Q14204	DYNC1H1	119.057	14.7494	3.01289	10.0492	4.41e-42	1.23e-40	3.06975e+07	3.34633e+07	4.23885e+07	4.33628e+07	3.70575e+07	2.0525e+07	2.0659e+07	1.86667e+07	2.49309e+07	3.08976e+07	0.355559	0.00026343	0.218203	0.00572559	1.49505e-22	1.18587	1.416e-13	0.178012	0.00398	6.57	4.08e-05	3.06
Q5SSJ5	HP1BP3	36.4075	13.8103	1.39844	7.54922	5.2e-11	1.83e-10	2.10588e+07	1.94721e+07	2.7647e+07	2.74518e+07	3.22896e+07	6.58815e+06	1.37132e+07	1.37474e+07	1.09497e+07	1.75099e+07	0.238123	0.0164886	0.214694	0.00657585	4.30648e-11	1.19987	0.0264379	0.0795597	0.503	0.672	0.115	0.548
Q9ULK4	MED23	16.059	2.27675	2.81788	6.10038	6.64e-32	1.03e-30	743856	367460	1.23853e+06	556035	817973	263445	175913	161060	148018	422036	0.434133	5.74e-06	0.492734	4.18e-11	1.4104e-13	3.33006	9.99641e-25	0.310196	0.0094	4.07	0.0245	1.83
Q9Y6M1	IGF2BP2	78.1453	27.9827	1.48158	7.97566	2.96e-12	1.15e-11	1.39802e+07	1.19016e+07	1.69226e+07	1.96603e+07	9.05159e+06	1.10417e+07	1.12385e+07	7.53313e+06	8.1537e+06	1.09314e+07	0.259515	0.00877506	0.225924	0.00419075	0.000409665	5.93846	1.81536e-09	1.75597	0.234	2.48	0.00315	2.25
Q92551	IP6K1	5.20122	2.17746	1.25575	4.29068	6.23e-07	1.5e-06	511907	1.25935e+06	544168	644436	254414	198200	402685	488258	252067	546403	0.219579	0.0273651	0.202528	0.0104605	1.14624e-07	2.23334	1.38936e-12	0.254332	0.178	2.8	0.0998	1.88
Q96KM6	ZNF512B	16.516	2.42798	2.7655	5.82565	4.88e-30	6.77e-29	215249		353475	605837	346168					326198	0.266884	0.00697812	0.442353	5.29e-09	8.2278e-06	2.94649	9.90776e-18	0.436613	0.563	0.724	0.0233	2.9
Q8IU81	IRF2BP1	6.3316	2.29295	1.46439	3.51912	2.29e-07	5.77e-07	2.16121e+06	913973	1.25805e+06	1.19967e+06	3.21726e+06	2.47888e+06	711171	1.14674e+06	1.12577e+06	1.01397e+06	0.387508	6.24e-05	0.406515	1.06e-07	1.25987e-08	4.52698	3.25718e-22	0.722635	0.0683	3.28	0.00432	3.81
Q9HCE1	MOV10	16.7786	2.60934	2.68442	5.99414	2.82e-29	3.73e-28	7.24087e+06	7.40671e+06	1.01884e+07	1.06718e+07	8.42083e+06	6.30985e+06	3.34008e+06	1.82169e+06	4.5113e+06	4.70023e+06	0.280624	0.00447629	0.182984	0.020962	3.14649e-07	1.13493	2.92876e-12	0.380102	0.334	0.593	0.029	1.79
Q9H6R4	NOL6	20.5017	3.20756	2.67579	6.14275	1.28e-29	1.73e-28	4.1971e+06	2.96175e+06	4.37389e+06	6.64198e+06	4.48672e+06	998432	1.98394e+06	776323	2.01181e+06	2.65361e+06	0.286584	0.00366687	0.301601	0.000111821	9.4882e-09	3.25092	7.7619e-29	0.527988	0.22	1.98	0.00732	2.16
Q05519	SRSF11	120.67	19.5696	2.62433	9.2162	3.94e-33	6.55e-32	2.04771e+07	1.34711e+07	3.07827e+07	2.32872e+07	4.14894e+07	1.89266e+07	2.16782e+07	2.6155e+07	1.69179e+07	3.17711e+07	0.373053	0.000121968	0.371425	1.43e-06	5.53739e-18	1.92594	3.07257e-26	0.418165	0.0266	4.24	0.00863	3.47
P57678	GEMIN4	20.7864	3.4076	2.60843	6.1335	2.01e-28	2.53e-27	3.23068e+06	5.87675e+06	5.60613e+06	4.81082e+06	8.92732e+06	2.76687e+06	5.34899e+06	2.58413e+06	3.32538e+06	4.16234e+06	0.314034	0.00138371	0.432845	1.21e-08	0.9976	-0.00412356	3.35994e-27	0.446037	0.184	2.05	0.00113	2.4
A6NHR9	SMCHD1	22.8709	3.81635	2.58309	7.35373	1.62e-30	2.31e-29	1.15861e+06	1.59104e+06	2.97651e+06	2.19797e+06	1.49478e+06	872375	790582	606911	1.16863e+06	1.46168e+06	0.56865	5.52e-10	0.521762	1.76e-12	2.50676e-11	3.78449	1.47517e-31	0.621402	0.00842	4.75	3.68e-06	3.62
Q9HAU5	UPF2	62.7653	11.4846	2.45016	7.7806	1.04e-28	1.33e-27	385243	337176	769224	623467	663313	248414	531470	304616	329815	550436	0.532169	1.02e-08	0.357923	3.62e-06	2.56383e-13	2.52045	3.83902e-11	0.1676	0.251	0.506	0.0857	1.75
Q7L2E3	DHX30	42.6067	7.97145	2.41805	7.61808	6.12e-28	7.41e-27	9.30732e+06	6.14398e+06	1.04622e+07	1.26365e+07	1.17655e+07	3.94501e+06	6.27208e+06	3.46665e+06	4.83712e+06	6.8732e+06	0.24016	0.015561	0.208832	0.0082494	4.90849e-15	2.51499	8.20647e-32	0.412779	0.0304	0.31	0.0798	1.65
P78316	NOP14	133.33	61.9141	1.10664	8.43365	1.24e-07	3.19e-07	8.65686e+06	5.0553e+06	6.33189e+06	6.62641e+06	1.1892e+07	3.82547e+06	3.81562e+06	1.92232e+06	3.40584e+06	4.23209e+06	0.248839	0.012098	0.305513	9e-05	0.000174022	1.75446	3.43566e-30	0.646717	0.454	0.667	6.13e-05	2.95
O43847	NRDC	34.5753	13.5651	1.34979	7.35808	2.52e-10	8.36e-10	4.43807e+06	8.15011e+06	8.77874e+06	8.44913e+06	5.94888e+06	8.38463e+06	7.8559e+06	6.32468e+06	7.4746e+06	5.49309e+06	0.2288	0.0213685	0.210003	0.00788774	6.69901e-13	1.51469	1.83227e-25	0.443581	0.272	2.32	0.0615	1.74
O75533	SF3B1	88.8526	17.2148	2.36772	8.92664	1.02e-27	1.21e-26	3.40043e+07	2.58962e+07	4.37077e+07	4.44432e+07	4.44486e+07	2.25258e+07	2.7263e+07	2.56935e+07	2.46558e+07	4.07737e+07	0.628515	1.97e-12	0.572645	3.11e-15	4.5356e-20	1.65785	8.01033e-32	0.440763	0.0326	3.3	0.00178	2.39
Q12769	NUP160	7.94603	3.23724	1.29528	5.59588	1.15e-08	3.27e-08	1.08389e+07	7.9139e+06	1.03564e+07	9.49928e+06	1.19037e+07	6.78769e+06	4.4212e+06	5.35095e+06	6.35522e+06	7.69438e+06	0.209678	0.0353385	0.457551	1.33e-09	1.08195e-05	1.73873	3.58096e-35	0.446693	0.175	2.08	0.00852	3.44
P46087	NOP2	92.1705	17.8861	2.36538	8.01419	3.24e-27	3.73e-26	3.24902e+07	2.07791e+07	4.85066e+07	4.63784e+07	6.92918e+07	8.74843e+06	1.91358e+07	1.96219e+07	1.3228e+07	4.02757e+07	0.302309	0.00212215	0.305397	9.06e-05	6.58854e-10	2.75482	1.97318e-33	0.714791	0.998	284000000	0.0137	2.03
Q9BW27	NUP85	4.26296	2.01267	1.08229	4.05679	2.59e-05	5.19e-05	4.92043e+06	2.57063e+06	9.17487e+06	4.17266e+06	1.01102e+07	3.5511e+06	1.01841e+07	3.28803e+06	2.71322e+06	3.99817e+06	0.573968	3.5e-10	0.490068	5.51e-11	4.71459e-13	2.07852	2.15953e-30	0.412877	0.156	4.37	0.00766	2.39
Q13310	PABPC4	84.2391	16.4064	2.36017	8.41744	2.38e-27	2.79e-26	3.32384e+07	3.0278e+07	4.67823e+07	3.94197e+07	3.32419e+07	2.96554e+07	3.21614e+07	3.20511e+07	3.0658e+07	3.11905e+07	0.30682	0.00180386	0.256811	0.00108429	1.70644e-13	1.46345	2.3789e-05	0.146257	0.187	2.19	0.0267	1.87
A5YKK6	CNOT1	54.0439	10.5943	2.35078	8.45672	3.49e-27	4.01e-26	2.58105e+06	3.3261e+06	4.66121e+06	4.60167e+06	9.34569e+06	2.38058e+06	2.58017e+06	1.43226e+06	3.14489e+06	4.0267e+06	0.222075	0.0256152	0.333645	1.73e-05	2.55744e-16	1.81219	5.63374e-33	0.269846	0.266	2.34	2.45e-05	3.19
Q14CX7	NAA25	16.2128	3.22491	2.32958	6.62986	1.11e-24	1.06e-23	1.40101e+06	2.03064e+06	2.20514e+06	3.55836e+06	3.41408e+06	1.78471e+06	1.81015e+06	1.11411e+06	794109	1.82859e+06	0.364502	0.000178687	0.303296	0.000101832	8.88031e-07	1.69285	1.94376e-33	0.551202	0.113	5.18	0.000689	2.49
O94966	USP19	28.2542	5.66116	2.31908	6.61154	1.74e-24	1.65e-23	519180	588080	538910	885171	454107	137579	448417	445821	416834	1.23438e+06	0.236047	0.0174823	0.168773	0.0334504	3.72093e-08	1.50893	3.33366e-23	0.274772	0.0627	2.83	0.177	0.659
Q8NFD5	ARID1B	4.69039	0.951383	2.30144	6.96443	1.05e-24	1.01e-23	325449	167864	286834	447723	353740	683900	125209		158447	275982	0.322579	0.00100208	0.303113	0.000102871	1.21122e-08	2.31018	0.0277442	0.0655564	0.109	3.41	0.0115	2.01
Q9Y4R8	TELO2	8.32549	1.69512	2.29516	4.44643	6.71e-18	3.99e-17	1.9088e+06	789609	1.59127e+06	1.01917e+06	1.58265e+06	310505	827550	410628	446330	1.04261e+06	0.477208	4.52e-07	0.337793	1.33e-05	5.16704e-07	4.00955	1.27044e-25	0.444658	0.334	1.72	0.001	2.54
Q92900	UPF1	32.4975	6.63365	2.29233	7.39972	2.46e-25	2.48e-24	1.25513e+07	1.43568e+07	1.7779e+07	2.08578e+07	1.86743e+07	1.3668e+07	9.92885e+06	1.09658e+07	1.49506e+07	1.4941e+07	0.351798	0.000309101	0.232837	0.00314192	4.75759e-11	1.40734	7.30445e-22	0.318741	0.109	2.84	0.0855	1.58
Q9BQG0	MYBBP1A	79.4508	16.2353	2.29086	8.21613	6.83e-26	7.19e-25	2.47811e+07	1.68955e+07	3.09711e+07	2.82276e+07	3.90182e+07	9.66284e+06	9.75705e+06	8.65155e+06	1.05774e+07	1.99316e+07	0.391927	5.05e-05	0.336615	1.44e-05	3.93123e-07	2.06559	3.24697e-18	0.496675	0.0299	3.62	0.00458	2.14
O15344	MID1	1.0286	0.210835	2.28288	2.64175	5.12e-10	1.65e-09	6.91873e+06	6.41746e+06	8.61286e+06	1.28777e+07	1.19566e+07	5.14943e+06	7.24051e+06	5.93397e+06	9.41937e+06	9.45042e+06	0.319467	0.00112828	0.160754	0.0429478	0.000960982	3.61317	1.62073e-11	0.390986	0.068	2.69	0.0536	1.7
Q8NHQ9	DDX55	17.524	3.63926	2.26728	5.93193	2.95e-22	2.39e-21	275469	282196	598353	275069	798622		194944		206161	406439	0.309714	0.00162313	0.374936	1.12e-06	0.00550376	2.80448	5.58647e-21	0.513595	0.396	1.61	0.000428	2.57
O75643	SNRNP200	128.704	26.8445	2.26133	9.73193	7.81e-26	8.18e-25	4.16547e+07	3.73717e+07	5.91555e+07	4.81684e+07	5.96018e+07	2.83253e+07	2.46504e+07	3.00424e+07	2.89536e+07	3.47447e+07	0.643582	3.91e-13	0.613647	7.98e-18	4.00122e-19	2.03511	9.46175e-42	0.499862	0.0691	4.01	0.0366	1.81
Q9Y6D5	ARFGEF2	42.4419	9.01898	2.23437	7.8502	1.34e-24	1.28e-23	232477	2.41527e+06	225775	299928	246278	376783	567650	190617	167555	212070	0.409392	2.13e-05	0.17946	0.0236077	6.35612e-18	1.77584	4.27311e-27	0.393031	0.0606	3.04	0.145	1.48
Q9Y6J9	TAF6L	10.0458	2.14357	2.22746	4.30327	1.38e-16	7.46e-16	327529	544443	414144	926649	259580		172678		245429		0.232015	0.0195616	0.339551	1.19e-05	1.94748e-08	3.1106	5.19471e-20	0.240135	0.368	1.63	0.0978	1.56
P28340	POLD1	8.35437	3.49612	1.25647	4.86692	1.32e-07	3.39e-07	7.17801e+06	7.8098e+06	1.03165e+07	1.04235e+07	7.62161e+06	4.8574e+06	6.61441e+06	3.2012e+06	4.45006e+06	8.36086e+06	0.509369	5.34e-08	0.476444	2.18e-10	8.69762e-09	3.77977	3.44337e-19	0.534976	0.0288	5.32	0.000853	2.52
P30876	POLR2B	23.8301	11.8817	1.00398	6.7241	2.82e-06	6.3e-06	6.47564e+06	3.24809e+06	8.38449e+06	1.08541e+07	8.65242e+06	5.5111e+06	3.46253e+06	3.87689e+06	6.01593e+06	3.65548e+06	0.395205	4.31e-05	0.455746	1.58e-09	2.61968e-14	1.88013	3.6862e-32	0.289998	0.31	0.581	0.00753	2.19
Q9H1A4	ANAPC1	14.4035	3.11252	2.21009	6.8741	5.58e-23	4.77e-22	544098	862172	1.34838e+06	1.26979e+06	824373	437594	224743	445201	262491	1.09045e+06	0.343646	0.000434161	0.366851	1.97e-06	3.05157e-11	2.64931	9.2753e-31	0.332647	0.306	0.575	0.0187	1.88
Q8N1G2	CMTR1	14.6	3.17907	2.19887	5.56851	2.45e-20	1.72e-19	1.91895e+06	4.03487e+06	3.55019e+06	6.02256e+06	4.40167e+06	1.16851e+06	1.42732e+06	965688	1.72824e+06	1.78555e+06	0.360719	0.000210863	0.39603	2.38e-07	1.62154e-09	2.15741	2.87724e-22	0.407109	0.0573	2.79	0.1	1.64
O43395	PRPF3	17.842	6.38283	1.48284	6.03414	3.21e-11	1.15e-10	1.14417e+07	1.14538e+07	1.83163e+07	1.46924e+07	1.54613e+07	8.20477e+06	6.76756e+06	1.11362e+07	1.25703e+07	1.0328e+07	0.436201	5.12e-06	0.509055	7.3e-12	0.13098	0.907088	1.39229e-40	0.604658	0.998	422000000	0.00133	2.59
O75400	PRPF40A	55.638	22.2861	1.3199	8.53903	3.38e-10	1.11e-09	2.24247e+07	1.56543e+07	3.21659e+07	2.06564e+07	2.63129e+07	1.14248e+07	1.1475e+07	8.91979e+06	9.91724e+06	1.92305e+07	0.379257	9.18e-05	0.395225	2.53e-07	1.69537e-12	1.80635	4.11746e-24	0.329062	0.0187	4.63	0.0205	2.55
Q96PZ0	PUS7	32.8091	13.3967	1.29213	6.68024	2.3e-09	6.97e-09	6.66743e+06	6.8004e+06	8.32409e+06	1.0379e+07	7.65382e+06	5.92945e+06	5.03404e+06	5.85195e+06	7.8947e+06	7.31163e+06	0.307494	0.00176022	0.386629	4.81e-07	0.000370099	1.04816	1.05573e-26	0.774607	0.0106	3.92	1.12e-05	3.3
Q93074	MED12	14.5272	3.28451	2.14472	6.05952	1.42e-20	1.01e-19	58417.5	34914.6	53022.3	53899.3	174745				111435	20113.5	0.458167	1.45e-06	0.430653	1.46e-08	3.2528e-08	2.97442	1.36194e-23	0.303765	0.233	1.9	0.00326	2.7
Q92621	NUP205	34.9427	8.05936	2.11614	7.36098	4.35e-22	3.5e-21	8.63155e+06	8.31429e+06	1.39048e+07	1.2852e+07	1.34726e+07	7.2882e+06	6.29872e+06	2.51521e+08	7.38667e+06	1.00029e+07	0.213518	0.0320403	0.471118	3.67e-10	0.000770884	1.27233	2.4755e-37	0.388193	0.00948	5.44	0.00247	3.4
P26358	DNMT1	120.739	28.0295	2.10684	9.51025	7.7e-23	6.52e-22	5.7013e+06	4.55218e+06	1.07532e+07	6.88254e+06	7.39317e+06	6.59401e+06	4.49578e+06	2.49333e+06	4.18982e+06	6.56872e+06	0.434553	5.61e-06	0.443102	4.95e-09	8.38357e-09	1.08271	3.72331e-20	0.601129	0.00695	4.51	4.98e-05	4.13
O15226	NKRF	10.1603	2.36562	2.10193	4.67916	1.64e-16	8.81e-16	1.2175e+07	1.46317e+07	9.76798e+06	1.29406e+07	1.15957e+07	9.55479e+06	1.0806e+07	6.14899e+06	8.52928e+06	1.35083e+07	0.433651	5.9e-06	0.445954	3.84e-09	0.297268	1.10298	3.46444e-31	0.594295	0.0721	2.9	0.000832	2.51
Q9NTI5	PDS5B	16.4157	3.84829	2.09265	7.07073	3.3e-21	2.46e-20	2.73267e+06	2.01792e+06	3.65254e+06	3.76109e+06	2.70031e+06	347622	502653	229384	669014	945708	0.383627	7.49e-05	0.437385	8.18e-09	3.04382e-11	1.85421	1.63045e-13	0.238253	0.0304	3.35	0.00114	2.44
Q5JTH9	RRP12	18.7934	7.40371	1.34382	6.80922	4.8e-10	1.55e-09	4.88492e+06	1.14207e+07	1.44568e+07	1.27558e+07	1.9814e+07	688468	2.24461e+06	2.33007e+06	1.36275e+06	3.64126e+06	0.199748	0.0452108	0.193027	0.0147791	8.41028e-13	2.87099	6.21619e-25	0.707004	0.432	1.55	0.187	1.56
Q14684	RRP1B	31.07	13.8122	1.16952	7.01899	4.47e-08	1.2e-07	9.66942e+06	3.64128e+06	9.23394e+06	1.02246e+07	9.25902e+06	4.3496e+06	4.5593e+06	2.89066e+06	7.63842e+06	8.55744e+06	0.401762	3.12e-05	0.297936	0.000136633	8.60889e-11	2.92248	4.95358e-26	0.601992	0.424	1.84	0.00524	2.23
Q9Y4C8	RBM19	33.1037	7.78979	2.08719	6.92419	6.04e-21	4.41e-20	472474	431395	937980	248943	532091	450180	207436	283075	138673	278276	0.226633	0.0226656	0.350053	6.09e-06	0.534612	0.449716	1.49466e-26	0.52769	0.0741	0.311	5.14e-06	3.54
Q6PJG6	BRAT1	4.81807	1.14793	2.06853	4.34579	5.26e-15	2.53e-14	2.97557e+06	2.79745e+06	3.00413e+06	1.8436e+06	3.82615e+06	1.75303e+06	2.54653e+06	1.03261e+06	2.98513e+06	2.21368e+06	0.274448	0.00547998	0.203534	0.0100759	1.25699e-08	3.19563	6.29046e-10	0.279839	0.0614	0.367	0.136	1.83
Q92616	GCN1	39.2385	9.49564	2.04686	7.88144	3.37e-21	2.5e-20	2.20146e+07	7.13695e+06	1.30679e+07	1.30288e+07	2.07247e+07	4.32713e+06	3.78677e+06	1.32376e+07	1.25498e+07	6.1217e+06	0.203741	0.0409963	0.396828	2.24e-07	0.107726	0.401165	9.00813e-21	0.289543	0.17	2.08	0.0145	1.98
Q13838	DDX39B	47.175	11.6688	2.01528	7.69152	1.54e-20	1.1e-19	3.78853e+08	2.94281e+08	4.40313e+08	4.46464e+08	4.23312e+08	3.9818e+08	2.77048e+08	2.75535e+08	3.40131e+08	3.23159e+08	0.563912	8.23e-10	0.623224	1.74e-18	3.1451e-23	1.32883	1.03193e-35	0.444651	0.0511	2.87	0.00255	6
Q6P2E9	EDC4	24.2874	6.06711	2.00095	6.55826	4.33e-19	2.8e-18	2.78933e+07	1.31683e+07	1.16678e+07	9.80438e+06	1.56201e+07	1.36527e+07	5.52169e+06	7.80099e+06	1.18947e+07	1.10442e+07	0.319252	0.00113752	0.237376	0.00258881	8.2452e-12	1.95657	4.5474e-12	0.220009	0.0473	3.03	9.88e-05	2.87
Q8TF68	ZNF384	27.7239	6.95559	1.9947	6.49803	6.46e-19	4.13e-18	3.37959e+06	921648	1.96762e+06	2.26958e+06	2.07779e+06				910123	1.09561e+06	0.379911	8.91e-05	0.464736	6.78e-10	0.00241963	1.45608	3.56688e-11	0.304659	0.548	1.38	0.000347	2.69
Q01968	OCRL	8.34979	2.11001	1.98394	4.94266	8e-16	4.1e-15	2.24156e+06	2.09118e+06	3.8781e+06	2.49648e+06	2.83947e+06	2.36868e+06	1.96533e+06	772022	1.3442e+06	2.04203e+06	0.335787	0.000597263	0.308093	7.79e-05	0.0149595	1.53903	2.67023e-24	0.565257	0.0808	2.82	0.00126	2.5
Q6P2Q9	PRPF8	87.689	22.2156	1.9808	9.28665	1.68e-20	1.19e-19	2.29603e+07	2.4778e+07	3.77307e+07	3.55706e+07	4.09188e+07	7.47928e+06	1.19643e+07	1.14577e+07	1.47939e+07	2.25602e+07	0.668512	2.19e-14	0.608596	1.74e-17	2.60478e-20	1.91648	9.92189e-40	0.411816	0.0643	2.72	0.0181	3.03
Q8TAQ2	SMARCC2	20.3976	9.15016	1.15647	6.98616	6.37e-08	1.69e-07	4.4082e+06	2.4129e+06	3.59418e+06	4.9335e+06	4.3355e+06	4.19507e+06	2.11165e+06	945727	4.25357e+06	3.88382e+06	0.653563	1.27e-13	0.468394	4.78e-10	3.25021e-10	1.8257	2.50349e-23	0.319666	0.000182	8.15	0.0283	1.85
O95347	SMC2	28.9683	10.8738	1.41354	7.01449	5.13e-11	1.81e-10	1.22006e+07	1.10877e+07	2.09786e+07	1.57229e+07	1.72206e+07	9.22217e+06	1.02582e+07	4.69684e+06	1.08061e+07	1.10895e+07	0.490558	1.91e-07	0.531106	5.94e-13	4.62707e-07	3.66418	9.83006e-27	1.07095	0.00391	5.53	1.11e-05	3.42
O43143	DHX15	57.3154	14.7262	1.96048	8.20238	7.8e-20	5.3e-19	5.85004e+07	5.63014e+07	9.78048e+07	8.47296e+07	9.44658e+07	3.56911e+07	5.49248e+07	4.44809e+07	4.73092e+07	5.94727e+07	0.543742	4.2e-09	0.420026	3.56e-08	2.82389e-19	1.39366	1.42954e-35	0.496427	0.998	330000000	0.000191	2.88
Q9GZR7	DDX24	35.6053	9.21562	1.94986	7.60053	2.31e-19	1.52e-18	1.49008e+06	342676	2.52519e+06	1.92148e+06	3.14537e+06	353473	773293	431422	309803	2.7097e+06	0.427831	8.1e-06	0.25596	0.00112801	1.35538e-11	3.98957	1.08736e-23	0.678725	0.137	2.64	0.0155	2.2
Q13247	SRSF6	89.4326	37.9265	1.23756	8.19421	4.04e-09	1.2e-08	1.68403e+08	1.51551e+08	1.56379e+08	1.66115e+08	1.74359e+08	1.67503e+08	1.60294e+08	1.36893e+08	1.59529e+08	1.63375e+08	0.397749	3.81e-05	0.590328	2.63e-16	4.38707e-16	1.52025	4.08708e-41	0.592512	0.107	5.34	0.0159	1.95
Q86XP3	DDX42	52.3328	14.2591	1.87577	8.15102	2.27e-18	1.4e-17	1.54499e+07	7.79591e+06	1.25805e+07	1.11436e+07	1.90345e+07	9.83536e+06	9.97138e+06	8.73961e+06	7.98351e+06	1.33296e+07	0.48227	3.28e-07	0.345681	8.09e-06	2.36019e-19	1.70438	8.85839e-30	0.364606	0.193	2.7	0.036	1.86
Q9UBB9	TFIP11	8.85304	4.12579	1.10129	5.1555	1.88e-06	4.29e-06	2.49665e+06	1.67407e+06	2.76605e+06	2.57781e+06	3.36915e+06	1.79235e+06	435323	1.7289e+06	1.86858e+06	939641	0.315783	0.00129628	0.347679	7.11e-06	3.54404e-10	3.40075	2.71976e-36	0.40777	0.195	0.429	0.0285	2
P78527	PRKDC	74.0247	20.6418	1.84242	9.51228	3.87e-18	2.34e-17	2.80046e+07	2.61201e+07	4.61888e+07	4.39969e+07	4.47741e+07	1.47767e+07	2.11826e+07	1.63692e+07	2.12584e+07	2.97757e+07	0.474102	5.5e-07	0.488018	6.8e-11	1.62193e-23	2.1732	2.33806e-45	0.773009	0.00838	4.16	0.000694	2.5
Q29RF7	PDS5A	21.063	5.93252	1.8279	7.36851	3.23e-17	1.83e-16	2.30882e+06	3.02877e+06	3.14259e+06	3.30318e+06	3.47187e+06	3.64654e+06	2.50897e+06	1.23171e+06	1.75397e+06	3.35509e+06	0.398249	3.72e-05	0.564192	9.61e-15	1.97103e-15	2.60593	3.36971e-31	0.514117	0.154	4.39	0.00175	9.53
O15042	U2SURP	36.2071	10.5269	1.78214	8.0241	8.72e-17	4.76e-16	1.17781e+07	6.1756e+06	1.00395e+07	6.28136e+06	1.74415e+07	5.45626e+06	7.03768e+06	7.12318e+06	5.94747e+06	9.04184e+06	0.405905	2.54e-05	0.548476	7.21e-14	3.1624e-17	2.17278	5.25676e-36	0.500645	0.0742	2.88	0.00779	2.08
Q9UKV8	AGO2	5.32934	1.55405	1.77767	5.78132	9.43e-15	4.44e-14	1.45027e+06	1.95571e+06	1.31626e+06	1.78043e+06	979770	414972	640430	499615	1.00482e+06	1.15377e+06	0.273692	0.00561558	0.252578	0.00131817	7.64349e-15	1.34362	5.88688e-17	0.298687	0.251	1.86	0.0636	1.96
Q9NVC6	MED17	2.07576	0.606365	1.77441	3.89904	1.02e-10	3.5e-10	947656	590534	2.05557e+06	1.41424e+06	326055	495670	405890	1.29642e+06	380344	671095	0.319895	0.00111012	0.279925	0.000352134	0.249957	-1.52642	7.00906e-18	0.4096	0.202	0.266	0.00568	2.13
A3KN83	SBNO1	22.9781	6.84126	1.74785	7.37821	5.86e-16	3.03e-15	116365	143244	639621	219489	466232	147481	98258.7	191248	112300	428291	0.439983	4.15e-06	0.333664	1.72e-05	1.13227e-12	3.37287	2.04102e-05	0.121943	0.128	0.439	0.000546	2.66
Q9BSJ2	TUBGCP2	10.5666	5.13458	1.04108	5.92561	2.49e-06	5.59e-06	3.09458e+06	1.68958e+06	3.88538e+06	3.67227e+06	4.14243e+06	1.69588e+06	1.35142e+06	968370	1.43643e+06	1.50424e+06	0.477951	4.32e-07	0.434333	1.07e-08	3.10111e-10	2.30173	3.12971e-19	0.296282	0.00598	8.17	0.00134	2.37
P11388	TOP2A	125.827	38.4108	1.71183	9.04741	6.38e-16	3.29e-15	2.45291e+07	1.57817e+07	3.0285e+07	3.39501e+07	3.30298e+07	1.00052e+07	1.13146e+07	1.16694e+07	8.56082e+06	1.97503e+07	0.274784	0.00542056	0.44117	5.87e-09	0.0727237	1.62416	6.55649e-23	1.97209	0.0503	2.88	1.68e-06	3.77
P35251	RFC1	23.1414	7.08736	1.70702	6.67189	9.1e-15	4.29e-14	2.9283e+06	2.18014e+06	3.38094e+06	2.8569e+06	3.90252e+06	621085	943671	1.09447e+06	356126	1.98986e+06	0.280872	0.00443965	0.51681	3.08e-12	1.23027e-09	2.81531	1.96975e-28	0.794238	0.138	2.29	0.00484	2.16
P57081	WDR4	5.41364	2.06771	1.38759	3.4105	1.34e-06	3.1e-06	5.15126e+06	4.05577e+06	5.76729e+06	5.51113e+06	5.2123e+06	4.58023e+06	1.25365e+06	3.51637e+06	1.30336e+06	4.81853e+06	0.260206	0.00859095	0.360876	2.97e-06	0.000217612	2.43589	6.18501e-24	0.663933	0.0435	3.3	0.00028	2.74
Q12788	TBL3	3.11891	0.976028	1.67517	3.91383	6.67e-10	2.12e-09	7.88476e+06	6.38015e+06	9.76044e+06	1.27022e+07	9.95774e+06	6.19532e+06	5.26001e+06	4.93145e+06	3.94945e+06	6.59315e+06	0.255921	0.00979098	0.334169	1.67e-05	1.8267e-05	3.52398	9.43765e-27	0.443331	0.215	1.94	0.00422	2.25
Q9H0A0	NAT10	26.4159	8.28696	1.67235	6.51488	3.97e-14	1.78e-13	9.63034e+06	5.55108e+06	1.1258e+07	1.39081e+07	7.03445e+06	1.12085e+06	2.97753e+06	2.67785e+06	2.0599e+06	6.77864e+06	0.398371	3.69e-05	0.378413	8.74e-07	7.00595e-13	2.42939	5.10058e-36	0.644809	0.0466	2.9	0.000369	2.64
O14980	XPO1	22.1937	11.0751	1.00279	7.60814	1.94e-06	4.42e-06	7.01181e+07	6.9677e+07	9.25484e+07	8.9067e+07	9.03487e+07	9.00357e+07	6.43787e+07	6.12077e+07	7.59207e+07	8.54744e+07	0.468493	7.78e-07	0.459736	1.09e-09	2.36594e-20	1.52781	1.24489e-44	0.523467	0.00863	4.1	0.00736	2.07
Q9HAV4	XPO5	8.59122	4.16481	1.04448	5.77375	2.74e-06	6.12e-06	1.6574e+07	1.35566e+07	2.04814e+07	2.30322e+07	1.89246e+07	1.12673e+07	1.16027e+07	9.83959e+06	8.5519e+06	1.33589e+07	0.291163	0.00313674	0.488341	6.58e-11	3.86593e-08	4.09511	1.41104e-29	0.956978	0.0125	3.86	0.000189	2.76
Q7Z739	YTHDF3	19.2511	7.06622	1.4458	6.3495	5.44e-11	1.91e-10	5.91352e+06	6.79325e+06	8.16163e+06	8.95087e+06	1.15429e+07	7.0063e+06	4.31562e+06	4.67231e+06	4.61075e+06	6.74526e+06	0.376063	0.000106357	0.169399	0.0327905	1.11092e-22	1.82998	2.65924e-24	0.586892	0.048	3.06	0.119	1.53
Q8NI36	WDR36	5.50648	1.74913	1.65404	4.81998	1.29e-11	4.73e-11	1.41466e+07	1.16469e+07	1.48972e+07	1.10411e+07	2.01671e+07	5.43874e+06	5.69662e+06	4.75183e+06	7.87032e+06	7.24391e+06	0.240578	0.0153765	0.363926	2.41e-06	2.91946e-06	2.84818	3.5139e-33	0.499228	0.158	2.15	0.000603	2.65
P52701	MSH6	29.4392	9.41855	1.6441	7.74196	1.55e-14	7.2e-14	1.44899e+07	1.40616e+07	2.54049e+07	2.20725e+07	1.77882e+07	9.70167e+06	8.93651e+06	9.22771e+06	1.12287e+07	1.41198e+07	0.654599	1.13e-13	0.52332	1.47e-12	1.44139e-09	4.37231	8.67096e-31	1.00893	0.0242	3.34	0.00149	2.39
P51532	SMARCA4	88.8578	29.0013	1.61536	9.35019	1.84e-14	8.49e-14	3.59246e+06	2.36704e+06	5.71095e+06	4.71978e+06	4.92262e+06	1.73631e+06	2.74232e+06	2.41393e+06	3.49773e+06	3.61641e+06	0.198224	0.0469118	0.49743	2.55e-11	0.000158339	1.49412	4.11757e-29	0.545906	0.0388	4.86	0.00255	3.01
O00255	MEN1	11.4551	3.79491	1.59349	5.03736	2.63e-11	9.44e-11	1.60633e+06	877609	3.28348e+06	370662	1.6172e+06	1.2105e+06	247680		2.27008e+06	1.40111e+06	0.219092	0.0277179	0.347334	7.27e-06	0.870095	0.158985	1.68306e-14	0.300195	0.0377	3.07	0.00175	2.7
Q5RKV6	EXOSC6	6.41295	2.15506	1.57272	4.49355	3.67e-10	1.2e-09	5.01552e+07	2.5989e+07	3.27343e+07	3.14148e+07	4.43246e+07	3.66048e+07	2.48039e+07	1.3977e+07	2.87396e+07	2.47288e+07	0.243962	0.0139504	0.274213	0.000469292	1.80617e-09	1.6384	5.75828e-07	0.152208	0.032	5.15	0.0314	1.85
Q9BUQ8	DDX23	99.9743	33.7528	1.56652	8.50307	1.36e-13	5.89e-13	4.40339e+06	7.37129e+06	8.47011e+06	8.36928e+06	1.00191e+07	1.06234e+06	2.7374e+06	3.19892e+06	3.16291e+06	4.50671e+06	0.577779	2.52e-10	0.51221	5.16e-12	6.32443e-17	2.6157	3.04073e-46	0.581647	0.097	2.53	0.06	1.77
Q6UB35	MTHFD1L	20.9587	7.0905	1.56342	6.14744	2.46e-12	9.63e-12	2.65836e+07	1.63189e+07	2.68291e+07	2.75178e+07	3.10086e+07	1.6762e+07	8.61575e+06	9.02701e+06	1.31644e+07	1.09774e+07	0.304619	0.00195335	0.276563	0.000417299	3.85734e-15	2.78018	1.34967e-32	1.00962	0.000367	8.27	0.00617	2.15
Q8TEM1	NUP210	16.6534	5.69513	1.54789	6.52193	1.91e-12	7.52e-12	1.53864e+07	1.14113e+07	1.38128e+07	1.87442e+07	1.01744e+07	1.0065e+07	1.06246e+07	8.61852e+06	1.07708e+07	1.13359e+07	0.348025	0.000362146	0.369226	1.67e-06	3.67054e-08	1.9527	1.81492e-21	0.450884	0.0328	4.02	0.0139	1.97
Q8ND04	SMG8	14.0408	4.84589	1.53447	5.16534	7.7e-11	2.66e-10	110896	782956	875961	298917	604919	110906	101886	54879.1	73969.3	574854	0.351009	0.000319554	0.319996	3.93e-05	1.98889e-07	2.20109	4.21874e-34	0.488897	0.108	2.85	0.00115	2.74
Q14683	SMC1A	194.992	67.3342	1.53399	10.4258	2.5e-13	1.06e-12	2.63592e+07	2.64951e+07	3.60558e+07	3.49567e+07	3.10859e+07	2.53606e+07	2.01457e+07	1.63121e+07	2.66655e+07	2.35143e+07	0.513064	4.11e-08	0.656943	5.3e-21	1.1532e-10	1.5395	4.1979e-29	0.442536	0.0501	7.65	0.00395	4.48
P11717	IGF2R	39.6035	13.7853	1.52247	8.63847	5.62e-13	2.32e-12	6.26567e+06	6.22918e+06	4.66546e+06	9.11238e+06	4.67345e+06	6.34786e+06	4.27273e+06	3.57948e+06	5.5876e+06	3.45635e+06	0.264921	0.00742188	0.307433	8.08e-05	1.78339e-09	1.85882	5.9215e-20	0.625812	0.291	0.565	0.000519	2.56
Q13330	MTA1	13.2092	4.6575	1.50374	5.97006	2.05e-11	7.43e-11	5.76491e+06	5.76412e+06	7.51633e+06	7.20115e+06	7.99641e+06	2.07913e+06	3.33048e+06	1.61226e+06	4.38902e+06	5.42797e+06	0.435616	5.29e-06	0.293716	0.000171537	4.45024e-07	1.96092	4.30746e-07	0.186869	0.0319	3.32	0.143	0.668

## Sheet: S3-8
Supplementary Table S3-8: Pathways enriched by the intersection proteins in S3-7.
Description	Enrichment	Z-score	#GeneInGO	count	%InGO	Log(q-value)
mRNA Splicing	22	18	215	17	15	14
ribosome biogenesis	15	15	314	17	15	11
Transport of Mature Transcript to Cytoplasm	29	16	84	9	8.1	7.8
DNA damage response	6.8	9.9	761	19	17	7.6
Cell Cycle	7.1	9.9	691	18	16	7.4
regulation of DNA metabolic process	8.3	10	524	16	14	7.3
chromatin remodeling	7.1	9.6	649	17	15	6.9
DNA repair	8.1	9.7	508	15	14	6.5
regulation of cellular response to stress	6.2	8.2	661	15	14	5.1
regulation of double-strand break repair	17	11	132	8	7.2	4.9
SUMOylation	13	10	189	9	8.1	4.9
rRNA processing	12	9.6	205	9	8.1	4.6
cell division	6.3	7.4	516	12	11	3.9
regulation of translation	6.2	6.7	440	10	9	2.9
telomere maintenance	14	7.8	97	5	4.5	2.4
RNA modification	9.2	6.7	178	6	5.4	2.2
Mismatch repair	36	10	23	3	2.7	2
Glycolysis	15	7.2	73	4	3.6	1.8
methylation	6.5	5.3	251	6	5.4	1.5
Interferon Signaling	6.1	5.1	269	6	5.4	1.3
Signaling by Rho GTPases	3.5	4	706	9	8.1	1
Signaling by WNT	4.9	4.4	331	6	5.4	0.94
PID MYC ACTIV PATHWAY	10	5.1	79	3	2.7	0.66
