# Supplementary material for: Targeting THOC2-Mediated mRNA Export Induces PARP Inhibitor Vulnerability in DNA Repair-Competent Hepatocellular Carcinoma
Source: Int J Biol Sci. 2026 Jun 10;22(11):6196–217. doi: 10.7150/ijbs.131002 (PMC13282891; doi:10.7150/ijbs.131002)
Supplement: Supplementary file 5 — Supplementary table 4. [file ijbsv22p6196s5.xlsx]

## Sheet: motif
RBP_family		Motif	Motif Name	Consensus	Peak_IDs	Genes
RRM	1	M057_0.6	M057_0.6/RRM/RRM_1	AGAAGGC	ROBO1|THSD7A|SOX6|SPIDR|NCKAP5|RABGAP1L|ANKS1B|HDAC4|GNGT1|KMT2C|MAGI3|RGL1|RERE|SIPA1L1|MAML3|ARHGAP32|DDX10|CEP112|FRMD4A|VAV2|RNF220|EYA4|ATP9B|ASCC3|AFF1|TAF3|TULP4|DIS3L2|PIBF1|AKAP6|PHF21A|CBLB|PLCH1|TANGO6|GPATCH2|CPNE8|TNS3|CGNL1|ZFHX4|CLASP1|PALM2|KANSL1|HELZ|PCDHGB1|SMG6|STON2|CTNND2|ADARB1|CDK13|PARD3B|USP32|SLMAP|DLG1|AAK1|SCMH1|BCR|TJP1|PBRM1|TBC1D9|DLG2|DAB2IP|CWF19L2|NFAT5|PRSS23|L…	ROBO1|THSD7A|SOX6|SPIDR|NCKAP5|RABGAP1L|ANKS1B|HDAC4|GNGT1|KMT2C|MAGI3|RGL1|RERE|SIPA1L1|MAML3|ARHGAP32|DDX10|CEP112|FRMD4A|VAV2|RNF220|EYA4|ATP9B|ASCC3|AFF1|TAF3|RP11-732M18.4|DIS3L2|PIBF1|AKAP6|PHF21A|CBLB|PLCH1|TANGO6|GPATCH2|CPNE8|TNS3|CGNL1|ZFHX4|CLASP1|PALM2|KANSL1|HELZ|PCDHGA1|SMG6|STON2|CTNND2|ADARB1|CDK13|PARD3B|USP32|SLMAP|DLG1|AAK1|SCMH1|BCR|TJP1|SMIM4|TBC1D9|DLG2|DAB2IP|CWF19L2|NFAT5|…
RRM	2	M076_0.6	M076_0.6/RRM/RRM_1	GAAGAAG	ROBO1|THSD7A|SOX6|SPIDR|NCKAP5|RABGAP1L|ANKS1B|HDAC4|GNGT1|KMT2C|MAGI3|RGL1|RERE|SIPA1L1|MAML3|ARHGAP32|DDX10|CEP112|FRMD4A|VAV2|RNF220|EYA4|ATP9B|ASCC3|AFF1|TAF3|TULP4|DIS3L2|PIBF1|AKAP6|PHF21A|CBLB|PLCH1|TANGO6|GPATCH2|CPNE8|TNS3|CGNL1|ZFHX4|CLASP1|PALM2|KANSL1|HELZ|PCDHGB1|SMG6|STON2|CTNND2|ADARB1|CDK13|PARD3B|USP32|SLMAP|DLG1|AAK1|SCMH1|BCR|TJP1|PBRM1|TBC1D9|DLG2|DAB2IP|CWF19L2|NFAT5|PRSS23|L…	ROBO1|THSD7A|SOX6|SPIDR|NCKAP5|RABGAP1L|ANKS1B|HDAC4|GNGT1|KMT2C|MAGI3|RGL1|RERE|SIPA1L1|MAML3|ARHGAP32|DDX10|CEP112|FRMD4A|VAV2|RNF220|EYA4|ATP9B|ASCC3|AFF1|TAF3|RP11-732M18.4|DIS3L2|PIBF1|AKAP6|PHF21A|CBLB|PLCH1|TANGO6|GPATCH2|CPNE8|TNS3|CGNL1|ZFHX4|CLASP1|PALM2|KANSL1|HELZ|PCDHGA1|SMG6|STON2|CTNND2|ADARB1|CDK13|PARD3B|USP32|SLMAP|DLG1|AAK1|SCMH1|BCR|TJP1|SMIM4|TBC1D9|DLG2|DAB2IP|CWF19L2|NFAT5|…
RRM	3	M349_0.6	M349_0.6/RRM/RRM_1	ACDAATM	ROBO1|THSD7A|SOX6|SPIDR|NCKAP5|RABGAP1L|ANKS1B|HDAC4|GNGT1|KMT2C|MAGI3|RGL1|RERE|SIPA1L1|MAML3|ARHGAP32|DDX10|CEP112|FRMD4A|VAV2|RNF220|EYA4|ATP9B|ASCC3|AFF1|TAF3|TULP4|DIS3L2|PIBF1|AKAP6|PHF21A|CBLB|PLCH1|TANGO6|GPATCH2|CPNE8|TNS3|CGNL1|ZFHX4|CLASP1|PALM2|KANSL1|HELZ|PCDHGB1|SMG6|STON2|CTNND2|ADARB1|CDK13|PARD3B|USP32|SLMAP|DLG1|AAK1|SCMH1|BCR|TJP1|PBRM1|TBC1D9|DLG2|DAB2IP|CWF19L2|NFAT5|PRSS23|L…	ROBO1|THSD7A|SOX6|SPIDR|NCKAP5|RABGAP1L|ANKS1B|HDAC4|GNGT1|KMT2C|MAGI3|RGL1|RERE|SIPA1L1|MAML3|ARHGAP32|DDX10|CEP112|FRMD4A|VAV2|RNF220|EYA4|ATP9B|ASCC3|AFF1|TAF3|RP11-732M18.4|DIS3L2|PIBF1|AKAP6|PHF21A|CBLB|PLCH1|TANGO6|GPATCH2|CPNE8|TNS3|CGNL1|ZFHX4|CLASP1|PALM2|KANSL1|HELZ|PCDHGA1|SMG6|STON2|CTNND2|ADARB1|CDK13|PARD3B|USP32|SLMAP|DLG1|AAK1|SCMH1|BCR|TJP1|SMIM4|TBC1D9|DLG2|DAB2IP|CWF19L2|NFAT5|…
RRM	4	M307_0.6	M307_0.6/RRM/RRM_1	AGGGA	ROBO1|THSD7A|SOX6|SPIDR|NCKAP5|RABGAP1L|ANKS1B|HDAC4|GNGT1|KMT2C|MAGI3|RGL1|RERE|SIPA1L1|MAML3|ARHGAP32|DDX10|CEP112|FRMD4A|VAV2|RNF220|EYA4|ATP9B|ASCC3|AFF1|TAF3|TULP4|DIS3L2|PIBF1|AKAP6|PHF21A|CBLB|PLCH1|TANGO6|GPATCH2|CPNE8|TNS3|CGNL1|ZFHX4|CLASP1|PALM2|KANSL1|HELZ|PCDHGB1|SMG6|STON2|CTNND2|ADARB1|CDK13|PARD3B|USP32|SLMAP|DLG1|AAK1|SCMH1|BCR|TJP1|PBRM1|TBC1D9|DLG2|DAB2IP|CWF19L2|NFAT5|PRSS23|L…	ROBO1|THSD7A|SOX6|SPIDR|NCKAP5|RABGAP1L|ANKS1B|HDAC4|GNGT1|KMT2C|MAGI3|RGL1|RERE|SIPA1L1|MAML3|ARHGAP32|DDX10|CEP112|FRMD4A|VAV2|RNF220|EYA4|ATP9B|ASCC3|AFF1|TAF3|RP11-732M18.4|DIS3L2|PIBF1|AKAP6|PHF21A|CBLB|PLCH1|TANGO6|GPATCH2|CPNE8|TNS3|CGNL1|ZFHX4|CLASP1|PALM2|KANSL1|HELZ|PCDHGA1|SMG6|STON2|CTNND2|ADARB1|CDK13|PARD3B|USP32|SLMAP|DLG1|AAK1|SCMH1|BCR|TJP1|SMIM4|TBC1D9|DLG2|DAB2IP|CWF19L2|NFAT5|…
CSD	5	M082_0.6	M082_0.6/CSD/CSD	AACAWCD	ROBO1|THSD7A|SOX6|SPIDR|NCKAP5|RABGAP1L|ANKS1B|HDAC4|GNGT1|KMT2C|MAGI3|RGL1|RERE|SIPA1L1|MAML3|ARHGAP32|DDX10|CEP112|FRMD4A|VAV2|RNF220|EYA4|ATP9B|ASCC3|AFF1|TAF3|TULP4|DIS3L2|PIBF1|AKAP6|PHF21A|CBLB|PLCH1|TANGO6|GPATCH2|CPNE8|TNS3|CGNL1|ZFHX4|CLASP1|PALM2|KANSL1|HELZ|PCDHGB1|SMG6|STON2|CTNND2|ADARB1|CDK13|PARD3B|USP32|SLMAP|DLG1|AAK1|SCMH1|BCR|TJP1|PBRM1|TBC1D9|DLG2|DAB2IP|CWF19L2|NFAT5|PRSS23|L…	ROBO1|THSD7A|SOX6|SPIDR|NCKAP5|RABGAP1L|ANKS1B|HDAC4|GNGT1|KMT2C|MAGI3|RGL1|RERE|SIPA1L1|MAML3|ARHGAP32|DDX10|CEP112|FRMD4A|VAV2|RNF220|EYA4|ATP9B|ASCC3|AFF1|TAF3|RP11-732M18.4|DIS3L2|PIBF1|AKAP6|PHF21A|CBLB|PLCH1|TANGO6|GPATCH2|CPNE8|TNS3|CGNL1|ZFHX4|CLASP1|PALM2|KANSL1|HELZ|PCDHGA1|SMG6|STON2|CTNND2|ADARB1|CDK13|PARD3B|USP32|SLMAP|DLG1|AAK1|SCMH1|BCR|TJP1|SMIM4|TBC1D9|DLG2|DAB2IP|CWF19L2|NFAT5|…
RRM	6	M225_0.6	M225_0.6/RRM/RRM_1	AGAACAR	ROBO1|THSD7A|SOX6|SPIDR|NCKAP5|RABGAP1L|ANKS1B|HDAC4|GNGT1|KMT2C|MAGI3|RGL1|RERE|SIPA1L1|MAML3|ARHGAP32|DDX10|CEP112|FRMD4A|VAV2|RNF220|EYA4|ATP9B|ASCC3|AFF1|TAF3|TULP4|DIS3L2|PIBF1|AKAP6|PHF21A|CBLB|PLCH1|TANGO6|GPATCH2|CPNE8|TNS3|CGNL1|ZFHX4|CLASP1|PALM2|KANSL1|HELZ|PCDHGB1|SMG6|STON2|CTNND2|ADARB1|CDK13|PARD3B|USP32|SLMAP|DLG1|AAK1|SCMH1|BCR|TJP1|PBRM1|TBC1D9|DLG2|DAB2IP|CWF19L2|NFAT5|PRSS23|L…	ROBO1|THSD7A|SOX6|SPIDR|NCKAP5|RABGAP1L|ANKS1B|HDAC4|GNGT1|KMT2C|MAGI3|RGL1|RERE|SIPA1L1|MAML3|ARHGAP32|DDX10|CEP112|FRMD4A|VAV2|RNF220|EYA4|ATP9B|ASCC3|AFF1|TAF3|RP11-732M18.4|DIS3L2|PIBF1|AKAP6|PHF21A|CBLB|PLCH1|TANGO6|GPATCH2|CPNE8|TNS3|CGNL1|ZFHX4|CLASP1|PALM2|KANSL1|HELZ|PCDHGA1|SMG6|STON2|CTNND2|ADARB1|CDK13|PARD3B|USP32|SLMAP|DLG1|AAK1|SCMH1|BCR|TJP1|SMIM4|TBC1D9|DLG2|DAB2IP|CWF19L2|NFAT5|…
RRM	7	M190_0.6	M190_0.6/RRM/RRM_1	CTKTTGT	ROBO1|THSD7A|SOX6|SPIDR|NCKAP5|RABGAP1L|ANKS1B|HDAC4|GNGT1|KMT2C|MAGI3|RGL1|RERE|SIPA1L1|MAML3|ARHGAP32|DDX10|CEP112|FRMD4A|VAV2|RNF220|EYA4|ATP9B|ASCC3|AFF1|TAF3|TULP4|DIS3L2|PIBF1|AKAP6|PHF21A|CBLB|PLCH1|TANGO6|GPATCH2|CPNE8|TNS3|CGNL1|ZFHX4|CLASP1|PALM2|KANSL1|HELZ|PCDHGB1|SMG6|STON2|CTNND2|ADARB1|CDK13|PARD3B|USP32|SLMAP|DLG1|AAK1|SCMH1|BCR|TJP1|PBRM1|TBC1D9|DLG2|DAB2IP|CWF19L2|NFAT5|PRSS23|L…	ROBO1|THSD7A|SOX6|SPIDR|NCKAP5|RABGAP1L|ANKS1B|HDAC4|GNGT1|KMT2C|MAGI3|RGL1|RERE|SIPA1L1|MAML3|ARHGAP32|DDX10|CEP112|FRMD4A|VAV2|RNF220|EYA4|ATP9B|ASCC3|AFF1|TAF3|RP11-732M18.4|DIS3L2|PIBF1|AKAP6|PHF21A|CBLB|PLCH1|TANGO6|GPATCH2|CPNE8|TNS3|CGNL1|ZFHX4|CLASP1|PALM2|KANSL1|HELZ|PCDHGA1|SMG6|STON2|CTNND2|ADARB1|CDK13|PARD3B|USP32|SLMAP|DLG1|AAK1|SCMH1|BCR|TJP1|SMIM4|TBC1D9|DLG2|DAB2IP|CWF19L2|NFAT5|…
RRM	8	M210_0.6	M210_0.6/RRM/RRM_1	TAGATAG	ROBO1|THSD7A|SOX6|SPIDR|NCKAP5|RABGAP1L|ANKS1B|HDAC4|GNGT1|KMT2C|MAGI3|RGL1|RERE|SIPA1L1|MAML3|ARHGAP32|DDX10|CEP112|FRMD4A|VAV2|RNF220|EYA4|ATP9B|ASCC3|AFF1|TAF3|TULP4|DIS3L2|PIBF1|AKAP6|PHF21A|CBLB|PLCH1|TANGO6|GPATCH2|CPNE8|TNS3|CGNL1|ZFHX4|CLASP1|PALM2|KANSL1|HELZ|PCDHGB1|SMG6|STON2|CTNND2|ADARB1|CDK13|PARD3B|USP32|SLMAP|DLG1|AAK1|SCMH1|BCR|TJP1|PBRM1|TBC1D9|DLG2|DAB2IP|CWF19L2|NFAT5|PRSS23|L…	ROBO1|THSD7A|SOX6|SPIDR|NCKAP5|RABGAP1L|ANKS1B|HDAC4|GNGT1|KMT2C|MAGI3|RGL1|RERE|SIPA1L1|MAML3|ARHGAP32|DDX10|CEP112|FRMD4A|VAV2|RNF220|EYA4|ATP9B|ASCC3|AFF1|TAF3|RP11-732M18.4|DIS3L2|PIBF1|AKAP6|PHF21A|CBLB|PLCH1|TANGO6|GPATCH2|CPNE8|TNS3|CGNL1|ZFHX4|CLASP1|PALM2|KANSL1|HELZ|PCDHGA1|SMG6|STON2|CTNND2|ADARB1|CDK13|PARD3B|USP32|SLMAP|DLG1|AAK1|SCMH1|BCR|TJP1|SMIM4|TBC1D9|DLG2|DAB2IP|CWF19L2|NFAT5|…
RRM	9	M036_0.6	M036_0.6/RRM/RRM_1	MATCTTG	ROBO1|THSD7A|SOX6|SPIDR|NCKAP5|RABGAP1L|ANKS1B|HDAC4|GNGT1|KMT2C|MAGI3|RGL1|RERE|SIPA1L1|MAML3|ARHGAP32|DDX10|CEP112|FRMD4A|VAV2|RNF220|EYA4|ATP9B|ASCC3|AFF1|TAF3|TULP4|DIS3L2|PIBF1|AKAP6|PHF21A|CBLB|PLCH1|TANGO6|GPATCH2|CPNE8|TNS3|CGNL1|ZFHX4|CLASP1|PALM2|KANSL1|HELZ|PCDHGB1|SMG6|STON2|CTNND2|ADARB1|CDK13|PARD3B|USP32|SLMAP|DLG1|AAK1|SCMH1|BCR|TJP1|PBRM1|TBC1D9|DLG2|DAB2IP|CWF19L2|NFAT5|PRSS23|L…	ROBO1|THSD7A|SOX6|SPIDR|NCKAP5|RABGAP1L|ANKS1B|HDAC4|GNGT1|KMT2C|MAGI3|RGL1|RERE|SIPA1L1|MAML3|ARHGAP32|DDX10|CEP112|FRMD4A|VAV2|RNF220|EYA4|ATP9B|ASCC3|AFF1|TAF3|RP11-732M18.4|DIS3L2|PIBF1|AKAP6|PHF21A|CBLB|PLCH1|TANGO6|GPATCH2|CPNE8|TNS3|CGNL1|ZFHX4|CLASP1|PALM2|KANSL1|HELZ|PCDHGA1|SMG6|STON2|CTNND2|ADARB1|CDK13|PARD3B|USP32|SLMAP|DLG1|AAK1|SCMH1|BCR|TJP1|SMIM4|TBC1D9|DLG2|DAB2IP|CWF19L2|NFAT5|…
PUF	10	M286_0.6	M286_0.6/PUF/PUF	TGTA	ROBO1|THSD7A|SOX6|SPIDR|NCKAP5|RABGAP1L|ANKS1B|HDAC4|GNGT1|KMT2C|MAGI3|RGL1|RERE|SIPA1L1|MAML3|ARHGAP32|DDX10|CEP112|FRMD4A|VAV2|RNF220|EYA4|ATP9B|ASCC3|AFF1|TAF3|TULP4|DIS3L2|PIBF1|AKAP6|PHF21A|CBLB|PLCH1|TANGO6|GPATCH2|CPNE8|TNS3|CGNL1|ZFHX4|CLASP1|PALM2|KANSL1|HELZ|PCDHGB1|SMG6|STON2|CTNND2|ADARB1|CDK13|PARD3B|USP32|SLMAP|DLG1|AAK1|SCMH1|BCR|TJP1|PBRM1|TBC1D9|DLG2|DAB2IP|CWF19L2|NFAT5|PRSS23|L…	ROBO1|THSD7A|SOX6|SPIDR|NCKAP5|RABGAP1L|ANKS1B|HDAC4|GNGT1|KMT2C|MAGI3|RGL1|RERE|SIPA1L1|MAML3|ARHGAP32|DDX10|CEP112|FRMD4A|VAV2|RNF220|EYA4|ATP9B|ASCC3|AFF1|TAF3|RP11-732M18.4|DIS3L2|PIBF1|AKAP6|PHF21A|CBLB|PLCH1|TANGO6|GPATCH2|CPNE8|TNS3|CGNL1|ZFHX4|CLASP1|PALM2|KANSL1|HELZ|PCDHGA1|SMG6|STON2|CTNND2|ADARB1|CDK13|PARD3B|USP32|SLMAP|DLG1|AAK1|SCMH1|BCR|TJP1|SMIM4|TBC1D9|DLG2|DAB2IP|CWF19L2|NFAT5|…
RRM	11	M193_0.6	M193_0.6/RRM/RRM_1	CTTTCTT	ROBO1|THSD7A|SOX6|SPIDR|NCKAP5|RABGAP1L|ANKS1B|HDAC4|GNGT1|KMT2C|MAGI3|RGL1|RERE|SIPA1L1|MAML3|ARHGAP32|DDX10|CEP112|FRMD4A|VAV2|RNF220|EYA4|ATP9B|ASCC3|AFF1|TAF3|TULP4|DIS3L2|PIBF1|AKAP6|PHF21A|CBLB|PLCH1|TANGO6|GPATCH2|CPNE8|TNS3|CGNL1|ZFHX4|CLASP1|PALM2|KANSL1|HELZ|PCDHGB1|SMG6|STON2|CTNND2|ADARB1|CDK13|PARD3B|USP32|SLMAP|DLG1|AAK1|SCMH1|BCR|TJP1|PBRM1|TBC1D9|DLG2|DAB2IP|CWF19L2|NFAT5|PRSS23|L…	ROBO1|THSD7A|SOX6|SPIDR|NCKAP5|RABGAP1L|ANKS1B|HDAC4|GNGT1|KMT2C|MAGI3|RGL1|RERE|SIPA1L1|MAML3|ARHGAP32|DDX10|CEP112|FRMD4A|VAV2|RNF220|EYA4|ATP9B|ASCC3|AFF1|TAF3|RP11-732M18.4|DIS3L2|PIBF1|AKAP6|PHF21A|CBLB|PLCH1|TANGO6|GPATCH2|CPNE8|TNS3|CGNL1|ZFHX4|CLASP1|PALM2|KANSL1|HELZ|PCDHGA1|SMG6|STON2|CTNND2|ADARB1|CDK13|PARD3B|USP32|SLMAP|DLG1|AAK1|SCMH1|BCR|TJP1|SMIM4|TBC1D9|DLG2|DAB2IP|CWF19L2|NFAT5|…
RRM	12	M200_0.6	M200_0.6/RRM/RRM_1	AGAAGGAC	ROBO1|THSD7A|SOX6|SPIDR|NCKAP5|RABGAP1L|ANKS1B|HDAC4|GNGT1|KMT2C|MAGI3|RGL1|RERE|SIPA1L1|MAML3|ARHGAP32|DDX10|CEP112|FRMD4A|VAV2|RNF220|EYA4|ATP9B|ASCC3|AFF1|TAF3|TULP4|DIS3L2|PIBF1|AKAP6|PHF21A|CBLB|PLCH1|TANGO6|GPATCH2|CPNE8|TNS3|CGNL1|ZFHX4|CLASP1|PALM2|KANSL1|HELZ|PCDHGB1|SMG6|STON2|CTNND2|ADARB1|CDK13|PARD3B|USP32|SLMAP|DLG1|AAK1|SCMH1|BCR|TJP1|PBRM1|TBC1D9|DLG2|DAB2IP|CWF19L2|NFAT5|PRSS23|L…	ROBO1|THSD7A|SOX6|SPIDR|NCKAP5|RABGAP1L|ANKS1B|HDAC4|GNGT1|KMT2C|MAGI3|RGL1|RERE|SIPA1L1|MAML3|ARHGAP32|DDX10|CEP112|FRMD4A|VAV2|RNF220|EYA4|ATP9B|ASCC3|AFF1|TAF3|RP11-732M18.4|DIS3L2|PIBF1|AKAP6|PHF21A|CBLB|PLCH1|TANGO6|GPATCH2|CPNE8|TNS3|CGNL1|ZFHX4|CLASP1|PALM2|KANSL1|HELZ|PCDHGA1|SMG6|STON2|CTNND2|ADARB1|CDK13|PARD3B|USP32|SLMAP|DLG1|AAK1|SCMH1|BCR|TJP1|SMIM4|TBC1D9|DLG2|DAB2IP|CWF19L2|NFAT5|…
KH	13	M188_0.6	M188_0.6/KH/KH_1	CTTTCCCT	ROBO1|THSD7A|SOX6|SPIDR|NCKAP5|RABGAP1L|ANKS1B|HDAC4|GNGT1|KMT2C|MAGI3|RGL1|RERE|SIPA1L1|MAML3|ARHGAP32|DDX10|CEP112|FRMD4A|VAV2|RNF220|EYA4|ATP9B|ASCC3|AFF1|TAF3|TULP4|DIS3L2|PIBF1|AKAP6|PHF21A|CBLB|PLCH1|TANGO6|GPATCH2|CPNE8|TNS3|CGNL1|ZFHX4|CLASP1|PALM2|KANSL1|HELZ|PCDHGB1|SMG6|STON2|CTNND2|ADARB1|CDK13|PARD3B|USP32|SLMAP|DLG1|AAK1|SCMH1|BCR|TJP1|PBRM1|TBC1D9|DLG2|DAB2IP|CWF19L2|NFAT5|PRSS23|L…	ROBO1|THSD7A|SOX6|SPIDR|NCKAP5|RABGAP1L|ANKS1B|HDAC4|GNGT1|KMT2C|MAGI3|RGL1|RERE|SIPA1L1|MAML3|ARHGAP32|DDX10|CEP112|FRMD4A|VAV2|RNF220|EYA4|ATP9B|ASCC3|AFF1|TAF3|RP11-732M18.4|DIS3L2|PIBF1|AKAP6|PHF21A|CBLB|PLCH1|TANGO6|GPATCH2|CPNE8|TNS3|CGNL1|ZFHX4|CLASP1|PALM2|KANSL1|HELZ|PCDHGA1|SMG6|STON2|CTNND2|ADARB1|CDK13|PARD3B|USP32|SLMAP|DLG1|AAK1|SCMH1|BCR|TJP1|SMIM4|TBC1D9|DLG2|DAB2IP|CWF19L2|NFAT5|…
RRM	14	M212_0.6	M212_0.6/RRM/RRM_1	NACGACGM	ROBO1|THSD7A|SOX6|SPIDR|NCKAP5|RABGAP1L|ANKS1B|HDAC4|GNGT1|KMT2C|MAGI3|RGL1|RERE|SIPA1L1|MAML3|ARHGAP32|DDX10|CEP112|FRMD4A|VAV2|RNF220|EYA4|ATP9B|ASCC3|AFF1|TAF3|TULP4|DIS3L2|PIBF1|AKAP6|PHF21A|CBLB|PLCH1|TANGO6|GPATCH2|CPNE8|TNS3|CGNL1|ZFHX4|CLASP1|PALM2|KANSL1|HELZ|PCDHGB1|SMG6|STON2|CTNND2|ADARB1|CDK13|PARD3B|USP32|SLMAP|DLG1|AAK1|SCMH1|BCR|TJP1|PBRM1|TBC1D9|DLG2|DAB2IP|CWF19L2|NFAT5|PRSS23|L…	ROBO1|THSD7A|SOX6|SPIDR|NCKAP5|RABGAP1L|ANKS1B|HDAC4|GNGT1|KMT2C|MAGI3|RGL1|RERE|SIPA1L1|MAML3|ARHGAP32|DDX10|CEP112|FRMD4A|VAV2|RNF220|EYA4|ATP9B|ASCC3|AFF1|TAF3|RP11-732M18.4|DIS3L2|PIBF1|AKAP6|PHF21A|CBLB|PLCH1|TANGO6|GPATCH2|CPNE8|TNS3|CGNL1|ZFHX4|CLASP1|PALM2|KANSL1|HELZ|PCDHGA1|SMG6|STON2|CTNND2|ADARB1|CDK13|PARD3B|USP32|SLMAP|DLG1|AAK1|SCMH1|BCR|TJP1|SMIM4|TBC1D9|DLG2|DAB2IP|CWF19L2|NFAT5|…
RRM	15	M059_0.6	M059_0.6/RRM/RRM_1	ACGACGA	ROBO1|THSD7A|SOX6|SPIDR|NCKAP5|RABGAP1L|ANKS1B|HDAC4|GNGT1|KMT2C|MAGI3|RGL1|RERE|SIPA1L1|MAML3|ARHGAP32|DDX10|CEP112|FRMD4A|VAV2|RNF220|EYA4|ATP9B|ASCC3|AFF1|TAF3|TULP4|DIS3L2|PIBF1|AKAP6|PHF21A|CBLB|PLCH1|TANGO6|GPATCH2|CPNE8|TNS3|CGNL1|ZFHX4|CLASP1|PALM2|KANSL1|HELZ|PCDHGB1|SMG6|STON2|CTNND2|ADARB1|CDK13|PARD3B|USP32|SLMAP|DLG1|AAK1|SCMH1|BCR|TJP1|PBRM1|TBC1D9|DLG2|DAB2IP|CWF19L2|NFAT5|PRSS23|L…	ROBO1|THSD7A|SOX6|SPIDR|NCKAP5|RABGAP1L|ANKS1B|HDAC4|GNGT1|KMT2C|MAGI3|RGL1|RERE|SIPA1L1|MAML3|ARHGAP32|DDX10|CEP112|FRMD4A|VAV2|RNF220|EYA4|ATP9B|ASCC3|AFF1|TAF3|RP11-732M18.4|DIS3L2|PIBF1|AKAP6|PHF21A|CBLB|PLCH1|TANGO6|GPATCH2|CPNE8|TNS3|CGNL1|ZFHX4|CLASP1|PALM2|KANSL1|HELZ|PCDHGA1|SMG6|STON2|CTNND2|ADARB1|CDK13|PARD3B|USP32|SLMAP|DLG1|AAK1|SCMH1|BCR|TJP1|SMIM4|TBC1D9|DLG2|DAB2IP|CWF19L2|NFAT5|…
KH	16	M015_0.6	M015_0.6/KH/KH_1	AYGGACA	ROBO1|THSD7A|SOX6|SPIDR|NCKAP5|RABGAP1L|ANKS1B|HDAC4|GNGT1|KMT2C|MAGI3|RGL1|RERE|SIPA1L1|MAML3|ARHGAP32|DDX10|CEP112|FRMD4A|VAV2|RNF220|EYA4|ATP9B|ASCC3|AFF1|TAF3|TULP4|DIS3L2|PIBF1|AKAP6|PHF21A|CBLB|PLCH1|TANGO6|GPATCH2|CPNE8|TNS3|CGNL1|ZFHX4|CLASP1|PALM2|KANSL1|HELZ|PCDHGB1|SMG6|STON2|CTNND2|ADARB1|CDK13|PARD3B|USP32|SLMAP|DLG1|AAK1|SCMH1|BCR|TJP1|PBRM1|TBC1D9|DLG2|DAB2IP|CWF19L2|NFAT5|PRSS23|L…	ROBO1|THSD7A|SOX6|SPIDR|NCKAP5|RABGAP1L|ANKS1B|HDAC4|GNGT1|KMT2C|MAGI3|RGL1|RERE|SIPA1L1|MAML3|ARHGAP32|DDX10|CEP112|FRMD4A|VAV2|RNF220|EYA4|ATP9B|ASCC3|AFF1|TAF3|RP11-732M18.4|DIS3L2|PIBF1|AKAP6|PHF21A|CBLB|PLCH1|TANGO6|GPATCH2|CPNE8|TNS3|CGNL1|ZFHX4|CLASP1|PALM2|KANSL1|HELZ|PCDHGA1|SMG6|STON2|CTNND2|ADARB1|CDK13|PARD3B|USP32|SLMAP|DLG1|AAK1|SCMH1|BCR|TJP1|SMIM4|TBC1D9|DLG2|DAB2IP|CWF19L2|NFAT5|…
RRM	17	M024_0.6	M024_0.6/RRM/RRM_1	DTAGGGA	ROBO1|THSD7A|SOX6|SPIDR|NCKAP5|RABGAP1L|ANKS1B|HDAC4|GNGT1|KMT2C|MAGI3|RGL1|RERE|SIPA1L1|MAML3|ARHGAP32|DDX10|CEP112|FRMD4A|VAV2|RNF220|EYA4|ATP9B|ASCC3|AFF1|TAF3|TULP4|DIS3L2|PIBF1|AKAP6|PHF21A|CBLB|PLCH1|TANGO6|GPATCH2|CPNE8|TNS3|CGNL1|ZFHX4|CLASP1|PALM2|KANSL1|HELZ|PCDHGB1|SMG6|STON2|CTNND2|ADARB1|CDK13|PARD3B|USP32|SLMAP|DLG1|AAK1|SCMH1|BCR|TJP1|PBRM1|TBC1D9|DLG2|DAB2IP|CWF19L2|NFAT5|PRSS23|L…	ROBO1|THSD7A|SOX6|SPIDR|NCKAP5|RABGAP1L|ANKS1B|HDAC4|GNGT1|KMT2C|MAGI3|RGL1|RERE|SIPA1L1|MAML3|ARHGAP32|DDX10|CEP112|FRMD4A|VAV2|RNF220|EYA4|ATP9B|ASCC3|AFF1|TAF3|RP11-732M18.4|DIS3L2|PIBF1|AKAP6|PHF21A|CBLB|PLCH1|TANGO6|GPATCH2|CPNE8|TNS3|CGNL1|ZFHX4|CLASP1|PALM2|KANSL1|HELZ|PCDHGA1|SMG6|STON2|CTNND2|ADARB1|CDK13|PARD3B|USP32|SLMAP|DLG1|AAK1|SCMH1|BCR|TJP1|SMIM4|TBC1D9|DLG2|DAB2IP|CWF19L2|NFAT5|…
RRM	18	M148_0.6	M148_0.6/RRM/RRM_1	AGAAGAN	ROBO1|THSD7A|SOX6|SPIDR|NCKAP5|RABGAP1L|ANKS1B|HDAC4|GNGT1|KMT2C|MAGI3|RGL1|RERE|SIPA1L1|MAML3|ARHGAP32|DDX10|CEP112|FRMD4A|VAV2|RNF220|EYA4|ATP9B|ASCC3|AFF1|TAF3|TULP4|DIS3L2|PIBF1|AKAP6|PHF21A|CBLB|PLCH1|TANGO6|GPATCH2|CPNE8|TNS3|CGNL1|ZFHX4|CLASP1|PALM2|KANSL1|HELZ|PCDHGB1|SMG6|STON2|CTNND2|ADARB1|CDK13|PARD3B|USP32|SLMAP|DLG1|AAK1|SCMH1|BCR|TJP1|PBRM1|TBC1D9|DLG2|DAB2IP|CWF19L2|NFAT5|PRSS23|L…	ROBO1|THSD7A|SOX6|SPIDR|NCKAP5|RABGAP1L|ANKS1B|HDAC4|GNGT1|KMT2C|MAGI3|RGL1|RERE|SIPA1L1|MAML3|ARHGAP32|DDX10|CEP112|FRMD4A|VAV2|RNF220|EYA4|ATP9B|ASCC3|AFF1|TAF3|RP11-732M18.4|DIS3L2|PIBF1|AKAP6|PHF21A|CBLB|PLCH1|TANGO6|GPATCH2|CPNE8|TNS3|CGNL1|ZFHX4|CLASP1|PALM2|KANSL1|HELZ|PCDHGA1|SMG6|STON2|CTNND2|ADARB1|CDK13|PARD3B|USP32|SLMAP|DLG1|AAK1|SCMH1|BCR|TJP1|SMIM4|TBC1D9|DLG2|DAB2IP|CWF19L2|NFAT5|…
RRM	19	M048_0.6	M048_0.6/RRM/RRM_1	GATACGA	ROBO1|THSD7A|SOX6|SPIDR|NCKAP5|RABGAP1L|ANKS1B|HDAC4|GNGT1|KMT2C|MAGI3|RGL1|RERE|SIPA1L1|MAML3|ARHGAP32|DDX10|CEP112|FRMD4A|VAV2|RNF220|EYA4|ATP9B|ASCC3|AFF1|TAF3|TULP4|DIS3L2|PIBF1|AKAP6|PHF21A|CBLB|PLCH1|TANGO6|GPATCH2|CPNE8|TNS3|CGNL1|ZFHX4|CLASP1|PALM2|KANSL1|HELZ|PCDHGB1|SMG6|STON2|CTNND2|ADARB1|CDK13|PARD3B|USP32|SLMAP|DLG1|AAK1|SCMH1|BCR|TJP1|PBRM1|TBC1D9|DLG2|DAB2IP|CWF19L2|NFAT5|PRSS23|L…	ROBO1|THSD7A|SOX6|SPIDR|NCKAP5|RABGAP1L|ANKS1B|HDAC4|GNGT1|KMT2C|MAGI3|RGL1|RERE|SIPA1L1|MAML3|ARHGAP32|DDX10|CEP112|FRMD4A|VAV2|RNF220|EYA4|ATP9B|ASCC3|AFF1|TAF3|RP11-732M18.4|DIS3L2|PIBF1|AKAP6|PHF21A|CBLB|PLCH1|TANGO6|GPATCH2|CPNE8|TNS3|CGNL1|ZFHX4|CLASP1|PALM2|KANSL1|HELZ|PCDHGA1|SMG6|STON2|CTNND2|ADARB1|CDK13|PARD3B|USP32|SLMAP|DLG1|AAK1|SCMH1|BCR|TJP1|SMIM4|TBC1D9|DLG2|DAB2IP|CWF19L2|NFAT5|…
RRM	20	M208_0.6	M208_0.6/RRM/RRM_1	ATTCCGA	ROBO1|THSD7A|SOX6|SPIDR|NCKAP5|RABGAP1L|ANKS1B|HDAC4|GNGT1|KMT2C|MAGI3|RGL1|RERE|SIPA1L1|MAML3|ARHGAP32|DDX10|CEP112|FRMD4A|VAV2|RNF220|EYA4|ATP9B|ASCC3|AFF1|TAF3|TULP4|DIS3L2|PIBF1|AKAP6|PHF21A|CBLB|PLCH1|TANGO6|GPATCH2|CPNE8|TNS3|CGNL1|ZFHX4|CLASP1|PALM2|KANSL1|HELZ|PCDHGB1|SMG6|STON2|CTNND2|ADARB1|CDK13|PARD3B|USP32|SLMAP|DLG1|AAK1|SCMH1|BCR|TJP1|PBRM1|TBC1D9|DLG2|DAB2IP|CWF19L2|NFAT5|PRSS23|L…	ROBO1|THSD7A|SOX6|SPIDR|NCKAP5|RABGAP1L|ANKS1B|HDAC4|GNGT1|KMT2C|MAGI3|RGL1|RERE|SIPA1L1|MAML3|ARHGAP32|DDX10|CEP112|FRMD4A|VAV2|RNF220|EYA4|ATP9B|ASCC3|AFF1|TAF3|RP11-732M18.4|DIS3L2|PIBF1|AKAP6|PHF21A|CBLB|PLCH1|TANGO6|GPATCH2|CPNE8|TNS3|CGNL1|ZFHX4|CLASP1|PALM2|KANSL1|HELZ|PCDHGA1|SMG6|STON2|CTNND2|ADARB1|CDK13|PARD3B|USP32|SLMAP|DLG1|AAK1|SCMH1|BCR|TJP1|SMIM4|TBC1D9|DLG2|DAB2IP|CWF19L2|NFAT5|…
RRM	21	M161_0.6	M161_0.6/RRM/RRM_1	AATCCAG	ROBO1|THSD7A|SOX6|SPIDR|NCKAP5|RABGAP1L|ANKS1B|HDAC4|GNGT1|KMT2C|MAGI3|RGL1|RERE|SIPA1L1|MAML3|ARHGAP32|DDX10|CEP112|FRMD4A|VAV2|RNF220|EYA4|ATP9B|ASCC3|AFF1|TAF3|TULP4|DIS3L2|PIBF1|AKAP6|PHF21A|CBLB|PLCH1|TANGO6|GPATCH2|CPNE8|TNS3|CGNL1|ZFHX4|CLASP1|PALM2|KANSL1|HELZ|PCDHGB1|SMG6|STON2|CTNND2|ADARB1|CDK13|PARD3B|USP32|SLMAP|DLG1|AAK1|SCMH1|BCR|TJP1|PBRM1|TBC1D9|DLG2|DAB2IP|CWF19L2|NFAT5|PRSS23|L…	ROBO1|THSD7A|SOX6|SPIDR|NCKAP5|RABGAP1L|ANKS1B|HDAC4|GNGT1|KMT2C|MAGI3|RGL1|RERE|SIPA1L1|MAML3|ARHGAP32|DDX10|CEP112|FRMD4A|VAV2|RNF220|EYA4|ATP9B|ASCC3|AFF1|TAF3|RP11-732M18.4|DIS3L2|PIBF1|AKAP6|PHF21A|CBLB|PLCH1|TANGO6|GPATCH2|CPNE8|TNS3|CGNL1|ZFHX4|CLASP1|PALM2|KANSL1|HELZ|PCDHGA1|SMG6|STON2|CTNND2|ADARB1|CDK13|PARD3B|USP32|SLMAP|DLG1|AAK1|SCMH1|BCR|TJP1|SMIM4|TBC1D9|DLG2|DAB2IP|CWF19L2|NFAT5|…
RRM	22	M121_0.6	M121_0.6/RRM/RRM_1	ATCAWCG	ROBO1|THSD7A|SOX6|SPIDR|NCKAP5|RABGAP1L|ANKS1B|HDAC4|GNGT1|KMT2C|MAGI3|RGL1|RERE|SIPA1L1|MAML3|ARHGAP32|DDX10|CEP112|FRMD4A|VAV2|RNF220|EYA4|ATP9B|ASCC3|AFF1|TAF3|TULP4|DIS3L2|PIBF1|AKAP6|PHF21A|CBLB|PLCH1|TANGO6|GPATCH2|CPNE8|TNS3|CGNL1|ZFHX4|CLASP1|PALM2|KANSL1|HELZ|PCDHGB1|SMG6|STON2|CTNND2|ADARB1|CDK13|PARD3B|USP32|SLMAP|DLG1|AAK1|SCMH1|BCR|TJP1|PBRM1|TBC1D9|DLG2|DAB2IP|CWF19L2|NFAT5|PRSS23|L…	ROBO1|THSD7A|SOX6|SPIDR|NCKAP5|RABGAP1L|ANKS1B|HDAC4|GNGT1|KMT2C|MAGI3|RGL1|RERE|SIPA1L1|MAML3|ARHGAP32|DDX10|CEP112|FRMD4A|VAV2|RNF220|EYA4|ATP9B|ASCC3|AFF1|TAF3|RP11-732M18.4|DIS3L2|PIBF1|AKAP6|PHF21A|CBLB|PLCH1|TANGO6|GPATCH2|CPNE8|TNS3|CGNL1|ZFHX4|CLASP1|PALM2|KANSL1|HELZ|PCDHGA1|SMG6|STON2|CTNND2|ADARB1|CDK13|PARD3B|USP32|SLMAP|DLG1|AAK1|SCMH1|BCR|TJP1|SMIM4|TBC1D9|DLG2|DAB2IP|CWF19L2|NFAT5|…
RRM	23	M330_0.6	M330_0.6/RRM/RRM_1	TTTTATTTT	ROBO1|THSD7A|SOX6|SPIDR|NCKAP5|RABGAP1L|ANKS1B|HDAC4|GNGT1|KMT2C|MAGI3|RGL1|RERE|SIPA1L1|MAML3|ARHGAP32|DDX10|CEP112|FRMD4A|VAV2|RNF220|EYA4|ATP9B|ASCC3|AFF1|TAF3|TULP4|DIS3L2|PIBF1|AKAP6|PHF21A|CBLB|PLCH1|TANGO6|GPATCH2|CPNE8|TNS3|CGNL1|ZFHX4|CLASP1|PALM2|KANSL1|HELZ|PCDHGB1|SMG6|STON2|CTNND2|ADARB1|CDK13|PARD3B|USP32|SLMAP|DLG1|AAK1|SCMH1|BCR|TJP1|PBRM1|TBC1D9|DLG2|DAB2IP|CWF19L2|NFAT5|PRSS23|L…	ROBO1|THSD7A|SOX6|SPIDR|NCKAP5|RABGAP1L|ANKS1B|HDAC4|GNGT1|KMT2C|MAGI3|RGL1|RERE|SIPA1L1|MAML3|ARHGAP32|DDX10|CEP112|FRMD4A|VAV2|RNF220|EYA4|ATP9B|ASCC3|AFF1|TAF3|RP11-732M18.4|DIS3L2|PIBF1|AKAP6|PHF21A|CBLB|PLCH1|TANGO6|GPATCH2|CPNE8|TNS3|CGNL1|ZFHX4|CLASP1|PALM2|KANSL1|HELZ|PCDHGA1|SMG6|STON2|CTNND2|ADARB1|CDK13|PARD3B|USP32|SLMAP|DLG1|AAK1|SCMH1|BCR|TJP1|SMIM4|TBC1D9|DLG2|DAB2IP|CWF19L2|NFAT5|…
RRM	24	M131_0.6	M131_0.6/RRM/RRM_1	ARTGGAA	ROBO1|THSD7A|SOX6|SPIDR|NCKAP5|RABGAP1L|ANKS1B|HDAC4|GNGT1|KMT2C|MAGI3|RGL1|RERE|SIPA1L1|MAML3|ARHGAP32|DDX10|CEP112|FRMD4A|VAV2|RNF220|EYA4|ATP9B|ASCC3|AFF1|TAF3|TULP4|DIS3L2|PIBF1|AKAP6|PHF21A|CBLB|PLCH1|TANGO6|GPATCH2|CPNE8|TNS3|CGNL1|ZFHX4|CLASP1|PALM2|KANSL1|HELZ|PCDHGB1|SMG6|STON2|CTNND2|ADARB1|CDK13|PARD3B|USP32|SLMAP|DLG1|AAK1|SCMH1|BCR|TJP1|PBRM1|TBC1D9|DLG2|DAB2IP|CWF19L2|NFAT5|PRSS23|L…	ROBO1|THSD7A|SOX6|SPIDR|NCKAP5|RABGAP1L|ANKS1B|HDAC4|GNGT1|KMT2C|MAGI3|RGL1|RERE|SIPA1L1|MAML3|ARHGAP32|DDX10|CEP112|FRMD4A|VAV2|RNF220|EYA4|ATP9B|ASCC3|AFF1|TAF3|RP11-732M18.4|DIS3L2|PIBF1|AKAP6|PHF21A|CBLB|PLCH1|TANGO6|GPATCH2|CPNE8|TNS3|CGNL1|ZFHX4|CLASP1|PALM2|KANSL1|HELZ|PCDHGA1|SMG6|STON2|CTNND2|ADARB1|CDK13|PARD3B|USP32|SLMAP|DLG1|AAK1|SCMH1|BCR|TJP1|SMIM4|TBC1D9|DLG2|DAB2IP|CWF19L2|NFAT5|…
CCHC ZF,RRM	25	M071_0.6	M071_0.6/CCHC ZF,RRM/zf-CCHC,RRM_1	GACGACGR	ROBO1|THSD7A|SOX6|SPIDR|NCKAP5|RABGAP1L|ANKS1B|HDAC4|GNGT1|KMT2C|MAGI3|RGL1|RERE|SIPA1L1|MAML3|ARHGAP32|DDX10|CEP112|FRMD4A|VAV2|RNF220|EYA4|ATP9B|ASCC3|AFF1|TAF3|TULP4|DIS3L2|PIBF1|AKAP6|PHF21A|CBLB|PLCH1|TANGO6|GPATCH2|CPNE8|TNS3|CGNL1|ZFHX4|CLASP1|PALM2|KANSL1|HELZ|PCDHGB1|SMG6|STON2|CTNND2|ADARB1|CDK13|PARD3B|USP32|SLMAP|DLG1|AAK1|SCMH1|BCR|TJP1|PBRM1|TBC1D9|DLG2|DAB2IP|CWF19L2|NFAT5|PRSS23|L…	ROBO1|THSD7A|SOX6|SPIDR|NCKAP5|RABGAP1L|ANKS1B|HDAC4|GNGT1|KMT2C|MAGI3|RGL1|RERE|SIPA1L1|MAML3|ARHGAP32|DDX10|CEP112|FRMD4A|VAV2|RNF220|EYA4|ATP9B|ASCC3|AFF1|TAF3|RP11-732M18.4|DIS3L2|PIBF1|AKAP6|PHF21A|CBLB|PLCH1|TANGO6|GPATCH2|CPNE8|TNS3|CGNL1|ZFHX4|CLASP1|PALM2|KANSL1|HELZ|PCDHGA1|SMG6|STON2|CTNND2|ADARB1|CDK13|PARD3B|USP32|SLMAP|DLG1|AAK1|SCMH1|BCR|TJP1|SMIM4|TBC1D9|DLG2|DAB2IP|CWF19L2|NFAT5|…
RRM	26	M155_0.6	M155_0.6/RRM/RRM_1	TGTTCGT	ROBO1|THSD7A|SOX6|SPIDR|NCKAP5|RABGAP1L|ANKS1B|HDAC4|GNGT1|KMT2C|MAGI3|RGL1|RERE|SIPA1L1|MAML3|ARHGAP32|DDX10|CEP112|FRMD4A|VAV2|RNF220|EYA4|ATP9B|ASCC3|AFF1|TAF3|TULP4|DIS3L2|PIBF1|AKAP6|PHF21A|CBLB|PLCH1|TANGO6|GPATCH2|CPNE8|TNS3|CGNL1|ZFHX4|CLASP1|PALM2|KANSL1|HELZ|PCDHGB1|SMG6|STON2|CTNND2|ADARB1|CDK13|PARD3B|USP32|SLMAP|DLG1|AAK1|SCMH1|BCR|TJP1|PBRM1|TBC1D9|DLG2|DAB2IP|CWF19L2|NFAT5|PRSS23|L…	ROBO1|THSD7A|SOX6|SPIDR|NCKAP5|RABGAP1L|ANKS1B|HDAC4|GNGT1|KMT2C|MAGI3|RGL1|RERE|SIPA1L1|MAML3|ARHGAP32|DDX10|CEP112|FRMD4A|VAV2|RNF220|EYA4|ATP9B|ASCC3|AFF1|TAF3|RP11-732M18.4|DIS3L2|PIBF1|AKAP6|PHF21A|CBLB|PLCH1|TANGO6|GPATCH2|CPNE8|TNS3|CGNL1|ZFHX4|CLASP1|PALM2|KANSL1|HELZ|PCDHGA1|SMG6|STON2|CTNND2|ADARB1|CDK13|PARD3B|USP32|SLMAP|DLG1|AAK1|SCMH1|BCR|TJP1|SMIM4|TBC1D9|DLG2|DAB2IP|CWF19L2|NFAT5|…
RRM	27	M089_0.6	M089_0.6/RRM/RRM_1	ACACRAV	ROBO1|THSD7A|SOX6|SPIDR|NCKAP5|RABGAP1L|ANKS1B|HDAC4|GNGT1|KMT2C|MAGI3|RGL1|RERE|SIPA1L1|MAML3|ARHGAP32|DDX10|CEP112|FRMD4A|VAV2|RNF220|EYA4|ATP9B|ASCC3|AFF1|TAF3|TULP4|DIS3L2|PIBF1|AKAP6|PHF21A|CBLB|PLCH1|TANGO6|GPATCH2|CPNE8|TNS3|CGNL1|ZFHX4|CLASP1|PALM2|KANSL1|HELZ|PCDHGB1|SMG6|STON2|CTNND2|ADARB1|CDK13|PARD3B|USP32|SLMAP|DLG1|AAK1|SCMH1|BCR|TJP1|PBRM1|TBC1D9|DLG2|DAB2IP|CWF19L2|NFAT5|PRSS23|L…	ROBO1|THSD7A|SOX6|SPIDR|NCKAP5|RABGAP1L|ANKS1B|HDAC4|GNGT1|KMT2C|MAGI3|RGL1|RERE|SIPA1L1|MAML3|ARHGAP32|DDX10|CEP112|FRMD4A|VAV2|RNF220|EYA4|ATP9B|ASCC3|AFF1|TAF3|RP11-732M18.4|DIS3L2|PIBF1|AKAP6|PHF21A|CBLB|PLCH1|TANGO6|GPATCH2|CPNE8|TNS3|CGNL1|ZFHX4|CLASP1|PALM2|KANSL1|HELZ|PCDHGA1|SMG6|STON2|CTNND2|ADARB1|CDK13|PARD3B|USP32|SLMAP|DLG1|AAK1|SCMH1|BCR|TJP1|SMIM4|TBC1D9|DLG2|DAB2IP|CWF19L2|NFAT5|…
KH	28	M207_0.6	M207_0.6/KH/KH_1	CCTTTCCC	ROBO1|THSD7A|SOX6|SPIDR|NCKAP5|RABGAP1L|ANKS1B|HDAC4|GNGT1|KMT2C|MAGI3|RGL1|RERE|SIPA1L1|MAML3|ARHGAP32|DDX10|CEP112|FRMD4A|VAV2|RNF220|EYA4|ATP9B|ASCC3|AFF1|TAF3|TULP4|DIS3L2|PIBF1|AKAP6|PHF21A|CBLB|PLCH1|TANGO6|GPATCH2|CPNE8|TNS3|CGNL1|ZFHX4|CLASP1|PALM2|KANSL1|HELZ|PCDHGB1|SMG6|STON2|CTNND2|ADARB1|CDK13|PARD3B|USP32|SLMAP|DLG1|AAK1|SCMH1|BCR|TJP1|PBRM1|TBC1D9|DLG2|DAB2IP|CWF19L2|NFAT5|PRSS23|L…	ROBO1|THSD7A|SOX6|SPIDR|NCKAP5|RABGAP1L|ANKS1B|HDAC4|GNGT1|KMT2C|MAGI3|RGL1|RERE|SIPA1L1|MAML3|ARHGAP32|DDX10|CEP112|FRMD4A|VAV2|RNF220|EYA4|ATP9B|ASCC3|AFF1|TAF3|RP11-732M18.4|DIS3L2|PIBF1|AKAP6|PHF21A|CBLB|PLCH1|TANGO6|GPATCH2|CPNE8|TNS3|CGNL1|ZFHX4|CLASP1|PALM2|KANSL1|HELZ|PCDHGA1|SMG6|STON2|CTNND2|ADARB1|CDK13|PARD3B|USP32|SLMAP|DLG1|AAK1|SCMH1|BCR|TJP1|SMIM4|TBC1D9|DLG2|DAB2IP|CWF19L2|NFAT5|…
RRM	29	M247_0.6	M247_0.6/RRM/RRM_1	CTCAA	ROBO1|THSD7A|SOX6|SPIDR|NCKAP5|RABGAP1L|ANKS1B|HDAC4|GNGT1|KMT2C|MAGI3|RGL1|RERE|SIPA1L1|MAML3|ARHGAP32|DDX10|CEP112|FRMD4A|VAV2|RNF220|EYA4|ATP9B|ASCC3|AFF1|TAF3|TULP4|DIS3L2|PIBF1|AKAP6|PHF21A|CBLB|PLCH1|TANGO6|GPATCH2|CPNE8|TNS3|CGNL1|ZFHX4|CLASP1|PALM2|KANSL1|HELZ|PCDHGB1|SMG6|STON2|CTNND2|ADARB1|CDK13|PARD3B|USP32|SLMAP|DLG1|AAK1|SCMH1|BCR|TJP1|PBRM1|TBC1D9|DLG2|DAB2IP|CWF19L2|NFAT5|PRSS23|L…	ROBO1|THSD7A|SOX6|SPIDR|NCKAP5|RABGAP1L|ANKS1B|HDAC4|GNGT1|KMT2C|MAGI3|RGL1|RERE|SIPA1L1|MAML3|ARHGAP32|DDX10|CEP112|FRMD4A|VAV2|RNF220|EYA4|ATP9B|ASCC3|AFF1|TAF3|RP11-732M18.4|DIS3L2|PIBF1|AKAP6|PHF21A|CBLB|PLCH1|TANGO6|GPATCH2|CPNE8|TNS3|CGNL1|ZFHX4|CLASP1|PALM2|KANSL1|HELZ|PCDHGA1|SMG6|STON2|CTNND2|ADARB1|CDK13|PARD3B|USP32|SLMAP|DLG1|AAK1|SCMH1|BCR|TJP1|SMIM4|TBC1D9|DLG2|DAB2IP|CWF19L2|NFAT5|…
CCCH ZF	30	M083_0.6	M083_0.6/CCCH ZF/zf-CCCH	GCAGCGC	ROBO1|THSD7A|SOX6|SPIDR|NCKAP5|RABGAP1L|ANKS1B|HDAC4|GNGT1|KMT2C|MAGI3|RGL1|RERE|SIPA1L1|MAML3|ARHGAP32|DDX10|CEP112|FRMD4A|VAV2|RNF220|EYA4|ATP9B|ASCC3|AFF1|TAF3|TULP4|DIS3L2|PIBF1|AKAP6|PHF21A|CBLB|PLCH1|TANGO6|GPATCH2|CPNE8|TNS3|CGNL1|ZFHX4|CLASP1|PALM2|KANSL1|HELZ|PCDHGB1|SMG6|STON2|CTNND2|ADARB1|CDK13|PARD3B|USP32|SLMAP|DLG1|AAK1|SCMH1|BCR|TJP1|PBRM1|TBC1D9|DLG2|DAB2IP|CWF19L2|NFAT5|PRSS23|L…	ROBO1|THSD7A|SOX6|SPIDR|NCKAP5|RABGAP1L|ANKS1B|HDAC4|GNGT1|KMT2C|MAGI3|RGL1|RERE|SIPA1L1|MAML3|ARHGAP32|DDX10|CEP112|FRMD4A|VAV2|RNF220|EYA4|ATP9B|ASCC3|AFF1|TAF3|RP11-732M18.4|DIS3L2|PIBF1|AKAP6|PHF21A|CBLB|PLCH1|TANGO6|GPATCH2|CPNE8|TNS3|CGNL1|ZFHX4|CLASP1|PALM2|KANSL1|HELZ|PCDHGA1|SMG6|STON2|CTNND2|ADARB1|CDK13|PARD3B|USP32|SLMAP|DLG1|AAK1|SCMH1|BCR|TJP1|SMIM4|TBC1D9|DLG2|DAB2IP|CWF19L2|NFAT5|…
KH	31	M043_0.6	M043_0.6/KH/KH_1	CCTTCCC	ROBO1|THSD7A|SOX6|SPIDR|NCKAP5|RABGAP1L|ANKS1B|HDAC4|GNGT1|KMT2C|MAGI3|RGL1|RERE|SIPA1L1|MAML3|ARHGAP32|DDX10|CEP112|FRMD4A|VAV2|RNF220|EYA4|ATP9B|ASCC3|AFF1|TAF3|TULP4|DIS3L2|PIBF1|AKAP6|PHF21A|CBLB|PLCH1|TANGO6|GPATCH2|CPNE8|TNS3|CGNL1|ZFHX4|CLASP1|PALM2|KANSL1|HELZ|PCDHGB1|SMG6|STON2|CTNND2|ADARB1|CDK13|PARD3B|USP32|SLMAP|DLG1|AAK1|SCMH1|BCR|TJP1|PBRM1|TBC1D9|DLG2|DAB2IP|CWF19L2|NFAT5|PRSS23|L…	ROBO1|THSD7A|SOX6|SPIDR|NCKAP5|RABGAP1L|ANKS1B|HDAC4|GNGT1|KMT2C|MAGI3|RGL1|RERE|SIPA1L1|MAML3|ARHGAP32|DDX10|CEP112|FRMD4A|VAV2|RNF220|EYA4|ATP9B|ASCC3|AFF1|TAF3|RP11-732M18.4|DIS3L2|PIBF1|AKAP6|PHF21A|CBLB|PLCH1|TANGO6|GPATCH2|CPNE8|TNS3|CGNL1|ZFHX4|CLASP1|PALM2|KANSL1|HELZ|PCDHGA1|SMG6|STON2|CTNND2|ADARB1|CDK13|PARD3B|USP32|SLMAP|DLG1|AAK1|SCMH1|BCR|TJP1|SMIM4|TBC1D9|DLG2|DAB2IP|CWF19L2|NFAT5|…
RRM	32	M178_0.6	M178_0.6/RRM/RRM_1	TGTGKKG	ROBO1|THSD7A|SOX6|SPIDR|NCKAP5|RABGAP1L|ANKS1B|HDAC4|GNGT1|KMT2C|MAGI3|RGL1|RERE|SIPA1L1|MAML3|ARHGAP32|DDX10|CEP112|FRMD4A|VAV2|RNF220|EYA4|ATP9B|ASCC3|AFF1|TAF3|TULP4|DIS3L2|PIBF1|AKAP6|PHF21A|CBLB|PLCH1|TANGO6|GPATCH2|CPNE8|TNS3|CGNL1|ZFHX4|CLASP1|PALM2|KANSL1|HELZ|PCDHGB1|SMG6|STON2|CTNND2|ADARB1|CDK13|PARD3B|USP32|SLMAP|DLG1|AAK1|SCMH1|BCR|TJP1|PBRM1|TBC1D9|DLG2|DAB2IP|CWF19L2|NFAT5|PRSS23|L…	ROBO1|THSD7A|SOX6|SPIDR|NCKAP5|RABGAP1L|ANKS1B|HDAC4|GNGT1|KMT2C|MAGI3|RGL1|RERE|SIPA1L1|MAML3|ARHGAP32|DDX10|CEP112|FRMD4A|VAV2|RNF220|EYA4|ATP9B|ASCC3|AFF1|TAF3|RP11-732M18.4|DIS3L2|PIBF1|AKAP6|PHF21A|CBLB|PLCH1|TANGO6|GPATCH2|CPNE8|TNS3|CGNL1|ZFHX4|CLASP1|PALM2|KANSL1|HELZ|PCDHGA1|SMG6|STON2|CTNND2|ADARB1|CDK13|PARD3B|USP32|SLMAP|DLG1|AAK1|SCMH1|BCR|TJP1|SMIM4|TBC1D9|DLG2|DAB2IP|CWF19L2|NFAT5|…
RRM	33	M044_0.6	M044_0.6/RRM/RRM_1	SCGCGCG	ROBO1|THSD7A|SOX6|SPIDR|NCKAP5|RABGAP1L|ANKS1B|HDAC4|GNGT1|KMT2C|MAGI3|RGL1|RERE|SIPA1L1|MAML3|ARHGAP32|DDX10|CEP112|FRMD4A|VAV2|RNF220|EYA4|ATP9B|ASCC3|AFF1|TAF3|TULP4|DIS3L2|PIBF1|AKAP6|PHF21A|CBLB|PLCH1|TANGO6|GPATCH2|CPNE8|TNS3|CGNL1|ZFHX4|CLASP1|PALM2|KANSL1|HELZ|PCDHGB1|SMG6|STON2|CTNND2|ADARB1|CDK13|PARD3B|USP32|SLMAP|DLG1|AAK1|SCMH1|BCR|TJP1|PBRM1|TBC1D9|DLG2|DAB2IP|CWF19L2|NFAT5|PRSS23|L…	ROBO1|THSD7A|SOX6|SPIDR|NCKAP5|RABGAP1L|ANKS1B|HDAC4|GNGT1|KMT2C|MAGI3|RGL1|RERE|SIPA1L1|MAML3|ARHGAP32|DDX10|CEP112|FRMD4A|VAV2|RNF220|EYA4|ATP9B|ASCC3|AFF1|TAF3|RP11-732M18.4|DIS3L2|PIBF1|AKAP6|PHF21A|CBLB|PLCH1|TANGO6|GPATCH2|CPNE8|TNS3|CGNL1|ZFHX4|CLASP1|PALM2|KANSL1|HELZ|PCDHGA1|SMG6|STON2|CTNND2|ADARB1|CDK13|PARD3B|USP32|SLMAP|DLG1|AAK1|SCMH1|BCR|TJP1|SMIM4|TBC1D9|DLG2|DAB2IP|CWF19L2|NFAT5|…
CSD	34	M250_0.6	M250_0.6/CSD/CSD	AACATC	ROBO1|THSD7A|SOX6|SPIDR|NCKAP5|RABGAP1L|ANKS1B|HDAC4|GNGT1|KMT2C|MAGI3|RGL1|RERE|SIPA1L1|MAML3|ARHGAP32|DDX10|CEP112|FRMD4A|VAV2|RNF220|EYA4|ATP9B|ASCC3|AFF1|TAF3|TULP4|DIS3L2|PIBF1|AKAP6|PHF21A|CBLB|PLCH1|TANGO6|GPATCH2|CPNE8|TNS3|CGNL1|ZFHX4|CLASP1|PALM2|KANSL1|HELZ|PCDHGB1|SMG6|STON2|CTNND2|ADARB1|CDK13|PARD3B|USP32|SLMAP|DLG1|AAK1|SCMH1|BCR|TJP1|PBRM1|TBC1D9|DLG2|DAB2IP|CWF19L2|NFAT5|PRSS23|L…	ROBO1|THSD7A|SOX6|SPIDR|NCKAP5|RABGAP1L|ANKS1B|HDAC4|GNGT1|KMT2C|MAGI3|RGL1|RERE|SIPA1L1|MAML3|ARHGAP32|DDX10|CEP112|FRMD4A|VAV2|RNF220|EYA4|ATP9B|ASCC3|AFF1|TAF3|RP11-732M18.4|DIS3L2|PIBF1|AKAP6|PHF21A|CBLB|PLCH1|TANGO6|GPATCH2|CPNE8|TNS3|CGNL1|ZFHX4|CLASP1|PALM2|KANSL1|HELZ|PCDHGA1|SMG6|STON2|CTNND2|ADARB1|CDK13|PARD3B|USP32|SLMAP|DLG1|AAK1|SCMH1|BCR|TJP1|SMIM4|TBC1D9|DLG2|DAB2IP|CWF19L2|NFAT5|…
CCHC ZF,RRM	35	M119_0.6	M119_0.6/CCHC ZF,RRM/zf-CCHC,RRM_1	NCGCGCGG	ROBO1|THSD7A|SOX6|SPIDR|NCKAP5|RABGAP1L|ANKS1B|HDAC4|GNGT1|KMT2C|MAGI3|RGL1|RERE|SIPA1L1|MAML3|ARHGAP32|DDX10|CEP112|FRMD4A|VAV2|RNF220|EYA4|ATP9B|ASCC3|AFF1|TAF3|TULP4|DIS3L2|PIBF1|AKAP6|PHF21A|CBLB|PLCH1|TANGO6|GPATCH2|CPNE8|TNS3|CGNL1|ZFHX4|CLASP1|PALM2|KANSL1|HELZ|PCDHGB1|SMG6|STON2|CTNND2|ADARB1|CDK13|PARD3B|USP32|SLMAP|DLG1|AAK1|SCMH1|BCR|TJP1|PBRM1|TBC1D9|DLG2|DAB2IP|CWF19L2|NFAT5|PRSS23|L…	ROBO1|THSD7A|SOX6|SPIDR|NCKAP5|RABGAP1L|ANKS1B|HDAC4|GNGT1|KMT2C|MAGI3|RGL1|RERE|SIPA1L1|MAML3|ARHGAP32|DDX10|CEP112|FRMD4A|VAV2|RNF220|EYA4|ATP9B|ASCC3|AFF1|TAF3|RP11-732M18.4|DIS3L2|PIBF1|AKAP6|PHF21A|CBLB|PLCH1|TANGO6|GPATCH2|CPNE8|TNS3|CGNL1|ZFHX4|CLASP1|PALM2|KANSL1|HELZ|PCDHGA1|SMG6|STON2|CTNND2|ADARB1|CDK13|PARD3B|USP32|SLMAP|DLG1|AAK1|SCMH1|BCR|TJP1|SMIM4|TBC1D9|DLG2|DAB2IP|CWF19L2|NFAT5|…
CCHC ZF,RRM	36	M085_0.6	M085_0.6/CCHC ZF,RRM/zf-CCHC,RRM_1	GAATTAAK	ROBO1|THSD7A|SOX6|SPIDR|NCKAP5|RABGAP1L|ANKS1B|HDAC4|GNGT1|KMT2C|MAGI3|RGL1|RERE|SIPA1L1|MAML3|ARHGAP32|DDX10|CEP112|FRMD4A|VAV2|RNF220|EYA4|ATP9B|ASCC3|AFF1|TAF3|TULP4|DIS3L2|PIBF1|AKAP6|PHF21A|CBLB|PLCH1|TANGO6|GPATCH2|CPNE8|TNS3|CGNL1|ZFHX4|CLASP1|PALM2|KANSL1|HELZ|PCDHGB1|SMG6|STON2|CTNND2|ADARB1|CDK13|PARD3B|USP32|SLMAP|DLG1|AAK1|SCMH1|BCR|TJP1|PBRM1|TBC1D9|DLG2|DAB2IP|CWF19L2|NFAT5|PRSS23|L…	ROBO1|THSD7A|SOX6|SPIDR|NCKAP5|RABGAP1L|ANKS1B|HDAC4|GNGT1|KMT2C|MAGI3|RGL1|RERE|SIPA1L1|MAML3|ARHGAP32|DDX10|CEP112|FRMD4A|VAV2|RNF220|EYA4|ATP9B|ASCC3|AFF1|TAF3|RP11-732M18.4|DIS3L2|PIBF1|AKAP6|PHF21A|CBLB|PLCH1|TANGO6|GPATCH2|CPNE8|TNS3|CGNL1|ZFHX4|CLASP1|PALM2|KANSL1|HELZ|PCDHGA1|SMG6|STON2|CTNND2|ADARB1|CDK13|PARD3B|USP32|SLMAP|DLG1|AAK1|SCMH1|BCR|TJP1|SMIM4|TBC1D9|DLG2|DAB2IP|CWF19L2|NFAT5|…
CCCH ZF	37	M037_0.6	M037_0.6/CCCH ZF/zf-CCCH	NGCTTGC	ROBO1|THSD7A|SOX6|SPIDR|NCKAP5|RABGAP1L|ANKS1B|HDAC4|GNGT1|KMT2C|MAGI3|RGL1|RERE|SIPA1L1|MAML3|ARHGAP32|DDX10|CEP112|FRMD4A|VAV2|RNF220|EYA4|ATP9B|ASCC3|AFF1|TAF3|TULP4|DIS3L2|PIBF1|AKAP6|PHF21A|CBLB|PLCH1|TANGO6|GPATCH2|CPNE8|TNS3|CGNL1|ZFHX4|CLASP1|PALM2|KANSL1|HELZ|PCDHGB1|SMG6|STON2|CTNND2|ADARB1|CDK13|PARD3B|USP32|SLMAP|DLG1|AAK1|SCMH1|BCR|TJP1|PBRM1|TBC1D9|DLG2|DAB2IP|CWF19L2|NFAT5|PRSS23|L…	ROBO1|THSD7A|SOX6|SPIDR|NCKAP5|RABGAP1L|ANKS1B|HDAC4|GNGT1|KMT2C|MAGI3|RGL1|RERE|SIPA1L1|MAML3|ARHGAP32|DDX10|CEP112|FRMD4A|VAV2|RNF220|EYA4|ATP9B|ASCC3|AFF1|TAF3|RP11-732M18.4|DIS3L2|PIBF1|AKAP6|PHF21A|CBLB|PLCH1|TANGO6|GPATCH2|CPNE8|TNS3|CGNL1|ZFHX4|CLASP1|PALM2|KANSL1|HELZ|PCDHGA1|SMG6|STON2|CTNND2|ADARB1|CDK13|PARD3B|USP32|SLMAP|DLG1|AAK1|SCMH1|BCR|TJP1|SMIM4|TBC1D9|DLG2|DAB2IP|CWF19L2|NFAT5|…
RRM	38	M049_0.6	M049_0.6/RRM/RRM_1	GTGTGTG	ROBO1|THSD7A|SOX6|SPIDR|NCKAP5|RABGAP1L|ANKS1B|HDAC4|GNGT1|KMT2C|MAGI3|RGL1|RERE|SIPA1L1|MAML3|ARHGAP32|DDX10|CEP112|FRMD4A|VAV2|RNF220|EYA4|ATP9B|ASCC3|AFF1|TAF3|TULP4|DIS3L2|PIBF1|AKAP6|PHF21A|CBLB|PLCH1|TANGO6|GPATCH2|CPNE8|TNS3|CGNL1|ZFHX4|CLASP1|PALM2|KANSL1|HELZ|PCDHGB1|SMG6|STON2|CTNND2|ADARB1|CDK13|PARD3B|USP32|SLMAP|DLG1|AAK1|SCMH1|BCR|TJP1|PBRM1|TBC1D9|DLG2|DAB2IP|CWF19L2|NFAT5|PRSS23|L…	ROBO1|THSD7A|SOX6|SPIDR|NCKAP5|RABGAP1L|ANKS1B|HDAC4|GNGT1|KMT2C|MAGI3|RGL1|RERE|SIPA1L1|MAML3|ARHGAP32|DDX10|CEP112|FRMD4A|VAV2|RNF220|EYA4|ATP9B|ASCC3|AFF1|TAF3|RP11-732M18.4|DIS3L2|PIBF1|AKAP6|PHF21A|CBLB|PLCH1|TANGO6|GPATCH2|CPNE8|TNS3|CGNL1|ZFHX4|CLASP1|PALM2|KANSL1|HELZ|PCDHGA1|SMG6|STON2|CTNND2|ADARB1|CDK13|PARD3B|USP32|SLMAP|DLG1|AAK1|SCMH1|BCR|TJP1|SMIM4|TBC1D9|DLG2|DAB2IP|CWF19L2|NFAT5|…
RRM	39	M006_0.6	M006_0.6/RRM/RRM_1	MCAGATGV	ROBO1|THSD7A|SOX6|SPIDR|NCKAP5|RABGAP1L|ANKS1B|HDAC4|GNGT1|KMT2C|MAGI3|RGL1|RERE|SIPA1L1|MAML3|ARHGAP32|DDX10|CEP112|FRMD4A|VAV2|RNF220|EYA4|ATP9B|ASCC3|AFF1|TAF3|TULP4|DIS3L2|PIBF1|AKAP6|PHF21A|CBLB|PLCH1|TANGO6|GPATCH2|CPNE8|TNS3|CGNL1|ZFHX4|CLASP1|PALM2|KANSL1|HELZ|PCDHGB1|SMG6|STON2|CTNND2|ADARB1|CDK13|PARD3B|USP32|SLMAP|DLG1|AAK1|SCMH1|BCR|TJP1|PBRM1|TBC1D9|DLG2|DAB2IP|CWF19L2|NFAT5|PRSS23|L…	ROBO1|THSD7A|SOX6|SPIDR|NCKAP5|RABGAP1L|ANKS1B|HDAC4|GNGT1|KMT2C|MAGI3|RGL1|RERE|SIPA1L1|MAML3|ARHGAP32|DDX10|CEP112|FRMD4A|VAV2|RNF220|EYA4|ATP9B|ASCC3|AFF1|TAF3|RP11-732M18.4|DIS3L2|PIBF1|AKAP6|PHF21A|CBLB|PLCH1|TANGO6|GPATCH2|CPNE8|TNS3|CGNL1|ZFHX4|CLASP1|PALM2|KANSL1|HELZ|PCDHGA1|SMG6|STON2|CTNND2|ADARB1|CDK13|PARD3B|USP32|SLMAP|DLG1|AAK1|SCMH1|BCR|TJP1|SMIM4|TBC1D9|DLG2|DAB2IP|CWF19L2|NFAT5|…
RRM	40	M104_0.6	M104_0.6/RRM/RRM_1	GGAGGAR	ROBO1|THSD7A|SOX6|SPIDR|NCKAP5|RABGAP1L|ANKS1B|HDAC4|GNGT1|KMT2C|MAGI3|RGL1|RERE|SIPA1L1|MAML3|ARHGAP32|DDX10|CEP112|FRMD4A|VAV2|RNF220|EYA4|ATP9B|ASCC3|AFF1|TAF3|TULP4|DIS3L2|PIBF1|AKAP6|PHF21A|CBLB|PLCH1|TANGO6|GPATCH2|CPNE8|TNS3|CGNL1|ZFHX4|CLASP1|PALM2|KANSL1|HELZ|PCDHGB1|SMG6|STON2|CTNND2|ADARB1|CDK13|PARD3B|USP32|SLMAP|DLG1|AAK1|SCMH1|BCR|TJP1|PBRM1|TBC1D9|DLG2|DAB2IP|CWF19L2|NFAT5|PRSS23|L…	ROBO1|THSD7A|SOX6|SPIDR|NCKAP5|RABGAP1L|ANKS1B|HDAC4|GNGT1|KMT2C|MAGI3|RGL1|RERE|SIPA1L1|MAML3|ARHGAP32|DDX10|CEP112|FRMD4A|VAV2|RNF220|EYA4|ATP9B|ASCC3|AFF1|TAF3|RP11-732M18.4|DIS3L2|PIBF1|AKAP6|PHF21A|CBLB|PLCH1|TANGO6|GPATCH2|CPNE8|TNS3|CGNL1|ZFHX4|CLASP1|PALM2|KANSL1|HELZ|PCDHGA1|SMG6|STON2|CTNND2|ADARB1|CDK13|PARD3B|USP32|SLMAP|DLG1|AAK1|SCMH1|BCR|TJP1|SMIM4|TBC1D9|DLG2|DAB2IP|CWF19L2|NFAT5|…
CCHC ZF,RRM	41	M094_0.6	M094_0.6/CCHC ZF,RRM/zf-CCHC,RRM_1	KCGCGCG	ROBO1|THSD7A|SOX6|SPIDR|NCKAP5|RABGAP1L|ANKS1B|HDAC4|GNGT1|KMT2C|MAGI3|RGL1|RERE|SIPA1L1|MAML3|ARHGAP32|DDX10|CEP112|FRMD4A|VAV2|RNF220|EYA4|ATP9B|ASCC3|AFF1|TAF3|TULP4|DIS3L2|PIBF1|AKAP6|PHF21A|CBLB|PLCH1|TANGO6|GPATCH2|CPNE8|TNS3|CGNL1|ZFHX4|CLASP1|PALM2|KANSL1|HELZ|PCDHGB1|SMG6|STON2|CTNND2|ADARB1|CDK13|PARD3B|USP32|SLMAP|DLG1|AAK1|SCMH1|BCR|TJP1|PBRM1|TBC1D9|DLG2|DAB2IP|CWF19L2|NFAT5|PRSS23|L…	ROBO1|THSD7A|SOX6|SPIDR|NCKAP5|RABGAP1L|ANKS1B|HDAC4|GNGT1|KMT2C|MAGI3|RGL1|RERE|SIPA1L1|MAML3|ARHGAP32|DDX10|CEP112|FRMD4A|VAV2|RNF220|EYA4|ATP9B|ASCC3|AFF1|TAF3|RP11-732M18.4|DIS3L2|PIBF1|AKAP6|PHF21A|CBLB|PLCH1|TANGO6|GPATCH2|CPNE8|TNS3|CGNL1|ZFHX4|CLASP1|PALM2|KANSL1|HELZ|PCDHGA1|SMG6|STON2|CTNND2|ADARB1|CDK13|PARD3B|USP32|SLMAP|DLG1|AAK1|SCMH1|BCR|TJP1|SMIM4|TBC1D9|DLG2|DAB2IP|CWF19L2|NFAT5|…
RRM	42	M230_0.6	M230_0.6/RRM/RRM_1	GTAGGTA	ROBO1|THSD7A|SOX6|SPIDR|NCKAP5|RABGAP1L|ANKS1B|HDAC4|GNGT1|KMT2C|MAGI3|RGL1|RERE|SIPA1L1|MAML3|ARHGAP32|DDX10|CEP112|FRMD4A|VAV2|RNF220|EYA4|ATP9B|ASCC3|AFF1|TAF3|TULP4|DIS3L2|PIBF1|AKAP6|PHF21A|CBLB|PLCH1|TANGO6|GPATCH2|CPNE8|TNS3|CGNL1|ZFHX4|CLASP1|PALM2|KANSL1|HELZ|PCDHGB1|SMG6|STON2|CTNND2|ADARB1|CDK13|PARD3B|USP32|SLMAP|DLG1|AAK1|SCMH1|BCR|TJP1|PBRM1|TBC1D9|DLG2|DAB2IP|CWF19L2|NFAT5|PRSS23|L…	ROBO1|THSD7A|SOX6|SPIDR|NCKAP5|RABGAP1L|ANKS1B|HDAC4|GNGT1|KMT2C|MAGI3|RGL1|RERE|SIPA1L1|MAML3|ARHGAP32|DDX10|CEP112|FRMD4A|VAV2|RNF220|EYA4|ATP9B|ASCC3|AFF1|TAF3|RP11-732M18.4|DIS3L2|PIBF1|AKAP6|PHF21A|CBLB|PLCH1|TANGO6|GPATCH2|CPNE8|TNS3|CGNL1|ZFHX4|CLASP1|PALM2|KANSL1|HELZ|PCDHGA1|SMG6|STON2|CTNND2|ADARB1|CDK13|PARD3B|USP32|SLMAP|DLG1|AAK1|SCMH1|BCR|TJP1|SMIM4|TBC1D9|DLG2|DAB2IP|CWF19L2|NFAT5|…
CCHC ZF,RRM,RRM	43	M050_0.6	M050_0.6/CCHC ZF,RRM,RRM/zf-CCHC,RRM_1,RRM_1	GCGCGGG	ROBO1|THSD7A|SOX6|SPIDR|NCKAP5|RABGAP1L|ANKS1B|HDAC4|GNGT1|KMT2C|MAGI3|RGL1|RERE|SIPA1L1|MAML3|ARHGAP32|DDX10|CEP112|FRMD4A|VAV2|RNF220|EYA4|ATP9B|ASCC3|AFF1|TAF3|TULP4|DIS3L2|PIBF1|AKAP6|PHF21A|CBLB|PLCH1|TANGO6|GPATCH2|CPNE8|TNS3|CGNL1|ZFHX4|CLASP1|PALM2|KANSL1|HELZ|PCDHGB1|SMG6|STON2|CTNND2|ADARB1|CDK13|PARD3B|USP32|SLMAP|DLG1|AAK1|SCMH1|BCR|TJP1|PBRM1|TBC1D9|DLG2|DAB2IP|CWF19L2|NFAT5|PRSS23|L…	ROBO1|THSD7A|SOX6|SPIDR|NCKAP5|RABGAP1L|ANKS1B|HDAC4|GNGT1|KMT2C|MAGI3|RGL1|RERE|SIPA1L1|MAML3|ARHGAP32|DDX10|CEP112|FRMD4A|VAV2|RNF220|EYA4|ATP9B|ASCC3|AFF1|TAF3|RP11-732M18.4|DIS3L2|PIBF1|AKAP6|PHF21A|CBLB|PLCH1|TANGO6|GPATCH2|CPNE8|TNS3|CGNL1|ZFHX4|CLASP1|PALM2|KANSL1|HELZ|PCDHGA1|SMG6|STON2|CTNND2|ADARB1|CDK13|PARD3B|USP32|SLMAP|DLG1|AAK1|SCMH1|BCR|TJP1|SMIM4|TBC1D9|DLG2|DAB2IP|CWF19L2|NFAT5|…
RRM	44	M028_0.6	M028_0.6/RRM/RRM_1	TAGGTTA	ROBO1|THSD7A|SOX6|SPIDR|NCKAP5|RABGAP1L|ANKS1B|HDAC4|GNGT1|KMT2C|MAGI3|RGL1|RERE|SIPA1L1|MAML3|ARHGAP32|DDX10|CEP112|FRMD4A|VAV2|RNF220|EYA4|ATP9B|ASCC3|AFF1|TAF3|TULP4|DIS3L2|PIBF1|AKAP6|PHF21A|CBLB|PLCH1|TANGO6|GPATCH2|CPNE8|TNS3|CGNL1|ZFHX4|CLASP1|PALM2|KANSL1|HELZ|PCDHGB1|SMG6|STON2|CTNND2|ADARB1|CDK13|PARD3B|USP32|SLMAP|DLG1|AAK1|SCMH1|BCR|TJP1|PBRM1|TBC1D9|DLG2|DAB2IP|CWF19L2|NFAT5|PRSS23|L…	ROBO1|THSD7A|SOX6|SPIDR|NCKAP5|RABGAP1L|ANKS1B|HDAC4|GNGT1|KMT2C|MAGI3|RGL1|RERE|SIPA1L1|MAML3|ARHGAP32|DDX10|CEP112|FRMD4A|VAV2|RNF220|EYA4|ATP9B|ASCC3|AFF1|TAF3|RP11-732M18.4|DIS3L2|PIBF1|AKAP6|PHF21A|CBLB|PLCH1|TANGO6|GPATCH2|CPNE8|TNS3|CGNL1|ZFHX4|CLASP1|PALM2|KANSL1|HELZ|PCDHGA1|SMG6|STON2|CTNND2|ADARB1|CDK13|PARD3B|USP32|SLMAP|DLG1|AAK1|SCMH1|BCR|TJP1|SMIM4|TBC1D9|DLG2|DAB2IP|CWF19L2|NFAT5|…
RRM	45	M151_0.6	M151_0.6/RRM/RRM_1	GGGAGGG	ROBO1|THSD7A|SOX6|SPIDR|NCKAP5|RABGAP1L|ANKS1B|HDAC4|GNGT1|KMT2C|MAGI3|RGL1|RERE|SIPA1L1|MAML3|ARHGAP32|DDX10|CEP112|FRMD4A|VAV2|RNF220|EYA4|ATP9B|ASCC3|AFF1|TAF3|TULP4|DIS3L2|PIBF1|AKAP6|PHF21A|CBLB|PLCH1|TANGO6|GPATCH2|CPNE8|TNS3|CGNL1|ZFHX4|CLASP1|PALM2|KANSL1|HELZ|PCDHGB1|SMG6|STON2|CTNND2|ADARB1|CDK13|PARD3B|USP32|SLMAP|DLG1|AAK1|SCMH1|BCR|TJP1|PBRM1|TBC1D9|DLG2|DAB2IP|CWF19L2|NFAT5|PRSS23|L…	ROBO1|THSD7A|SOX6|SPIDR|NCKAP5|RABGAP1L|ANKS1B|HDAC4|GNGT1|KMT2C|MAGI3|RGL1|RERE|SIPA1L1|MAML3|ARHGAP32|DDX10|CEP112|FRMD4A|VAV2|RNF220|EYA4|ATP9B|ASCC3|AFF1|TAF3|RP11-732M18.4|DIS3L2|PIBF1|AKAP6|PHF21A|CBLB|PLCH1|TANGO6|GPATCH2|CPNE8|TNS3|CGNL1|ZFHX4|CLASP1|PALM2|KANSL1|HELZ|PCDHGA1|SMG6|STON2|CTNND2|ADARB1|CDK13|PARD3B|USP32|SLMAP|DLG1|AAK1|SCMH1|BCR|TJP1|SMIM4|TBC1D9|DLG2|DAB2IP|CWF19L2|NFAT5|…
RRM	46	M009_0.6	M009_0.6/RRM/RRM_1	SGGCGTG	ROBO1|THSD7A|SOX6|SPIDR|NCKAP5|RABGAP1L|ANKS1B|HDAC4|GNGT1|KMT2C|MAGI3|RGL1|RERE|SIPA1L1|MAML3|ARHGAP32|DDX10|CEP112|FRMD4A|VAV2|RNF220|EYA4|ATP9B|ASCC3|AFF1|TAF3|TULP4|DIS3L2|PIBF1|AKAP6|PHF21A|CBLB|PLCH1|TANGO6|GPATCH2|CPNE8|TNS3|CGNL1|ZFHX4|CLASP1|PALM2|KANSL1|HELZ|PCDHGB1|SMG6|STON2|CTNND2|ADARB1|CDK13|PARD3B|USP32|SLMAP|DLG1|AAK1|SCMH1|BCR|TJP1|PBRM1|TBC1D9|DLG2|DAB2IP|CWF19L2|NFAT5|PRSS23|L…	ROBO1|THSD7A|SOX6|SPIDR|NCKAP5|RABGAP1L|ANKS1B|HDAC4|GNGT1|KMT2C|MAGI3|RGL1|RERE|SIPA1L1|MAML3|ARHGAP32|DDX10|CEP112|FRMD4A|VAV2|RNF220|EYA4|ATP9B|ASCC3|AFF1|TAF3|RP11-732M18.4|DIS3L2|PIBF1|AKAP6|PHF21A|CBLB|PLCH1|TANGO6|GPATCH2|CPNE8|TNS3|CGNL1|ZFHX4|CLASP1|PALM2|KANSL1|HELZ|PCDHGA1|SMG6|STON2|CTNND2|ADARB1|CDK13|PARD3B|USP32|SLMAP|DLG1|AAK1|SCMH1|BCR|TJP1|SMIM4|TBC1D9|DLG2|DAB2IP|CWF19L2|NFAT5|…
RRM	47	M172_0.6	M172_0.6/RRM/RRM_1	WWGCACA	ROBO1|THSD7A|SOX6|SPIDR|NCKAP5|RABGAP1L|ANKS1B|HDAC4|GNGT1|KMT2C|MAGI3|RGL1|RERE|SIPA1L1|MAML3|ARHGAP32|DDX10|CEP112|FRMD4A|VAV2|RNF220|EYA4|ATP9B|ASCC3|AFF1|TAF3|TULP4|DIS3L2|PIBF1|AKAP6|PHF21A|CBLB|PLCH1|TANGO6|GPATCH2|CPNE8|TNS3|CGNL1|ZFHX4|CLASP1|PALM2|KANSL1|HELZ|PCDHGB1|SMG6|STON2|CTNND2|ADARB1|CDK13|PARD3B|USP32|SLMAP|DLG1|AAK1|SCMH1|BCR|TJP1|PBRM1|TBC1D9|DLG2|DAB2IP|CWF19L2|NFAT5|PRSS23|L…	ROBO1|THSD7A|SOX6|SPIDR|NCKAP5|RABGAP1L|ANKS1B|HDAC4|GNGT1|KMT2C|MAGI3|RGL1|RERE|SIPA1L1|MAML3|ARHGAP32|DDX10|CEP112|FRMD4A|VAV2|RNF220|EYA4|ATP9B|ASCC3|AFF1|TAF3|RP11-732M18.4|DIS3L2|PIBF1|AKAP6|PHF21A|CBLB|PLCH1|TANGO6|GPATCH2|CPNE8|TNS3|CGNL1|ZFHX4|CLASP1|PALM2|KANSL1|HELZ|PCDHGA1|SMG6|STON2|CTNND2|ADARB1|CDK13|PARD3B|USP32|SLMAP|DLG1|AAK1|SCMH1|BCR|TJP1|SMIM4|TBC1D9|DLG2|DAB2IP|CWF19L2|NFAT5|…
RRM	48	M235_0.6	M235_0.6/RRM/RRM_1	GATGATH	ROBO1|THSD7A|SOX6|SPIDR|NCKAP5|RABGAP1L|ANKS1B|HDAC4|GNGT1|KMT2C|MAGI3|RGL1|RERE|SIPA1L1|MAML3|ARHGAP32|DDX10|CEP112|FRMD4A|VAV2|RNF220|EYA4|ATP9B|ASCC3|AFF1|TAF3|TULP4|DIS3L2|PIBF1|AKAP6|PHF21A|CBLB|PLCH1|TANGO6|GPATCH2|CPNE8|TNS3|CGNL1|ZFHX4|CLASP1|PALM2|KANSL1|HELZ|PCDHGB1|SMG6|STON2|CTNND2|ADARB1|CDK13|PARD3B|USP32|SLMAP|DLG1|AAK1|SCMH1|BCR|TJP1|PBRM1|TBC1D9|DLG2|DAB2IP|CWF19L2|NFAT5|PRSS23|L…	ROBO1|THSD7A|SOX6|SPIDR|NCKAP5|RABGAP1L|ANKS1B|HDAC4|GNGT1|KMT2C|MAGI3|RGL1|RERE|SIPA1L1|MAML3|ARHGAP32|DDX10|CEP112|FRMD4A|VAV2|RNF220|EYA4|ATP9B|ASCC3|AFF1|TAF3|RP11-732M18.4|DIS3L2|PIBF1|AKAP6|PHF21A|CBLB|PLCH1|TANGO6|GPATCH2|CPNE8|TNS3|CGNL1|ZFHX4|CLASP1|PALM2|KANSL1|HELZ|PCDHGA1|SMG6|STON2|CTNND2|ADARB1|CDK13|PARD3B|USP32|SLMAP|DLG1|AAK1|SCMH1|BCR|TJP1|SMIM4|TBC1D9|DLG2|DAB2IP|CWF19L2|NFAT5|…
KH,RRM	49	M032_0.6	M032_0.6/KH,RRM/KH_1,RRM_1	AMAAACA	SOX6|SPIDR|ANKS1B|HDAC4|MAML3|VAV2|RNF220|TAF3|PLCH1|NFAT5|MAD1L1|MAML2|BAIAP2L1|NR2C2|LMTK2|FAM135A|STK10|ADAMTS12|IARS|PITPNM2|ANKRD36B|ABCA1|CCDC180|DNMT3A|LRP1|PPP1R37|MICAL2|WHSC1|ODF2|SIPA1L2|NBPF15|DNAH14|ABCC1|MROH1|BIN1|PTPN23|PTPN14|SMAD7|SBF1|RPAP1|PLEKHO2|NGEF|KMT2B|EPHB4|CDHR2|RP11-1017G21.4|CDK10|BET1L|DDX39B|MEN1|ZNF574|ZIC5|MCM3|IRF2BP2|ABCC10|TMCO6|IER5L	SOX6|SPIDR|ANKS1B|HDAC4|MAML3|VAV2|RNF220|TAF3|PLCH1|NFAT5|MAD1L1|MAML2|BAIAP2L1|NR2C2|LMTK2|FAM135A|STK10|ADAMTS12|IARS|PITPNM2|ANKRD36B|ABCA1|CCDC180|DNMT3A|LRP1|MARK4|MICAL2|WHSC1|ODF2|SIPA1L2|NBPF15|DNAH14|ABCC1|MROH1|BIN1|PTPN23|PTPN14|SMAD7|SBF1|RPAP1|PLEKHO2|NGEF|KMT2B|EPHB4|CDHR2|RP11-1017G21.4|CDK10|BET1L|DDX39B|MEN1|ZNF574|ZIC5|MCM3|RP4-781K5.2|ABCC10|TMCO6|IER5L
CSD	50	M260_0.6	M260_0.6/CSD/CSD	GCCACACCAYCGC	ROBO1|THSD7A|SOX6|SPIDR|NCKAP5|RABGAP1L|ANKS1B|HDAC4|GNGT1|KMT2C|MAGI3|RGL1|RERE|SIPA1L1|MAML3|ARHGAP32|DDX10|CEP112|FRMD4A|VAV2|RNF220|EYA4|ATP9B|ASCC3|AFF1|TAF3|TULP4|DIS3L2|PIBF1|AKAP6|PHF21A|CBLB|PLCH1|TANGO6|GPATCH2|CPNE8|TNS3|CGNL1|ZFHX4|CLASP1|PALM2|KANSL1|HELZ|PCDHGB1|SMG6|STON2|CTNND2|ADARB1|CDK13|PARD3B|USP32|SLMAP|DLG1|AAK1|SCMH1|BCR|TJP1|PBRM1|TBC1D9|DLG2|DAB2IP|CWF19L2|NFAT5|PRSS23|L…	ROBO1|THSD7A|SOX6|SPIDR|NCKAP5|RABGAP1L|ANKS1B|HDAC4|GNGT1|KMT2C|MAGI3|RGL1|RERE|SIPA1L1|MAML3|ARHGAP32|DDX10|CEP112|FRMD4A|VAV2|RNF220|EYA4|ATP9B|ASCC3|AFF1|TAF3|RP11-732M18.4|DIS3L2|PIBF1|AKAP6|PHF21A|CBLB|PLCH1|TANGO6|GPATCH2|CPNE8|TNS3|CGNL1|ZFHX4|CLASP1|PALM2|KANSL1|HELZ|PCDHGA1|SMG6|STON2|CTNND2|ADARB1|CDK13|PARD3B|USP32|SLMAP|DLG1|AAK1|SCMH1|BCR|TJP1|SMIM4|TBC1D9|DLG2|DAB2IP|CWF19L2|NFAT5|…
